# Supplementary material for: Searching for molecular markers in head and neck squamous cell carcinomas (HNSCC) by statistical and bioinformatic analysis of larynx-derived SAGE libraries
Source: BMC Med Genomics. 2008 Nov 11;1:56. doi: 10.1186/1755-8794-1-56 (PMC2629771; doi:10.1186/1755-8794-1-56)
Supplement: Additional file 1 — Supplementary Table 1. Tags with different frequencies between larynx SAGE libraries according to the criteria described in the Materials and Methods section. Supplementary Table 2. A total of 8,979 tags expressed in the N+ tumor SAGE library. Supplementary Table 3. A total of 17,588 tags expressed in the N0 tumor SAGE library. Supplementary Table 4. A total of 15,102 tags expressed in the control SAGE library. Supplementary Table 5. A total of 12,229 tags expressed in at least two SAGE libraries. [file 1755-8794-1-56-S1.xls]

## Sheet: Suppl Table 1
Supplementary Table 1. Tags with different frequencies between larynx SAGE libraries according to the criteria described in the Materials and Methods section. Absolute and normalized frequencies of each tag in tumor and control libraries, the corresponding Unigene ID, gene symbol and description (according to SAGEmap database), pvalue cutoff and category. A: aggressive library; NA: non-aggressive…
					Absolute frequency				Normalized frequency			AxNaxN						TxN					AxNA					AxN					NaxN						Annotation
Tag	I1=NA>N	I2=A>NA	I1+2*I2	Type	A	NA	A+NA	N	A	NA	N	p(AxNAxN)	n	Cutoff	Index	Category	Class	p(TxN)	n	Cutoff	Category	Class2	p(AxNA)	n	Cutoff	Category	Class3	p(AxN)	n	Cutoff	Category	Class4	p(NAxN)	n	Cutoff	Category	Class5	Compa.	Unigene ID	Gen Symbol	Description
AAAACATTCT	1	1	3	up	70	51	121	225	79	281.337	99.8747	0	897	0.00233723	100	Diff	1	0	897	0.00233723	Diff	1	0	672	0.00270031	Diff	1	0.062018	304	0.00401478	Equal	0	0	818	0.00244749	Diff	1	29	694999	RP11-217H1.1	Implantation-associated protein
TGATTTCACT	1	1	3	up	57	29	86	216	103	221.084	95.8797	0	785	0.00249841	100	Diff	1	0	785	0.00249841	Diff	1	0	569	0.00293455	Diff	1	0.545426	319	0.00391925	Equal	0	0	682	0.00268044	Diff	1	29	631493		Transcribed locus, weakly similar to NP_203160.2 c oxidase subunit III [Tri...
GTAATTCTTT	1	1	3	up	51	17	68	155	167	158.459	68.8026	0	656	0.00273304	100	Diff	1	0	656	0.00273304	Diff	1	0.56725	501	0.00312737	Equal	0	0	322	0.00390095	Diff	1	0	489	0.00316551	Diff	1	27
CTCAACATCT	1	1	3	up	45	17	62	7	45	261.885	3.10721	0	604	0.00284826	100	Diff	1	0	604	0.00284826	Diff	1	0	597	0.00286491	Diff	1	0	52	0.00970725	Diff	1	0	559	0.00296068	Diff	1	31	546285	RPLP0	Ribosomal protein, large, P0
TTGGCAGCCC	1	1	3	up	32	31	63	40	326	45.0708	17.7555	0	461	0.00326023	100	Diff	1	0	461	0.00326023	Diff	1	0	421	0.00341159	Diff	1	0	366	0.00365896	Diff	1	0	135	0.00602464	Diff	1	31	523463	RPL27A	Ribosomal protein L27a
GTTATAATAC	1	1	3	up	20	7	27	48	110	78.7553	21.3066	0	324	0.00388889	100	Diff	1	0	324	0.00388889	Diff	1	0.006834	276	0.0042135	Equal	0	0	158	0.0055689	Diff	1	0	214	0.0047851	Diff	1	27	510078	SGK	Serum/glucocorticoid regulated kinase
GCTTTTAAGG	1	1	3	up	19	11	30	79	54	85.3973	35.0671	0	313	0.00395663	100	Diff	1	0	313	0.00395663	Diff	1	0.002004	234	0.00457604	Diff	1	0.014426	133	0.00606977	Equal	0	0	259	0.00434959	Diff	1	29	8102	RPS20	Ribosomal protein S20
CGCCGGAACA	1	1	3	up	19	16	35	69	77	76.8576	30.6282	0	308	0.00398862	100	Diff	1	0	308	0.00398862	Diff	1	0.944896	239	0.00452792	Equal	0	0	146	0.00579324	Diff	1	0	231	0.00460566	Diff	1	27	644628	RPL4	Ribosomal protein L4
GTATTCTTTG	1	1	3	up	17	0	17	80	24	87.295	35.511	0	288	0.00412479	100	Diff	1	0	288	0.00412479	Diff	1	0	208	0.00485363	Diff	1	0.06986	104	0.00686406	Equal	0	0	264	0.0043082	Diff	1	29
AAAAAACCCA	1	1	3	up	17	7	24	71	51	75.9087	31.516	0	282	0.00416844	100	Diff	1	0	282	0.00416844	Diff	1	0.009797	211	0.004819	Equal	0	0.007891	122	0.0063375	Equal	0	0	231	0.00460566	Diff	1	25	632456	ENSA	Endosulfine alpha
ATAATCTTTG	1	1	3	up	15	1	16	66	62	65.4713	29.2966	0	266	0.00429198	100	Diff	1	0	266	0.00429198	Diff	1	0.706124	200	0.00494975	Equal	0	1.5e-05	128	0.00618718	Diff	1	0	204	0.00490098	Diff	1	27
TTGTTGTTGA	1	1	3	up	13	6	19	5	51	88.2439	2.21944	0	242	0.00449977	100	Diff	1	0	242	0.00449977	Diff	1	0.000195	237	0.00454699	Diff	1	0	56	0.00935414	Diff	1	0	191	0.00506502	Diff	1	31	643483	CALM2	Calmodulin 2 (phosphorylase kinase, delta)
GAAAAGCCTT	1	1	3	up	13	7	20	26	6	99.6302	11.5411	0	242	0.00449977	100	Diff	1	0	242	0.00449977	Diff	1	0	216	0.0047629	Diff	1	0.125212	32	0.0123744	Equal	0	0	236	0.00455661	Diff	1	29	78619	GGH	Gamma-glutamyl hydrolase (conjugase, folylpolygammaglutamyl hydrolase)
TGTGGCCTCC	1	1	3	up	13	10	23	35	30	82.0763	15.5361	0	238	0.00453743	100	Diff	1	0	238	0.00453743	Diff	1	0	203	0.00491304	Diff	1	0.006742	65	0.00868243	Diff	1	0	208	0.00485363	Diff	1	31	277517	C11orf2	Chromosome 11 open reading frame2
GATCTCTTGT	1	1	3	up	12	0	12	10	40	76.8576	4.43888	0	212	0.00480762	100	Diff	1	0	212	0.00480762	Diff	1	8.9e-05	202	0.00492518	Diff	1	0	50	0.00989949	Diff	1	0	172	0.00533745	Diff	1	31
GCATAAATAG	1	1	3	up	11	1	12	34	55	40.3265	15.0922	0	174	0.00530669	100	Diff	1	0	174	0.00530669	Diff	1	0.070966	140	0.00591608	Equal	0	0	89	0.00741999	Diff	1	0	119	0.00641689	Diff	1	27	381123	RPL21	Ribosomal protein L21
TTAACCCCTC	1	1	3	up	11	4	15	4	154	3.32101	1.77555	0	165	0.00544949	100	Diff	1	0	165	0.00544949	Diff	1	0	161	0.00551677	Diff	1	0	158	0.0055689	Diff	1	0.229191	11	0.0211058	Equal	0	30	78224	RNASE1	Ribonuclease, RNase A family, 1 (pancreatic)
TGCTGGAATC	1	1	3	up	9	0	9	14	53	27.9913	6.21443	0	126	0.0062361	100	Diff	1	0	126	0.0062361	Diff	1	0.000782	112	0.00661438	Diff	1	0	67	0.00855186	Diff	1	0	73	0.00819288	Diff	1	31
CCTATCAGTA	1	1	3	up	9	0	9	4	28	43.1731	1.77555	0	123	0.00631169	100	Diff	1	0	123	0.00631169	Diff	1	0.030323	119	0.00641689	Equal	0	0	32	0.0123744	Diff	1	0	95	0.00718185	Diff	1	27	255462	MSMB	Microseminoprotein, beta-
CCCATCGGCC	1	1	3	up	9	0	9	17	27	37.4799	7.54609	0	123	0.00631169	100	Diff	1	0	123	0.00631169	Diff	1	0.117955	106	0.006799	Equal	0	2e-05	44	0.0105529	Diff	1	0	96	0.00714435	Diff	1	27	691268		Transcribed locus
TCAGTCTTTG	1	1	3	up	8	0	8	19	17	33.6845	8.43386	0	107	0.00676716	100	Diff	1	0	107	0.00676716	Diff	1	0.005805	88	0.00746203	Diff	1	0.029527	36	0.0116667	Equal	0	0	90	0.00737865	Diff	1	29
ATGTGAAGAA	1	1	3	up	8	1	9	7	10	41.7498	3.10721	0	105	0.0068313	100	Diff	1	0	105	0.0068313	Diff	1	0	98	0.00707107	Diff	1	0.020451	17	0.0169775	Equal	0	0	95	0.00718185	Diff	1	29	13662	TMEM109	Transmembrane protein 109
CGTCCCGGAG	1	1	3	up	8	2	10	14	27	29.4146	6.21443	0	103	0.0068973	100	Diff	1	0	103	0.0068973	Diff	1	0.649682	89	0.00741999	Equal	0	7e-06	41	0.0109322	Diff	1	0	76	0.00802955	Diff	1	27	654838	MAD1L1	MAD1 mitotic arrest deficient-like 1 (yeast)
AGGTGCGGGG	1	1	3	up	7	0	7	4	9	40.3265	1.77555	0	98	0.00707107	100	Diff	1	0	98	0.00707107	Diff	1	0	94	0.00721995	Diff	1	0.009355	13	0.0194145	Diff	1	0	89	0.00741999	Diff	1	31	465985	ASNA1	ArsA arsenite transporter, ATP-binding, homolog 1 (bacterial)
CTGCTGCTGT	1	1	3	up	6	0	6	6	52	14.2329	2.66333	0	88	0.00746203	100	Diff	1	0	88	0.00746203	Diff	1	0	82	0.00773021	Diff	1	0	58	0.00919145	Diff	1	2.3e-05	36	0.0116667	Diff	1	31	594952	DES	Desmin
TTGTATCGTG	1	1	3	up	6	0	6	10	14	30.3635	4.43888	0	88	0.00746203	100	Diff	1	0	88	0.00746203	Diff	1	0.003273	78	0.00792594	Diff	1	0.003075	24	0.0142887	Diff	1	0	74	0.00813733	Diff	1	31
ATCTCCAGTA	1	1	3	up	6	0	6	14	4	31.3124	6.21443	0	84	0.00763763	100	Diff	1	0	84	0.00763763	Diff	1	0	70	0.0083666	Diff	1	0.305732	18	0.0164992	Equal	0	0	80	0.00782624	Diff	1	29	229988	PGAP1	GPI deacylase
TTTTTTGTAA	1	1	3	up	6	2	8	1	72	0.47443	0.443888	0	74	0.00813733	100	Diff	1	0	74	0.00813733	Diff	1	0	73	0.00819288	Diff	1	0	73	0.00819288	Diff	1	0.500437	2	0.0494975	Equal	0	30	601143	SH3BP1	SH3-domain binding protein 1
CAACCAGTAA	1	1	3	up	6	3	9	1	67	2.37215	0.443888	0	73	0.00819288	100	Diff	1	0	73	0.00819288	Diff	1	0	72	0.00824958	Diff	1	0	68	0.00848875	Diff	1	0.031475	6	0.0285774	Equal	0	30	593927		Transcribed locus, weakly similar to XP_001126239.1 hypothetical protein [H...
GGCGCCTCCT	1	1	3	up	6	3	9	5	40	13.284	2.21944	0	73	0.00819288	100	Diff	1	0	73	0.00819288	Diff	1	3e-06	68	0.00848875	Diff	1	0	45	0.010435	Diff	1	1e-05	33	0.0121854	Diff	1	31	438678	TALDO1	Transaldolase 1
CCTAGCTGGG	1	1	3	up	5	1	6	3	3	24.6703	1.33166	0	58	0.00919145	100	Diff	1	0	58	0.00919145	Diff	1	1e-06	55	0.0094388	Diff	1	0.187138	6	0.0285774	Equal	0	0	55	0.0094388	Diff	1	29	356331	PPIA	Peptidylprolyl isomerase A (cyclophilin A)
ACAGCGGCAT	1	1	3	up	5	2	7	7	15	15.6562	3.10721	2.7e-05	55	0.0094388	99.7139	Diff	1	0	55	0.0094388	Diff	1	0.877784	48	0.0101036	Equal	0	0.00037	22	0.0149241	Diff	1	9e-06	40	0.011068	Diff	1	27
TTGGAGATCC	1	1	3	up	4	0	4	3	10	18.0283	1.33166	0	51	0.00980196	100	Diff	1	0	51	0.00980196	Diff	1	0.062327	48	0.0101036	Equal	0	9.6e-05	13	0.0194145	Diff	1	0	41	0.0109322	Diff	1	27	2795	LDHA	Lactate dehydrogenase A
GACTCTGGAG	1	1	3	up	4	0	4	2	4	20.4005	0.887775	0	49	0.01	100	Diff	1	0	49	0.01	Diff	1	5.6e-05	47	0.0102105	Diff	1	0.122365	6	0.0285774	Equal	0	0	45	0.010435	Diff	1	29	499209	SVIL	Supervillin
ACTTTGAATG	1	1	3	up	4	0	4	5	1	19.926	2.21944	0	48	0.0101036	100	Diff	1	0	48	0.0101036	Diff	1	2e-06	43	0.0106749	Diff	1	0.379563	6	0.0285774	Equal	0	0	47	0.0102105	Diff	1	29	418450	MRPL11	Mitochondrial ribosomal protein L11
CTCCACCCGA	1	1	3	up	4	0	4	1	3	20.4005	0.443888	0	47	0.0102105	100	Diff	1	0	47	0.0102105	Diff	1	2.9e-05	46	0.0103209	Diff	1	0.008932	4	0.035	Diff	1	0	44	0.0105529	Diff	1	31	82961	TFF3	Trefoil factor 3 (intestinal)
CCTCAGCTGG	1	1	3	up	4	1	5	0	45	0	0	0	45	0.010435	100	Diff	1	0	45	0.010435	Diff	1	0	45	0.010435	Diff	1	0	45	0.010435	Diff	1	0	0	NA	NA	0	30	435369	FHL1	Four and a half LIM domains 1
CCTATGGCTT	1	1	3	up	4	1	5	0	0	20.8749	0	0	44	0.0105529	100	Diff	1	0	44	0.0105529	Diff	1	0	44	0.0105529	Diff	1	0	0	NA	NA	0	0	44	0.0105529	Diff	1	29	22242	ECHDC3	Enoyl Coenzyme A hydratase domain containing 3
GATGTGGTTA	1	1	3	up	4	3	7	1	4	18.0283	0.443888	0	43	0.0106749	100	Diff	1	0	43	0.0106749	Diff	1	0.000377	42	0.0108012	Diff	1	0.002744	5	0.031305	Diff	1	0	39	0.011209	Diff	1	31	525392	SYNE2	Spectrin repeat containing, nuclear envelope 2
CATTTGAAAG	1	1	3	up	4	4	8	3	9	14.2329	1.33166	0	42	0.0108012	100	Diff	1	0	42	0.0108012	Diff	1	0.169358	39	0.011209	Equal	0	0.000276	12	0.0202073	Diff	1	1e-06	33	0.0121854	Diff	1	27	699346	PTPLB	Protein tyrosine phosphatase-like (proline instead of catalytic arginine), m...
GGCACCTCCA	1	1	3	up	4	4	8	2	1	18.5028	0.887775	0	42	0.0108012	100	Diff	1	0	42	0.0108012	Diff	1	1e-06	40	0.011068	Diff	1	0.557681	3	0.0404145	Equal	0	0	41	0.0109322	Diff	1	29
AATATTAAAA	1	1	3	up	3	0	3	0	2	16.1306	0	0	36	0.0116667	100	Diff	1	0	36	0.0116667	Diff	1	4.9e-05	36	0.0116667	Diff	1	0	2	0.0494975	Diff	1	0	34	0.0120049	Diff	1	31	653124	ZNF750	Zinc finger protein 750
AGAGCCCTAG	1	1	3	up	3	0	3	1	13	7.11644	0.443888	1e-06	29	0.0129987	99.9923	Diff	1	0	29	0.0129987	Diff	1	0.110877	28	0.0132288	Equal	0	0	14	0.0187083	Diff	1	3e-05	16	0.0175	Diff	1	27	534383	COX17	COX17 cytochrome c oxidase assembly homolog (S. cerevisiae)
CCCCGATCTT	1	1	3	up	3	1	4	0	0	12.8096	0	0	27	0.0134715	100	Diff	1	0	27	0.0134715	Diff	1	0	27	0.0134715	Diff	1	0	0	NA	NA	0	0	27	0.0134715	Diff	1	29	655253	ATAD3A	ATPase family, AAA domain containing 3A
GAATTTAAAA	1	1	3	up	3	2	5	0	12	6.16758	0	0	25	0.014	100	Diff	1	0	25	0.014	Diff	1	0.090245	25	0.014	Equal	0	0	12	0.0202073	Diff	1	0	13	0.0194145	Diff	1	27	603815		Transcribed locus
GAAAACTCAA	1	1	3	up	2	0	2	0	13	3.79544	0	0	21	0.0152753	100	Diff	1	0	21	0.0152753	Diff	1	0.004384	21	0.0152753	Diff	1	0	13	0.0194145	Diff	1	0	8	0.0247487	Diff	1	31	399891	CD109	CD109 molecule
TGCCGTTTTG	1	1	3	up	2	0	2	0	0	9.96302	0	0	21	0.0152753	100	Diff	1	0	21	0.0152753	Diff	1	3.7e-05	21	0.0152753	Diff	1	0	0	NA	NA	0	0	21	0.0152753	Diff	1	29	2006	GSTM3	Glutathione S-transferase M3 (brain)
GTCATAGCTG	1	1	3	up	14	9	23	63	91	45.0708	27.9649	0	249	0.00443607	100	Diff	1	1e-06	249	0.00443607	Diff	1	2e-06	186	0.00513265	Diff	1	0	154	0.00564076	Diff	1	0.002379	158	0.0055689	Diff	1	31	459790	VPS13A	Vacuolar protein sorting 13 homolog A (S. cerevisiae)
GAGGGAGTTC	1	1	3	up	10	5	15	30	42	31.7868	13.3166	0	139	0.00593732	100	Diff	1	1e-06	139	0.00593732	Diff	1	0.15261	109	0.00670478	Equal	0	3e-06	72	0.00824958	Diff	1	2.4e-05	97	0.00710742	Diff	1	27	523463	RPL27A	Ribosomal protein L27a
TAAATAAATG	1	1	3	up	4	0	4	5	4	18.5028	2.21944	0	48	0.0101036	100	Diff	1	1e-06	48	0.0101036	Diff	1	0.000219	43	0.0106749	Diff	1	0.292293	9	0.0233333	Equal	0	0	44	0.0105529	Diff	1	29	531879	RAD1	RAD1 homolog (S. pombe)
AGCAGTTCAG	1	1	3	up	3	0	3	2	16	7.59087	0.887775	3e-06	34	0.0120049	99.975	Diff	1	1e-06	34	0.0120049	Diff	1	0.040422	32	0.0123744	Equal	0	0	18	0.0164992	Diff	1	0.000168	18	0.0164992	Diff	1	27	133350	CNOT2	CCR4-NOT transcription complex, subunit 2
GCCTGTTTGG	1	1	3	up	3	0	3	1	11	7.59087	0.443888	7e-06	28	0.0132288	99.9471	Diff	1	1e-06	28	0.0132288	Diff	1	0.309411	27	0.0134715	Equal	0	0	12	0.0202073	Diff	1	1.8e-05	17	0.0169775	Diff	1	27	654499	UGT1A6	UDP glucuronosyltransferase 1 family, polypeptide A6
GGGTGGGGTT	1	1	3	up	2	0	2	0	0	9.96302	0	0	21	0.0152753	100	Diff	1	1e-06	21	0.0152753	Diff	1	4e-05	21	0.0152753	Diff	1	0	0	NA	NA	0	0	21	0.0152753	Diff	1	29	272062	PTPRF	Protein tyrosine phosphatase, receptor type, F
AAGGAGCAAG	1	1	3	up	2	2	4	0	20	0	0	0	20	0.0156525	100	Diff	1	1e-06	20	0.0156525	Diff	1	0	20	0.0156525	Diff	1	0	20	0.0156525	Diff	1	0	0	NA	NA	0	30	558865	CES1	Carboxylesterase 1 (monocyte/macrophage serine esterase 1)
TAGGTTCGTG	1	1	3	up	9	0	9	27	38	27.0425	11.985	7e-06	122	0.0063375	99.8895	Diff	1	2e-06	122	0.0063375	Diff	1	0.100517	95	0.00718185	Equal	0	2e-06	65	0.00868243	Diff	1	0.000281	84	0.00763763	Diff	1	27	274873	CARS	Cysteinyl-tRNA synthetase
GGCAAGGAAG	1	1	3	up	3	0	3	2	13	9.01416	0.887775	8e-06	34	0.0120049	99.9334	Diff	1	2e-06	34	0.0120049	Diff	1	0.258642	32	0.0123744	Equal	0	1e-06	15	0.0180739	Diff	1	2.6e-05	21	0.0152753	Diff	1	27	12451	EML1	Echinoderm microtubule associated protein like 1
TTGGACCTCT	1	1	3	up	3	0	3	2	5	12.3352	0.887775	0	33	0.0121854	100	Diff	1	2e-06	33	0.0121854	Diff	1	0.032398	31	0.0125724	Equal	0	0.081578	7	0.0264575	Equal	0	1e-06	28	0.0132288	Diff	1	25	273397	USP52	Ubiquitin specific peptidase 52
GCAAAACACC	1	1	3	up	4	0	4	6	10	16.1306	2.66333	1.1e-05	50	0.00989949	99.8889	Diff	1	3e-06	50	0.00989949	Diff	1	0.144902	44	0.0105529	Equal	0	0.004811	16	0.0175	Diff	1	1e-06	40	0.011068	Diff	1	27	664028		Transcribed locus
GGGGAATCGC	1	1	3	up	3	0	3	2	4	12.3352	0.887775	1e-06	32	0.0123744	99.9919	Diff	1	3e-06	32	0.0123744	Diff	1	0.018	30	0.0127802	Equal	0	0.122365	6	0.0285774	Equal	0	1e-06	28	0.0132288	Diff	1	25	446574	TMSB10	Thymosin, beta 10
GTGGCTGAAA	1	1	3	up	3	3	6	0	0	11.3863	0	0	24	0.0142887	100	Diff	1	3e-06	24	0.0142887	Diff	1	5e-06	24	0.0142887	Diff	1	0	0	NA	NA	0	0	24	0.0142887	Diff	1	29	534404	RPL10	Ribosomal protein L10
CCGTCCAAGG	1	1	3	up	44	23	67	191	163	110.542	84.7825	0	587	0.00288921	100	Diff	1	4e-06	587	0.00288921	Diff	1	0.000136	396	0.00351763	Diff	1	0	354	0.00372046	Diff	1	0.005696	424	0.0033995	Equal	0	30	397609	RPS16	Ribosomal protein S16
GCTTTCTCAC	1	1	3	up	48	5	53	206	217	92.9882	91.4409	0	619	0.00281354	100	Diff	1	6e-06	619	0.00281354	Diff	1	0	413	0.00344447	Diff	1	0	423	0.00340352	Diff	1	0.842126	402	0.00349128	Equal	0	30	546269	RPL10A	Ribosomal protein L10a
TCTCTCTGCA	1	1	3	up	3	0	3	3	1	15.1817	1.33166	0	36	0.0116667	100	Diff	1	6e-06	36	0.0116667	Diff	1	1.7e-05	33	0.0121854	Diff	1	0.590795	4	0.035	Equal	0	0	35	0.0118322	Diff	1	29	605083		Placenta mRNA, clone PL45, partial sequence
GCAATAAGTG	1	1	3	up	3	2	5	1	14	4.26987	0.443888	4e-06	24	0.0142887	99.972	Diff	1	6e-06	24	0.0142887	Diff	1	0.002744	23	0.014596	Diff	1	0	15	0.0180739	Diff	1	0.002071	10	0.0221359	Diff	1	31	643565	SETDB1	SET domain, bifurcated 1
CTAAAGACTT	1	1	3	up	3	1	4	1	24	0.948859	0.443888	0	27	0.0134715	100	Diff	1	7e-06	27	0.0134715	Diff	1	0	26	0.0137281	Diff	1	0	25	0.014	Diff	1	0.251003	3	0.0404145	Equal	0	30	169047	NCAN	Neurocan
GAGGAGGGTG	1	1	3	up	14	7	21	71	67	52.1873	31.516	1.7e-05	248	0.004445	99.6175	Diff	1	8e-06	248	0.004445	Diff	1	0.108682	177	0.00526152	Equal	0	1.6e-05	138	0.0059588	Diff	1	0.000754	181	0.00520306	Diff	1	27	75318	TUBA4A	Tubulin, alpha 4a
ACTGCCCGCT	1	1	3	up	3	2	5	1	17	2.84658	0.443888	0	24	0.0142887	100	Diff	1	8e-06	24	0.0142887	Diff	1	0.000148	23	0.014596	Diff	1	0	18	0.0164992	Diff	1	0.015987	7	0.0264575	Diff	1	31	81071	ECM1	Extracellular matrix protein 1
ATCCTGTGGA	1	1	3	up	4	4	8	5	31	2.84658	2.21944	0	42	0.0108012	100	Diff	1	1e-05	42	0.0108012	Diff	1	0	37	0.0115079	Diff	1	0	36	0.0116667	Diff	1	0.550997	11	0.0211058	Equal	0	30	487774	HNRPA2B1	Heterogeneous nuclear ribonucleoprotein A2/B1
GGCACAATCA	1	1	3	up	8	1	9	23	2	37.9544	10.2094	0	105	0.0068313	100	Diff	1	1.2e-05	105	0.0068313	Diff	1	0	82	0.00773021	Diff	1	0.003521	25	0.014	Diff	1	0	103	0.0068973	Diff	1	31	464416	USP14	Ubiquitin specific peptidase 14 (tRNA-guanine transglycosylase)
GGCTCTGTCA	1	1	3	up	3	0	3	2	20	3.32101	0.887775	0	29	0.0129987	100	Diff	1	1.2e-05	29	0.0129987	Diff	1	3.1e-05	27	0.0134715	Diff	1	0	22	0.0149241	Diff	1	0.039977	9	0.0233333	Equal	0	30	620490	WDR33	WD repeat domain 33
CTGCTGCTAT	1	1	3	up	4	0	4	7	22	9.48859	3.10721	3e-06	49	0.01	99.97	Diff	1	1.3e-05	49	0.01	Diff	1	0.004359	42	0.0108012	Diff	1	0	29	0.0129987	Diff	1	0.006578	27	0.0134715	Diff	1	31	659990		Transcribed locus, strongly similar to XP_001166870.1 hypothetical protein ...
CAGAGGCTTG	1	1	3	up	6	0	6	17	17	23.7215	7.54609	7.3e-05	84	0.00763763	99.0442	Diff	1	1.4e-05	84	0.00763763	Diff	1	0.190476	67	0.00855186	Equal	0	0.014976	34	0.0120049	Equal	0	3e-06	67	0.00855186	Diff	1	25	662242	LOC440995	Hypothetical gene supported by BC034933; BC068085
GCACCCTGCT	1	1	3	up	4	3	7	5	16	9.96302	2.21944	4.9e-05	42	0.0108012	99.5463	Diff	1	1.5e-05	42	0.0108012	Diff	1	0.168536	37	0.0115079	Equal	0	2e-06	21	0.0152753	Diff	1	0.000619	26	0.0137281	Diff	1	27
CTAAGATTCA	1	1	3	up	8	0	8	24	4	37.4799	10.6533	0	107	0.00676716	100	Diff	1	1.8e-05	107	0.00676716	Diff	1	0	83	0.0076835	Diff	1	0.038545	28	0.0132288	Equal	0	0	103	0.0068973	Diff	1	29
GCTGGGACCG	1	1	3	up	4	4	8	5	6	14.7073	2.21944	1e-05	42	0.0108012	99.9074	Diff	1	2e-05	42	0.0108012	Diff	1	0.020566	37	0.0115079	Equal	0	0.128045	11	0.0211058	Equal	0	4e-06	36	0.0116667	Diff	1	25	654952	POLR2J	Polymerase (RNA) II (DNA directed) polypeptide J, 13.3kDa
CCTAGCTGGT	1	1	3	up	14	1	15	75	78	48.3918	33.2916	1e-06	255	0.00438357	99.9772	Diff	1	2.2e-05	255	0.00438357	Diff	1	0.00183	180	0.00521749	Diff	1	0	153	0.00565916	Diff	1	0.012836	177	0.00526152	Equal	0	30
GCTACATCTC	1	1	3	up	3	0	3	2	3	10.9119	0.887775	4e-06	28	0.0132288	99.9698	Diff	1	2.2e-05	28	0.0132288	Diff	1	0.010006	26	0.0137281	Diff	1	0.192752	5	0.031305	Equal	0	2e-06	25	0.014	Diff	1	29	520973	HSPB1	Heat shock 27kDa protein 1
CAAACATCCG	1	1	3	up	4	3	7	6	27	4.7443	2.66333	0	43	0.0106749	100	Diff	1	2.6e-05	43	0.0106749	Diff	1	0	37	0.0115079	Diff	1	0	33	0.0121854	Diff	1	0.21396	16	0.0175	Equal	0	30	8752	TMEM4	Transmembrane protein 4
GAGGGAGGTT	1	1	3	up	6	1	7	15	22	18.5028	6.65831	0.000177	76	0.00802955	97.7956	Diff	1	3.2e-05	76	0.00802955	Diff	1	0.497224	61	0.00896258	Equal	0	0.000261	37	0.0115079	Diff	1	0.000331	54	0.00952579	Diff	1	27	169047	NCAN	Neurocan
TTGTTGAAGC	1	1	3	up	3	0	3	3	7	9.48859	1.33166	0.000471	30	0.0127802	96.3146	Diff	1	3.5e-05	30	0.0127802	Diff	1	0.408924	27	0.0134715	Equal	0	0.027058	10	0.0221359	Equal	0	8.2e-05	23	0.014596	Diff	1	25	648326	KIF4A	Kinesin family member 4A
CTTGAACTGT	1	1	3	up	3	0	3	4	7	11.3863	1.77555	0.000247	35	0.0118322	97.9125	Diff	1	3.7e-05	35	0.0118322	Diff	1	0.176192	31	0.0125724	Equal	0	0.022804	11	0.0211058	Equal	0	4.3e-05	28	0.0132288	Diff	1	25	186486	MAP3K5	Mitogen-activated protein kinase kinase kinase 5
AATGCAGGCA	1	1	3	up	4	4	8	5	9	12.3352	2.21944	0.000246	40	0.011068	97.7774	Diff	1	4e-05	40	0.011068	Diff	1	0.365597	35	0.0118322	Equal	0	0.007784	14	0.0187083	Diff	1	5.2e-05	31	0.0125724	Diff	1	27	677488	VWC2	Von Willebrand factor C domain containing 2
TTTTGTGTGA	1	1	3	up	13	7	20	65	56	49.8151	28.8527	0.000148	226	0.00465633	96.8215	Diff	1	4.2e-05	226	0.00465633	Diff	1	0.447799	161	0.00551677	Equal	0	0.000354	121	0.00636364	Diff	1	0.000373	170	0.00536875	Diff	1	27	182698	MRPL20	Mitochondrial ribosomal protein L20
GTCCTGGAGG	1	1	3	up	6	5	11	13	18	18.0283	5.77054	0.000232	69	0.00842701	97.2469	Diff	1	4.2e-05	69	0.00842701	Diff	1	0.886357	56	0.00935414	Equal	0	0.001644	31	0.0125724	Diff	1	9.9e-05	51	0.00980196	Diff	1	27	476697		Proteasome 26S subunit ATPase 1-like mRNA, partial sequence
GCAAAGAAAA	1	1	3	up	7	3	10	21	15	27.0425	9.32164	5.7e-05	93	0.00725866	99.2147	Diff	1	5.1e-05	93	0.00725866	Diff	1	0.031437	72	0.00824958	Equal	0	0.152512	36	0.0116667	Equal	0	9e-06	78	0.00792594	Diff	1	25	436792	LMO4	LIM domain only 4
CCCACGTCCT	1	1	3	up	4	1	5	6	9	13.7585	2.66333	0.000204	44	0.0105529	98.0669	Diff	1	5.1e-05	44	0.0105529	Diff	1	0.223003	38	0.0113555	Equal	0	0.008349	15	0.0180739	Diff	1	2.2e-05	35	0.0118322	Diff	1	27
GTGGAAGGCA	1	1	3	up	5	0	5	11	23	12.3352	4.88276	5e-05	60	0.00903696	99.4467	Diff	1	5.2e-05	60	0.00903696	Diff	1	0.034314	49	0.01	Equal	0	7e-06	34	0.0120049	Diff	1	0.00454	37	0.0115079	Diff	1	27	356572	RPS3A	Ribosomal protein S3A
GACACTGGCG	1	1	3	up	3	0	3	3	7	9.48859	1.33166	0.000455	30	0.0127802	96.4398	Diff	1	5.2e-05	30	0.0127802	Diff	1	0.409317	27	0.0134715	Equal	0	0.027058	10	0.0221359	Equal	0	8.2e-05	23	0.014596	Diff	1	25
ACCTTGCTGA	1	1	3	up	3	0	3	3	9	8.53973	1.33166	0.000658	30	0.0127802	94.8514	Diff	1	5.2e-05	30	0.0127802	Diff	1	0.840428	27	0.0134715	Equal	0	0.000276	12	0.0202073	Diff	1	0.000256	21	0.0152753	Diff	1	27	515610	SAPS1	SAPS domain family, member 1
GTTTTTCATT	1	1	3	up	27	17	44	103	72	73.0622	45.7204	0.000331	329	0.00385922	91.4231	Diff	1	5.3e-05	329	0.00385922	Diff	1	0.887488	226	0.00465633	Equal	0	0.003151	175	0.0052915	Diff	1	0.00017	257	0.00436648	Diff	1	27	26663	HERC5	Hect domain and RLD 5
GCCACAGTAC	1	1	3	up	6	1	7	17	4	27.9913	7.54609	0	80	0.00782624	100	Diff	1	6.3e-05	80	0.00782624	Diff	1	0	63	0.00881917	Diff	1	0.15283	21	0.0152753	Equal	0	0	76	0.00802955	Diff	1	29	55044	DKFZP586H2123	Regeneration associated muscle protease
CTGACTTGTG	1	1	3	up	0	0	0	0	11	0	0	0	11	0.0211058	100	Diff	1	6.4e-05	11	0.0211058	Diff	1	0	11	0.0211058	Diff	1	0	11	0.0211058	Diff	1	0	0	NA	NA	0	30	77961	HLA-B	Major histocompatibility complex, class I, B
GGGATTGGCC	1	1	3	up	4	1	5	7	24	7.11644	3.10721	0	46	0.0103209	100	Diff	1	7.2e-05	46	0.0103209	Diff	1	0.000103	39	0.011209	Diff	1	0	31	0.0125724	Diff	1	0.055201	22	0.0149241	Equal	0	30
CCACCTTTCC	1	1	3	up	0	0	0	0	11	0	0	0	11	0.0211058	100	Diff	1	7.4e-05	11	0.0211058	Diff	1	0	11	0.0211058	Diff	1	0	11	0.0211058	Diff	1	0	0	NA	NA	0	30	594095	CMIP	C-Maf-inducing protein
CTCTGCCCTC	1	1	3	up	0	0	0	0	0	5.21873	0	1.1e-05	11	0.0211058	99.9479	Diff	1	7.5e-05	11	0.0211058	Diff	1	0.001028	11	0.0211058	Diff	1	0	0	NA	NA	0	0	11	0.0211058	Diff	1	29	467142	MYH14	Myosin, heavy chain 14
CAGTTATTTC	1	1	3	up	0	0	0	0	2	4.26987	0	0.001827	11	0.0211058	91.3436	Diff	1	7.6e-05	11	0.0211058	Diff	1	0.192917	11	0.0211058	Equal	0	0	2	0.0494975	Diff	1	0	9	0.0233333	Diff	1	27
TAGTTGTGCC	1	1	3	up	3	0	3	4	2	13.284	1.77555	4e-06	34	0.0120049	99.9667	Diff	1	7.7e-05	34	0.0120049	Diff	1	0.000594	30	0.0127802	Diff	1	0.674281	6	0.0285774	Equal	0	3e-06	32	0.0123744	Diff	1	29	567367	EEA1	Early endosome antigen 1
GCCCCCTGCT	1	1	3	up	6	5	11	15	10	22.2982	6.65831	3.7e-05	72	0.00824958	99.5515	Diff	1	7.9e-05	72	0.00824958	Diff	1	0.009984	57	0.00927173	Equal	0	0.285422	25	0.014	Equal	0	1.3e-05	62	0.00889001	Diff	1	25
GTGGAGAAGA	1	1	3	up	0	0	0	0	0	5.21873	0	1.2e-05	11	0.0211058	99.9431	Diff	1	8e-05	11	0.0211058	Diff	1	0.00105	11	0.0211058	Diff	1	0	0	NA	NA	0	0	11	0.0211058	Diff	1	29	534377	CLDN10	Claudin 10
CCTTTGAACA	1	1	3	up	20	7	27	89	72	60.727	39.506	0.000224	289	0.00411765	94.56	Diff	1	8.3e-05	289	0.00411765	Diff	1	0.225539	200	0.00494975	Equal	0	0.000156	161	0.00551677	Diff	1	0.001319	217	0.00475191	Diff	1	27	444600	BOLA2	BolA homolog 2 (E. coli)
AAACCACTTC	1	1	3	up	3	1	4	2	5	9.01416	0.887775	0.000234	26	0.0137281	98.2955	Diff	1	8.3e-05	26	0.0137281	Diff	1	0.187919	24	0.0142887	Equal	0	0.081578	7	0.0264575	Equal	0	2.6e-05	21	0.0152753	Diff	1	25	603806		Transcribed locus
CTGAGTCTCC	1	1	3	up	0	0	0	0	0	5.21873	0	1.1e-05	11	0.0211058	99.9479	Diff	1	8.6e-05	11	0.0211058	Diff	1	0.000953	11	0.0211058	Diff	1	0	0	NA	NA	0	0	11	0.0211058	Diff	1	29	77269	GNAI2	Guanine nucleotide binding protein (G protein), alpha inhibiting activity po...
GTGCGGCTGG	1	1	3	up	0	0	0	0	0	6.64201	0	0	14	0.0187083	100	Diff	1	0.000107	14	0.0187083	Diff	1	0.00051	14	0.0187083	Diff	1	0	0	NA	NA	0	0	14	0.0187083	Diff	1	29	446427	OAZ1	Ornithine decarboxylase antizyme 1
ACCACTTATC	1	1	3	up	0	0	0	0	0	6.64201	0	0	14	0.0187083	100	Diff	1	0.000109	14	0.0187083	Diff	1	0.00045	14	0.0187083	Diff	1	0	0	NA	NA	0	0	14	0.0187083	Diff	1	29	520898	CTSB	Cathepsin B
TGCGCGCCCT	1	1	3	up	0	0	0	0	0	6.64201	0	0	14	0.0187083	100	Diff	1	0.000113	14	0.0187083	Diff	1	0.000463	14	0.0187083	Diff	1	0	0	NA	NA	0	0	14	0.0187083	Diff	1	29	189119	CXXC5	CXXC finger 5
GGCCGCGTTC	1	1	3	up	35	20	55	166	141	88.7183	73.6853	0	494	0.00314945	100	Diff	1	0.000121	494	0.00314945	Diff	1	5.3e-05	328	0.0038651	Diff	1	0	307	0.00399511	Diff	1	0.079138	353	0.00372572	Equal	0	30	433427	RPS17	Ribosomal protein S17
GCACAAGTTC	1	1	3	up	0	0	0	0	14	0	0	0	14	0.0187083	100	Diff	1	0.000122	14	0.0187083	Diff	1	0	14	0.0187083	Diff	1	0	14	0.0187083	Diff	1	0	0	NA	NA	0	30	514193	RAMP2	Receptor (G protein-coupled) activity modifying protein 2
TGCTATCATT	1	1	3	up	3	1	4	3	17	3.79544	1.33166	0	28	0.0132288	100	Diff	1	0.000125	28	0.0132288	Diff	1	0.000118	25	0.014	Diff	1	0	20	0.0156525	Diff	1	0.067185	11	0.0211058	Equal	0	30	584884	ATP2C1	ATPase, Ca++ transporting, type 2C, member 1
CTGGGGGAGG	1	1	3	up	14	5	19	70	42	57.406	31.0721	0.000186	233	0.00458585	95.944	Diff	1	0.000141	233	0.00458585	Diff	1	0.064675	163	0.00548282	Equal	0	0.126867	112	0.00661438	Equal	0	3.1e-05	191	0.00506502	Diff	1	25	106124	EPB49	Erythrocyte membrane protein band 4.9 (dematin)
GGAATGAGAA	1	1	3	up	7	0	7	24	4	34.1589	10.6533	0	100	0.007	100	Diff	1	0.000149	100	0.007	Diff	1	0	76	0.00802955	Diff	1	0.038545	28	0.0132288	Equal	0	1e-06	96	0.00714435	Diff	1	29	373550	TGIF1	TGFB-induced factor homeobox 1
GCACCTCAGC	1	1	3	up	0	0	0	0	0	4.7443	0	2.5e-05	10	0.0221359	99.8871	Diff	1	0.000155	10	0.0221359	Diff	1	0.002626	10	0.0221359	Diff	1	0	0	NA	NA	0	0	10	0.0221359	Diff	1	29	525899	C6orf49	Chromosome 6 open reading frame 49
TTCCCTGGGA	1	1	3	up	0	0	0	0	9	0.47443	0	0	10	0.0221359	100	Diff	1	0.000162	10	0.0221359	Diff	1	1e-05	10	0.0221359	Diff	1	0	9	0.0233333	Diff	1	0	1	0.07	Diff	1	31	659725		Transcribed locus
ACATTGCACT	1	1	3	up	0	0	0	0	6	1.89772	0	0.000462	10	0.0221359	97.9129	Diff	1	0.000163	10	0.0221359	Diff	1	0.036535	10	0.0221359	Equal	0	0	6	0.0285774	Diff	1	0	4	0.035	Diff	1	27	566336		CDNA clone IMAGE:4792267
GCTCACTGCA	1	1	3	up	3	0	3	2	5	7.59087	0.887775	0.001509	23	0.014596	89.6616	Diff	1	0.000164	23	0.014596	Diff	1	0.349848	21	0.0152753	Equal	0	0.081578	7	0.0264575	Equal	0	0.000168	18	0.0164992	Diff	1	25	656595	CCBP2	Chemokine binding protein 2
GTGGGCACGG	1	1	3	up	0	0	0	0	8	0.948859	0	4e-06	10	0.0221359	99.9819	Diff	1	0.000165	10	0.0221359	Diff	1	0.000261	10	0.0221359	Diff	1	0	8	0.0247487	Diff	1	0	2	0.0494975	Diff	1	31
GTATAAACGT	1	1	3	up	0	0	0	0	0	4.7443	0	2.8e-05	10	0.0221359	99.8735	Diff	1	0.000165	10	0.0221359	Diff	1	0.002657	10	0.0221359	Diff	1	0	0	NA	NA	0	0	10	0.0221359	Diff	1	29	522891	CXCL12	Chemokine (C-X-C motif) ligand 12 (stromal cell-derived factor 1)
TCTGTAATCC	1	1	3	up	0	0	0	0	0	4.7443	0	1.3e-05	10	0.0221359	99.9413	Diff	1	0.000166	10	0.0221359	Diff	1	0.002727	10	0.0221359	Diff	1	0	0	NA	NA	0	0	10	0.0221359	Diff	1	29	567342	SULT1A1	Sulfotransferase family, cytosolic, 1A, phenol-preferring, member 1
GGGGCGAGAA	1	1	3	up	0	0	0	0	10	0	0	0	10	0.0221359	100	Diff	1	0.000167	10	0.0221359	Diff	1	0	10	0.0221359	Diff	1	0	10	0.0221359	Diff	1	0	0	NA	NA	0	30
GATAGAACCA	1	1	3	up	0	0	0	0	0	4.7443	0	2.5e-05	10	0.0221359	99.8871	Diff	1	0.000167	10	0.0221359	Diff	1	0.002629	10	0.0221359	Diff	1	0	0	NA	NA	0	0	10	0.0221359	Diff	1	29	132781	IL27RA	Interleukin 27 receptor, alpha
GGAATGAGGG	1	1	3	up	0	0	0	0	7	1.42329	0	0.000274	10	0.0221359	98.7622	Diff	1	0.000168	10	0.0221359	Diff	1	0.02343	10	0.0221359	Equal	0	0	7	0.0264575	Diff	1	0	3	0.0404145	Diff	1	27	156452	CYP4F22	Cytochrome P450, family 4, subfamily F, polypeptide 22
GAGGTGGGTG	1	1	3	up	0	0	0	0	1	4.26987	0	0.000637	10	0.0221359	97.1223	Diff	1	0.000171	10	0.0221359	Diff	1	0.086021	10	0.0221359	Equal	0	0	1	0.07	Diff	1	0	9	0.0233333	Diff	1	27	155597	CFD	Complement factor D (adipsin)
TATGTATCCT	1	1	3	up	0	0	0	0	0	4.7443	0	3.2e-05	10	0.0221359	99.8554	Diff	1	0.000172	10	0.0221359	Diff	1	0.002661	10	0.0221359	Diff	1	0	0	NA	NA	0	0	10	0.0221359	Diff	1	29	302772	SH3BGRL2	SH3 domain binding glutamic acid-rich protein like 2
GCTTGGTGCT	1	1	3	up	0	0	0	0	1	4.26987	0	0.000641	10	0.0221359	97.1043	Diff	1	0.000175	10	0.0221359	Diff	1	0.085383	10	0.0221359	Equal	0	0	1	0.07	Diff	1	0	9	0.0233333	Diff	1	27	242057	CRNN	Cornulin
AGGGAGGTTT	1	1	3	up	0	0	0	0	10	0	0	0	10	0.0221359	100	Diff	1	0.000176	10	0.0221359	Diff	1	0	10	0.0221359	Diff	1	0	10	0.0221359	Diff	1	0	0	NA	NA	0	30
GTGGGCCTTT	1	1	3	up	0	0	0	0	6	1.89772	0	0.000459	10	0.0221359	97.9264	Diff	1	0.000178	10	0.0221359	Diff	1	0.036578	10	0.0221359	Equal	0	0	6	0.0285774	Diff	1	0	4	0.035	Diff	1	27	490981	MSRA	Methionine sulfoxide reductase A
GAAACAAAAT	1	1	3	up	0	0	0	0	10	0	0	0	10	0.0221359	100	Diff	1	0.000181	10	0.0221359	Diff	1	0	10	0.0221359	Diff	1	0	10	0.0221359	Diff	1	0	0	NA	NA	0	30	61430	ZDHHC3	Zinc finger, DHHC-type containing 3
GGAAAGTGAC	1	1	3	up	0	0	0	0	0	4.7443	0	2.2e-05	10	0.0221359	99.9006	Diff	1	0.000181	10	0.0221359	Diff	1	0.002746	10	0.0221359	Diff	1	0	0	NA	NA	0	0	10	0.0221359	Diff	1	29	591549	PTPN18	Protein tyrosine phosphatase, non-receptor type 18 (brain-derived)
CCAACCCTGC	1	1	3	up	4	0	4	7	17	9.48859	3.10721	0.000369	44	0.0105529	96.5033	Diff	1	0.000183	44	0.0105529	Diff	1	0.083379	37	0.0115079	Equal	0	0.000156	24	0.0142887	Diff	1	0.006578	27	0.0134715	Diff	1	27	520421	PERP	PERP, TP53 apoptosis effector
CAATAAATTA	1	1	3	up	3	2	5	0	3	3.32101	0	0.00831	10	0.0221359	62.4592	Diff	1	0.000185	10	0.0221359	Diff	1	0.735138	10	0.0221359	Equal	0	0	3	0.0404145	Diff	1	0	7	0.0264575	Diff	1	27	599339		Transcribed locus
AAAACTTAGA	1	1	3	up	0	0	0	0	10	0	0	0	10	0.0221359	100	Diff	1	0.000197	10	0.0221359	Diff	1	0	10	0.0221359	Diff	1	0	10	0.0221359	Diff	1	0	0	NA	NA	0	30	278573	CD59	CD59 molecule, complement regulatory protein
ACAAGGTGCG	1	1	3	up	11	5	16	31	31	27.5169	13.7605	0.00094	120	0.0063901	85.2897	Diff	1	0.000203	120	0.0063901	Diff	1	0.573616	89	0.00741999	Equal	0	0.001434	62	0.00889001	Diff	1	0.001391	89	0.00741999	Diff	1	27	648900	GAPDH	Glyceraldehyde-3-phosphate dehydrogenase
AAAGTTCGTA	1	1	3	up	0	0	0	0	3	4.7443	0	0.000802	13	0.0194145	95.8691	Diff	1	0.00023	13	0.0194145	Diff	1	0.372328	13	0.0194145	Equal	0	0	3	0.0404145	Diff	1	0	10	0.0221359	Diff	1	27	304192	DSTN	Destrin (actin depolymerizing factor)
GCCCTGATGG	1	1	3	up	0	0	0	0	1	5.69315	0	5.8e-05	13	0.0194145	99.7013	Diff	1	0.00024	13	0.0194145	Diff	1	0.034192	13	0.0194145	Equal	0	0	1	0.07	Diff	1	0	12	0.0202073	Diff	1	27	459284	RHCG	Rh family, C glycoprotein
CCAGCGCCAA	1	1	3	up	5	2	7	6	10	10.9119	2.66333	0.001767	39	0.011209	84.2358	Diff	1	0.000242	39	0.011209	Diff	1	0.7097	33	0.0121854	Equal	0	0.004811	16	0.0175	Diff	1	0.000667	29	0.0129987	Diff	1	27	631594	LYPD3	LY6/PLAUR domain containing 3
CTTTCCTGCT	1	1	3	up	0	0	0	0	0	6.16758	0	0	13	0.0194145	100	Diff	1	0.000247	13	0.0194145	Diff	1	0.001163	13	0.0194145	Diff	1	0	0	NA	NA	0	0	13	0.0194145	Diff	1	29
TTGGTTTACT	1	1	3	up	0	0	0	0	3	4.7443	0	0.000779	13	0.0194145	95.9875	Diff	1	0.000252	13	0.0194145	Diff	1	0.372623	13	0.0194145	Equal	0	0	3	0.0404145	Diff	1	0	10	0.0221359	Diff	1	27	656822		CDNA FLJ43397 fis, clone OCBBF2009788
CTGGCTGGTA	1	1	3	up	3	1	4	2	4	7.59087	0.887775	0.001282	22	0.0149241	91.4098	Diff	1	0.000255	22	0.0149241	Diff	1	0.148728	20	0.0156525	Equal	0	0.122365	6	0.0285774	Equal	0	0.000168	18	0.0164992	Diff	1	25
TGATGTTTGC	1	1	3	up	3	2	5	2	1	9.96302	0.887775	1e-05	24	0.0142887	99.93	Diff	1	0.000264	24	0.0142887	Diff	1	0.000749	22	0.0149241	Diff	1	0.557681	3	0.0404145	Equal	0	8e-06	23	0.014596	Diff	1	29	179309	UBQLN2	Ubiquilin 2
GCCCCCAAAT	1	1	3	up	3	0	3	2	6	6.64201	0.887775	0.002801	22	0.0149241	81.2316	Diff	1	0.000268	22	0.0149241	Diff	1	0.812058	20	0.0156525	Equal	0	0.001565	8	0.0247487	Diff	1	0.000523	16	0.0175	Diff	1	27	445351	LGALS1	Lectin, galactoside-binding, soluble, 1 (galectin 1)
GATACGCTTT	1	1	3	up	0	0	0	0	0	6.16758	0	3e-06	13	0.0194145	99.9845	Diff	1	0.000268	13	0.0194145	Diff	1	0.001227	13	0.0194145	Diff	1	0	0	NA	NA	0	0	13	0.0194145	Diff	1	29
TGGGGACAGG	1	1	3	up	0	0	0	0	6	3.32101	0	0.000712	13	0.0194145	96.3326	Diff	1	0.000272	13	0.0194145	Diff	1	0.246481	13	0.0194145	Equal	0	0	6	0.0285774	Diff	1	0	7	0.0264575	Diff	1	27	80776	PLCD1	Phospholipase C, delta 1
GCCAACCTCC	1	1	3	up	4	2	6	7	3	15.6562	3.10721	3e-06	43	0.0106749	99.9719	Diff	1	0.000274	43	0.0106749	Diff	1	0.000444	36	0.0116667	Diff	1	0.73378	10	0.0221359	Equal	0	9e-06	40	0.011068	Diff	1	29
AGTTCCACCA	1	1	3	up	4	2	6	7	4	15.1817	3.10721	2.9e-05	43	0.0106749	99.7283	Diff	1	0.000297	43	0.0106749	Diff	1	0.001901	36	0.0116667	Diff	1	0.521612	11	0.0211058	Equal	0	6e-06	39	0.011209	Diff	1	29	182626	TMEM184B	Transmembrane protein 184B
CACCTGAATG	1	1	3	up	3	0	3	4	20	3.32101	1.77555	0	31	0.0125724	100	Diff	1	0.000359	31	0.0125724	Diff	1	3.3e-05	27	0.0134715	Diff	1	0	24	0.0142887	Diff	1	0.229191	11	0.0211058	Equal	0	30
GACCACAAAT	1	1	3	up	0	0	0	0	0	4.26987	0	0.000109	9	0.0233333	99.5329	Diff	1	0.000388	9	0.0233333	Diff	1	0.006656	9	0.0233333	Diff	1	0	0	NA	NA	0	0	9	0.0233333	Diff	1	29	148641	CTSH	Cathepsin H
TGCAACTGTC	1	1	3	up	3	0	3	1	6	4.26987	0.443888	0.00487	16	0.0175	72.1714	Diff	1	0.000391	16	0.0175	Diff	1	0.414145	15	0.0180739	Equal	0	0.00026	7	0.0264575	Diff	1	0.002071	10	0.0221359	Diff	1	27
TGAGCCAAAT	1	1	3	up	0	0	0	0	7	0.948859	0	1e-05	9	0.0233333	99.9571	Diff	1	0.000394	9	0.0233333	Diff	1	0.000761	9	0.0233333	Diff	1	0	7	0.0264575	Diff	1	0	2	0.0494975	Diff	1	31	404466	CRISP3	Cysteine-rich secretory protein 3
TTGACCCAGC	1	1	3	up	0	0	0	0	5	1.89772	0	0.002253	9	0.0233333	90.3443	Diff	1	0.000397	9	0.0233333	Diff	1	0.196089	9	0.0233333	Equal	0	0	5	0.031305	Diff	1	0	4	0.035	Diff	1	27	193745	C2orf54	Chromosome 2 open reading frame 54
GGCCCTAGGC	1	1	3	up	0	0	0	0	0	4.26987	0	9.1e-05	9	0.0233333	99.61	Diff	1	0.000398	9	0.0233333	Diff	1	0.006738	9	0.0233333	Diff	1	0	0	NA	NA	0	0	9	0.0233333	Diff	1	29	503093	ZFP36L2	Zinc finger protein 36, C3H type-like 2
CACAAAAAAA	1	1	3	up	3	1	4	0	2	3.32101	0	0.009677	9	0.0233333	58.5271	Diff	1	0.0004	9	0.0233333	Diff	1	0.481596	9	0.0233333	Equal	0	0	2	0.0494975	Diff	1	0	7	0.0264575	Diff	1	27	697285		Transcribed locus
GCTTTCTGAA	1	1	3	up	0	0	0	0	9	0	0	0	9	0.0233333	100	Diff	1	0.000403	9	0.0233333	Diff	1	0	9	0.0233333	Diff	1	0	9	0.0233333	Diff	1	0	0	NA	NA	0	30	381285	ZNF45	Zinc finger protein 45
CTATTCTTTG	1	1	3	up	3	1	4	0	2	3.32101	0	0.009712	9	0.0233333	58.3771	Diff	1	0.000405	9	0.0233333	Diff	1	0.481453	9	0.0233333	Equal	0	0	2	0.0494975	Diff	1	0	7	0.0264575	Diff	1	27
GAAGCGGGGC	1	1	3	up	0	0	0	0	0	4.26987	0	8.3e-05	9	0.0233333	99.6443	Diff	1	0.000408	9	0.0233333	Diff	1	0.006746	9	0.0233333	Diff	1	0	0	NA	NA	0	0	9	0.0233333	Diff	1	29
TGTCAAGTCT	1	1	3	up	0	0	0	0	1	3.79544	0	0.001328	9	0.0233333	94.3086	Diff	1	0.000408	9	0.0233333	Diff	1	0.06551	9	0.0233333	Equal	0	0	1	0.07	Diff	1	0	8	0.0247487	Diff	1	27	331555	SPINK5	Serine peptidase inhibitor, Kazal type 5
GTGAAAGGGT	1	1	3	up	3	1	4	0	2	3.32101	0	0.009735	9	0.0233333	58.2786	Diff	1	0.000408	9	0.0233333	Diff	1	0.481775	9	0.0233333	Equal	0	0	2	0.0494975	Diff	1	0	7	0.0264575	Diff	1	27	28020	EPM2AIP1	EPM2A (laforin) interacting protein 1
AAAACGGGGC	1	1	3	up	0	0	0	0	0	4.26987	0	0.000123	9	0.0233333	99.4729	Diff	1	0.000413	9	0.0233333	Diff	1	0.006687	9	0.0233333	Diff	1	0	0	NA	NA	0	0	9	0.0233333	Diff	1	29
ATCTTGCTGA	1	1	3	up	3	1	4	0	2	3.32101	0	0.009751	9	0.0233333	58.21	Diff	1	0.000414	9	0.0233333	Diff	1	0.481648	9	0.0233333	Equal	0	0	2	0.0494975	Diff	1	0	7	0.0264575	Diff	1	27
AAAGCGGGGG	1	1	3	up	0	0	0	0	9	0	0	0	9	0.0233333	100	Diff	1	0.000417	9	0.0233333	Diff	1	0	9	0.0233333	Diff	1	0	9	0.0233333	Diff	1	0	0	NA	NA	0	30
TACAGGAAGT	1	1	3	up	4	2	6	0	3	2.84658	0	0.012706	9	0.0233333	45.5457	Diff	1	0.00042	9	0.0233333	Diff	1	0.727226	9	0.0233333	Equal	0	0	3	0.0404145	Diff	1	0	6	0.0285774	Diff	1	27	22960	BCAS2	Breast carcinoma amplified sequence 2
AAAAGCGGGG	1	1	3	up	0	0	0	0	0	4.26987	0	9.5e-05	9	0.0233333	99.5929	Diff	1	0.000421	9	0.0233333	Diff	1	0.006568	9	0.0233333	Diff	1	0	0	NA	NA	0	0	9	0.0233333	Diff	1	29
GAGAAAGATG	1	1	3	up	0	0	0	0	0	4.26987	0	0.000104	9	0.0233333	99.5543	Diff	1	0.000424	9	0.0233333	Diff	1	0.006654	9	0.0233333	Diff	1	0	0	NA	NA	0	0	9	0.0233333	Diff	1	29
TCAGAATGAT	1	1	3	up	0	0	0	0	0	4.26987	0	0.000103	9	0.0233333	99.5586	Diff	1	0.000428	9	0.0233333	Diff	1	0.006423	9	0.0233333	Diff	1	0	0	NA	NA	0	0	9	0.0233333	Diff	1	29
AGAAAAGATG	1	1	3	up	0	0	0	0	6	1.42329	0	0.000828	9	0.0233333	96.4514	Diff	1	0.000434	9	0.0233333	Diff	1	0.037028	9	0.0233333	Equal	0	0	6	0.0285774	Diff	1	0	3	0.0404145	Diff	1	27	683931	ZFYVE20	Zinc finger, FYVE domain containing 20
TCAGGAGCTG	1	1	3	up	4	0	4	3	7	7.59087	1.33166	0.003874	26	0.0137281	71.7806	Diff	1	0.000436	26	0.0137281	Diff	1	0.824441	23	0.014596	Equal	0	0.027058	10	0.0221359	Equal	0	0.00083	19	0.0160591	Diff	1	25	632707	MARS	Methionyl-tRNA synthetase
TTTTCCCCTA	1	1	3	up	0	0	0	0	1	3.79544	0	0.001324	9	0.0233333	94.3257	Diff	1	0.000436	9	0.0233333	Diff	1	0.066057	9	0.0233333	Equal	0	0	1	0.07	Diff	1	0	8	0.0247487	Diff	1	27	437360		Transcribed locus
GGGCTGGGCC	1	1	3	up	4	2	6	3	6	8.0653	1.33166	0.003064	26	0.0137281	77.6809	Diff	1	0.00044	26	0.0137281	Diff	1	0.505499	23	0.014596	Equal	0	0.041505	9	0.0233333	Equal	0	0.000452	20	0.0156525	Diff	1	25	466165	PGLS	6-phosphogluconolactonase
CAGGGTGGGT	1	1	3	up	0	0	0	0	9	0	0	0	9	0.0233333	100	Diff	1	0.00044	9	0.0233333	Diff	1	0	9	0.0233333	Diff	1	0	9	0.0233333	Diff	1	0	0	NA	NA	0	30	668125		Transcribed locus
TATTTACAGC	1	1	3	up	0	0	0	0	9	0	0	0	9	0.0233333	100	Diff	1	0.000452	9	0.0233333	Diff	1	0	9	0.0233333	Diff	1	0	9	0.0233333	Diff	1	0	0	NA	NA	0	30	468059	CAPN14	Calpain 14
GGGCCTGTGC	1	1	3	up	5	4	9	11	24	9.01416	4.88276	2.3e-05	54	0.00952579	99.7586	Diff	1	0.000453	54	0.00952579	Diff	1	0.000845	43	0.0106749	Diff	1	6e-06	35	0.0118322	Diff	1	0.103565	30	0.0127802	Equal	0	30	696009	SLC16A3	Solute carrier family 16, member 3 (monocarboxylic acid transporter 4)
CACACACAGA	1	1	3	up	3	1	4	3	0	10.9119	1.33166	2e-06	26	0.0137281	99.9854	Diff	1	0.000479	26	0.0137281	Diff	1	1e-06	23	0.014596	Diff	1	0.02891	3	0.0404145	Diff	1	1.3e-05	26	0.0137281	Diff	1	31	152978	PSME3	Proteasome (prosome, macropain) activator subunit 3 (PA28 gamma; Ki)
GTGGGAAGAC	1	1	3	up	0	0	0	0	11	0.47443	0	0	12	0.0202073	100	Diff	1	0.00051	12	0.0202073	Diff	1	1e-06	12	0.0202073	Diff	1	0	11	0.0211058	Diff	1	0	1	0.07	Diff	1	31	524518	STAT6	Signal transducer and activator of transcription 6, interleukin-4 induced
TTCTGTGTTT	1	1	3	up	4	0	4	5	13	7.11644	2.21944	0.001992	33	0.0121854	83.6526	Diff	1	0.000511	33	0.0121854	Diff	1	0.110882	28	0.0132288	Equal	0	0.001416	18	0.0164992	Diff	1	0.012938	20	0.0156525	Diff	1	27	599259	MUC20	Mucin 20, cell surface associated
ACAGCGCTGA	1	1	3	up	0	0	0	0	1	5.21873	0	0.000112	12	0.0202073	99.4457	Diff	1	0.000527	12	0.0202073	Diff	1	0.024581	12	0.0202073	Equal	0	0	1	0.07	Diff	1	0	11	0.0211058	Diff	1	27	534322	HLA-DRB5	Major histocompatibility complex, class II, DR beta 5
GCACCCGCCT	1	1	3	up	0	0	0	0	12	0	0	0	12	0.0202073	100	Diff	1	0.000529	12	0.0202073	Diff	1	0	12	0.0202073	Diff	1	0	12	0.0202073	Diff	1	0	0	NA	NA	0	30	655377	AIFM2	Apoptosis-inducing factor, mitochondrion-associated, 2
CTTGGGATGT	1	1	3	up	0	0	0	0	0	5.69315	0	4e-06	12	0.0202073	99.9802	Diff	1	0.000543	12	0.0202073	Diff	1	0.00045	12	0.0202073	Diff	1	0	0	NA	NA	0	0	12	0.0202073	Diff	1	29	75841	ERP29	Endoplasmic reticulum protein 29
TCAAAACCCC	1	1	3	up	3	0	3	4	2	11.3863	1.77555	2.4e-05	30	0.0127802	99.8122	Diff	1	0.000618	30	0.0127802	Diff	1	0.002484	26	0.0137281	Diff	1	0.674281	6	0.0285774	Equal	0	4.3e-05	28	0.0132288	Diff	1	29	680647		Homo sapiens, clone IMAGE:4289218, mRNA
CTGTCAGCGG	1	1	3	up	8	7	15	9	12	12.8096	3.99499	0.003191	48	0.0101036	68.4173	Diff	1	0.000641	48	0.0101036	Diff	1	0.732593	39	0.011209	Equal	0	0.007735	21	0.0152753	Diff	1	0.000588	36	0.0116667	Diff	1	27	592080	SPSB3	SplA/ryanodine receptor domain and SOCS box containing 3
GAAATACATT	1	1	3	up	4	0	4	9	2	17.5539	3.99499	2e-06	48	0.0101036	99.9802	Diff	1	0.000686	48	0.0101036	Diff	1	1.7e-05	39	0.011209	Diff	1	0.329874	11	0.0211058	Equal	0	5e-06	46	0.0103209	Diff	1	29	126986		Transcribed locus
GACTCTGGCG	1	1	3	up	3	0	3	4	3	9.96302	1.77555	0.000621	28	0.0132288	95.3057	Diff	1	0.000726	28	0.0132288	Diff	1	0.014085	24	0.0142887	Diff	1	0.449452	7	0.0264575	Equal	0	0.000195	25	0.014	Diff	1	29
TTAATAAAGG	1	1	3	up	4	0	4	3	9	6.16758	1.33166	0.004079	25	0.014	70.8643	Diff	1	0.000773	25	0.014	Diff	1	0.375002	22	0.0149241	Equal	0	0.000276	12	0.0202073	Diff	1	0.004534	16	0.0175	Diff	1	27	80691	CKMT2	Creatine kinase, mitochondrial 2 (sarcomeric)
AATTTTAAAA	1	1	3	up	4	0	4	4	11	6.16758	1.77555	0.003207	28	0.0132288	75.7574	Diff	1	0.000801	28	0.0132288	Diff	1	0.126659	24	0.0142887	Equal	0	0.000103	15	0.0180739	Diff	1	0.013661	17	0.0169775	Diff	1	27	497332	DDX59	DEAD (Asp-Glu-Ala-Asp) box polypeptide 59
TGTGAGGAGT	1	1	3	up	4	1	5	3	5	8.0653	1.33166	0.003562	25	0.014	74.5571	Diff	1	0.000831	25	0.014	Diff	1	0.251752	22	0.0149241	Equal	0	0.065645	8	0.0247487	Equal	0	0.000452	20	0.0156525	Diff	1	25	150087	ERLIN1	ER lipid raft associated 1
TATTGTATAT	1	1	3	up	3	1	4	1	5	5.21873	0.443888	0.003344	17	0.0169775	80.3033	Diff	1	0.00088	17	0.0169775	Diff	1	0.789252	16	0.0175	Equal	0	0.000797	6	0.0285774	Diff	1	0.000537	12	0.0202073	Diff	1	27	461896		CDNA FLJ38130 fis, clone D6OST2000464
AGCAGAGAAG	1	1	3	up	0	0	0	0	1	3.32101	0	0.004137	8	0.0247487	83.284	Diff	1	0.000906	8	0.0247487	Diff	1	0.121595	8	0.0247487	Equal	0	0	1	0.07	Diff	1	0	7	0.0264575	Diff	1	27	397255	SIGLEC6	Sialic acid binding Ig-like lectin 6
GCCCTCTGGT	1	1	3	up	3	2	5	1	6	4.7443	0.443888	0.002815	17	0.0169775	83.4192	Diff	1	0.000918	17	0.0169775	Diff	1	0.606451	16	0.0175	Equal	0	0.00026	7	0.0264575	Diff	1	0.001027	11	0.0211058	Diff	1	27	135215	TMEM86B	Transmembrane protein 86B
CAGACAGTGG	1	1	3	up	0	0	0	0	1	3.32101	0	0.00405	8	0.0247487	83.6355	Diff	1	0.000929	8	0.0247487	Diff	1	0.121391	8	0.0247487	Equal	0	0	1	0.07	Diff	1	0	7	0.0264575	Diff	1	27	406696	PRND	Prion protein 2 (dublet)
GCTGGAGTTG	1	1	3	up	0	0	0	0	1	3.32101	0	0.004052	8	0.0247487	83.6274	Diff	1	0.000935	8	0.0247487	Diff	1	0.121551	8	0.0247487	Equal	0	0	1	0.07	Diff	1	0	7	0.0264575	Diff	1	27	41696	KRT31	Keratin 31
TCACTATAGC	1	1	3	up	4	1	5	0	2	2.84658	0	0.014445	8	0.0247487	41.6334	Diff	1	0.000939	8	0.0247487	Diff	1	0.449821	8	0.0247487	Equal	0	0	2	0.0494975	Diff	1	0	6	0.0285774	Diff	1	27	520974	YWHAG	Tyrosine 3-monooxygenase/tryptophan 5-monooxygenase activation protein, gamm...
AGTCCCCAAC	1	1	3	up	0	0	0	0	4	1.89772	0	0.006231	8	0.0247487	74.823	Diff	1	0.000945	8	0.0247487	Diff	1	0.291968	8	0.0247487	Equal	0	0	4	0.035	Diff	1	0	4	0.035	Diff	1	27	370549	BCL11A	B-cell CLL/lymphoma 11A (zinc finger protein)
ATCACGAAGG	1	1	3	up	4	1	5	0	2	2.84658	0	0.014312	8	0.0247487	42.1708	Diff	1	0.000947	8	0.0247487	Diff	1	0.449574	8	0.0247487	Equal	0	0	2	0.0494975	Diff	1	0	6	0.0285774	Diff	1	27	369921	VAV2	Vav 2 guanine nucleotide exchange factor
AGAAGATGTC	1	1	3	up	0	0	0	0	5	1.42329	0	0.002312	8	0.0247487	90.6581	Diff	1	0.000954	8	0.0247487	Diff	1	0.06081	8	0.0247487	Equal	0	0	5	0.031305	Diff	1	0	3	0.0404145	Diff	1	27	442199	NOL8	Nucleolar protein 8
CGACCGTGGC	1	1	3	up	9	3	12	0	3	2.37215	0	0.018217	8	0.0247487	26.3922	Diff	1	0.000963	8	0.0247487	Diff	1	0.731293	8	0.0247487	Equal	0	0	3	0.0404145	Diff	1	0	5	0.031305	Diff	1	27	16059	CCDC56	Coiled-coil domain containing 56
TGAGCAAGCC	1	1	3	up	0	0	0	0	1	3.32101	0	0.004144	8	0.0247487	83.2557	Diff	1	0.000974	8	0.0247487	Diff	1	0.12142	8	0.0247487	Equal	0	0	1	0.07	Diff	1	0	7	0.0264575	Diff	1	27	517557	PATZ1	POZ (BTB) and AT hook containing zinc finger 1
AGTTAGCAGT	1	1	3	up	0	0	0	0	4	1.89772	0	0.006179	8	0.0247487	75.0331	Diff	1	0.000976	8	0.0247487	Diff	1	0.290402	8	0.0247487	Equal	0	0	4	0.035	Diff	1	0	4	0.035	Diff	1	27	656402		Transcribed locus
CAGATTAAAA	1	1	3	up	0	0	0	0	4	1.89772	0	0.006208	8	0.0247487	74.9159	Diff	1	0.000977	8	0.0247487	Diff	1	0.290915	8	0.0247487	Equal	0	0	4	0.035	Diff	1	0	4	0.035	Diff	1	27	520122	TBN	TAF8 RNA polymerase II, TATA box binding protein (TBP)-associated factor, 43...
TAAGCTGTGC	1	1	3	up	0	0	0	0	1	3.32101	0	0.004039	8	0.0247487	83.68	Diff	1	0.00098	8	0.0247487	Diff	1	0.121557	8	0.0247487	Equal	0	0	1	0.07	Diff	1	0	7	0.0264575	Diff	1	27	221941	CYBRD1	Cytochrome b reductase 1
ACCTGGGTGC	1	1	3	up	0	0	0	0	5	1.42329	0	0.002426	8	0.0247487	90.1975	Diff	1	0.000981	8	0.0247487	Diff	1	0.061092	8	0.0247487	Equal	0	0	5	0.031305	Diff	1	0	3	0.0404145	Diff	1	27	159643	DEGS2	Degenerative spermatocyte homolog 2, lipid desaturase (Drosophila)
GCTGCCCTGA	1	1	3	up	4	1	5	0	2	2.84658	0	0.014357	8	0.0247487	41.989	Diff	1	0.000987	8	0.0247487	Diff	1	0.449633	8	0.0247487	Equal	0	0	2	0.0494975	Diff	1	0	6	0.0285774	Diff	1	27	19400	MAD2L2	MAD2 mitotic arrest deficient-like 2 (yeast)
AGGGCCCTCA	1	1	3	up	4	1	5	0	2	2.84658	0	0.01447	8	0.0247487	41.5324	Diff	1	0.000995	8	0.0247487	Diff	1	0.450155	8	0.0247487	Equal	0	0	2	0.0494975	Diff	1	0	6	0.0285774	Diff	1	27	369759	TRPM2	Transient receptor potential cation channel, subfamily M, member 2
CTGCAGGCCC	1	1	3	up	0	0	0	0	1	3.32101	0	0.004065	8	0.0247487	83.5749	Diff	1	0.001005	8	0.0247487	Diff	1	0.121242	8	0.0247487	Equal	0	0	1	0.07	Diff	1	0	7	0.0264575	Diff	1	27	495240	WDR34	WD repeat domain 34
TCCCTGGCAG	1	1	3	up	0	0	0	0	1	3.32101	0	0.004123	8	0.0247487	83.3406	Diff	1	0.001007	8	0.0247487	Diff	1	0.121754	8	0.0247487	Equal	0	0	1	0.07	Diff	1	0	7	0.0264575	Diff	1	27	534309	CRIP2	Cysteine-rich protein 2
CCAGCAAATC	1	1	3	up	0	0	0	0	4	1.89772	0	0.006332	8	0.0247487	74.4149	Diff	1	0.001014	8	0.0247487	Diff	1	0.292026	8	0.0247487	Equal	0	0	4	0.035	Diff	1	0	4	0.035	Diff	1	27
GCAGAGAAGA	1	1	3	up	0	0	0	0	1	3.32101	0	0.004076	8	0.0247487	83.5305	Diff	1	0.001018	8	0.0247487	Diff	1	0.121794	8	0.0247487	Equal	0	0	1	0.07	Diff	1	0	7	0.0264575	Diff	1	27	696099	PPAP2B	Phosphatidic acid phosphatase type 2B
TGCAGAGAAG	1	1	3	up	0	0	0	0	1	3.32101	0	0.00415	8	0.0247487	83.2315	Diff	1	0.001028	8	0.0247487	Diff	1	0.12125	8	0.0247487	Equal	0	0	1	0.07	Diff	1	0	7	0.0264575	Diff	1	27	3989	PLXNB2	Plexin B2
TTTGTGTTTG	1	1	3	up	0	0	0	0	1	3.32101	0	0.004078	8	0.0247487	83.5224	Diff	1	0.001029	8	0.0247487	Diff	1	0.121713	8	0.0247487	Equal	0	0	1	0.07	Diff	1	0	7	0.0264575	Diff	1	27	150131	GPR115	G protein-coupled receptor 115
ATGCCCACTA	1	1	3	up	0	0	0	0	1	3.32101	0	0.004096	8	0.0247487	83.4497	Diff	1	0.001035	8	0.0247487	Diff	1	0.121851	8	0.0247487	Equal	0	0	1	0.07	Diff	1	0	7	0.0264575	Diff	1	27
TCAAAGCCAT	1	1	3	up	3	0	3	4	2	10.9119	1.77555	7e-05	29	0.0129987	99.4615	Diff	1	0.001075	29	0.0129987	Diff	1	0.001899	25	0.014	Diff	1	0.674281	6	0.0285774	Equal	0	3.8e-05	27	0.0134715	Diff	1	29	438419	SLC29A3	Solute carrier family 29 (nucleoside transporters), member 3
AACCTGGAAG	1	1	3	up	3	0	3	4	15	4.7443	1.77555	8e-05	29	0.0129987	99.3846	Diff	1	0.001095	29	0.0129987	Diff	1	0.005962	25	0.014	Diff	1	2e-06	19	0.0160591	Diff	1	0.058862	14	0.0187083	Equal	0	30	591121	UBR1	Ubiquitin protein ligase E3 component n-recognin 1
ATGTAAAAAA	1	1	3	up	9	8	17	6	9	9.96302	2.66333	0.005067	36	0.0116667	56.5686	Diff	1	0.0011	36	0.0116667	Diff	1	0.695403	30	0.0127802	Equal	0	0.008349	15	0.0180739	Diff	1	0.001763	27	0.0134715	Diff	1	27	695929	LYZ	Lysozyme (renal amyloidosis)
TTGGTGAAGG	1	1	3	up	69	69	138	31	23	27.9913	13.7605	0.004231	113	0.00658505	35.7484	Diff	1	0.001116	113	0.00658505	Diff	1	0.408889	82	0.00773021	Equal	0	0.055219	54	0.00952579	Equal	0	0.00101	90	0.00737865	Diff	1	25	522584	TMSB4X	Thymosin, beta 4, X-linked
ACCCCTAACA	1	1	3	up	7	2	9	4	7	8.53973	1.77555	0.005818	29	0.0129987	55.2416	Diff	1	0.001123	29	0.0129987	Diff	1	0.521191	25	0.014	Equal	0	0.022804	11	0.0211058	Equal	0	0.000921	22	0.0149241	Diff	1	25
GGGTGGGGTC	1	1	3	up	7	0	7	6	6	10.4375	2.66333	0.004974	34	0.0120049	58.5669	Diff	1	0.001377	34	0.0120049	Diff	1	0.154358	28	0.0132288	Equal	0	0.120937	12	0.0202073	Equal	0	0.001087	28	0.0132288	Diff	1	25	410455	UNC119	Unc-119 homolog (C. elegans)
AAAAATAAAA	1	1	3	up	6	2	8	19	3	25.6192	8.43386	0	76	0.00802955	100	Diff	1	0.00144	76	0.00802955	Diff	1	0	57	0.00927173	Diff	1	0.063193	22	0.0149241	Equal	0	8e-06	73	0.00819288	Diff	1	29	396358	TMEM106B	Transmembrane protein 106B
CTGGCCTGTG	1	1	3	up	3	2	5	3	0	9.96302	1.33166	8e-06	24	0.0142887	99.944	Diff	1	0.001459	24	0.0142887	Diff	1	4.3e-05	21	0.0152753	Diff	1	0.02891	3	0.0404145	Diff	1	3.3e-05	24	0.0142887	Diff	1	31	234249	MAPK8IP1	Mitogen-activated protein kinase 8 interacting protein 1
GATAATTCTT	1	1	3	up	19	0	19	3	7	6.64201	1.33166	0.010358	24	0.0142887	27.5091	Diff	1	0.001469	24	0.0142887	Diff	1	0.819776	21	0.0152753	Equal	0	0.027058	10	0.0221359	Equal	0	0.00251	17	0.0169775	Diff	1	25
CTCAGCAGAT	1	1	3	up	4	2	6	1	6	3.32101	0.443888	0.008069	14	0.0187083	56.8694	Diff	1	0.001511	14	0.0187083	Diff	1	0.247002	13	0.0194145	Equal	0	0.00026	7	0.0264575	Diff	1	0.008011	8	0.0247487	Diff	1	27	368934	C17orf45	Chromosome 17 open reading frame 45
CTGCTAAGAT	1	1	3	up	0	0	0	1	9	1.89772	0.443888	0.000374	14	0.0187083	98.0009	Diff	1	0.001555	14	0.0187083	Diff	1	0.007507	13	0.0194145	Diff	1	7e-06	10	0.0221359	Diff	1	0.063014	5	0.031305	Equal	0	30	459366	VPS33B	Vacuolar protein sorting 33 homolog B (yeast)
ACCAAAAACC	1	1	3	up	12	5	17	5	10	7.59087	2.21944	0.007659	31	0.0125724	39.0807	Diff	1	0.001594	31	0.0125724	Diff	1	0.403886	26	0.0137281	Equal	0	0.004875	15	0.0180739	Diff	1	0.007758	21	0.0152753	Diff	1	27	172928	COL1A1	Collagen, type I, alpha 1
TGGAAATGAC	1	1	3	up	40	28	68	63	54	39.8521	27.9649	0.001903	201	0.00493742	61.4576	Diff	1	0.001679	201	0.00493742	Diff	1	0.085193	138	0.0059588	Equal	0	0.000439	117	0.0064715	Diff	1	0.03229	147	0.0057735	Equal	0	26	172928	COL1A1	Collagen, type I, alpha 1
CTAAGGACTT	1	1	3	up	12	0	12	71	30	57.406	31.516	2.6e-05	222	0.00469809	99.4466	Diff	1	0.001723	222	0.00469809	Diff	1	0.000668	151	0.00569652	Diff	1	0.746843	101	0.00696526	Equal	0	3.6e-05	192	0.00505181	Diff	1	29	192326	SNX27	Sorting nexin family member 27
TTGGGGGTTT	1	1	3	up	5	1	6	13	25	9.01416	5.77054	4.5e-05	57	0.00927173	99.5147	Diff	1	0.001819	57	0.00927173	Diff	1	0.000526	44	0.0105529	Diff	1	1.9e-05	38	0.0113555	Diff	1	0.156564	32	0.0123744	Equal	0	30	524910	FTH1	Ferritin, heavy polypeptide 1
GACCACCTTT	1	1	3	up	12	1	13	18	13	19.926	7.98998	0.00332	73	0.00819288	59.477	Diff	1	0.001883	73	0.00819288	Diff	1	0.148271	55	0.0094388	Equal	0	0.180798	31	0.0125724	Equal	0	0.000723	60	0.00903696	Diff	1	25	389137	MFAP2	Microfibrillar-associated protein 2
TGGGTGGGGG	1	1	3	up	6	0	6	8	6	12.3352	3.5511	0.003343	40	0.011068	69.7957	Diff	1	0.001906	40	0.011068	Diff	1	0.088461	32	0.0123744	Equal	0	0.25167	14	0.0187083	Equal	0	0.000397	34	0.0120049	Diff	1	25	533771	LOC339123	Hypothetical LOC339123
TAGAAAGGCA	1	1	3	up	10	2	12	9	15	9.48859	3.99499	0.004725	44	0.0105529	55.2256	Diff	1	0.001931	44	0.0105529	Diff	1	0.148126	35	0.0118322	Equal	0	0.002087	24	0.0142887	Diff	1	0.02645	29	0.0129987	Equal	0	26	503093	ZFP36L2	Zinc finger protein 36, C3H type-like 2
TAGGGAGCTG	1	1	3	up	3	1	4	0	1	2.84658	0	0.012824	7	0.0264575	51.5298	Diff	1	0.002247	7	0.0264575	Diff	1	0.221773	7	0.0264575	Equal	0	0	1	0.07	Diff	1	0	6	0.0285774	Diff	1	27	646283	VISA	Virus-induced signaling adapter
GAAATACAGT	1	1	3	up	116	91	207	0	3	1.89772	0	0.024808	7	0.0264575	6.23457	Diff	1	0.002269	7	0.0264575	Diff	1	0.441963	7	0.0264575	Equal	0	0	3	0.0404145	Diff	1	0	4	0.035	Diff	1	27	67201	NT5C	5', 3'-nucleotidase, cytosolic
GACTCTGGTG	1	1	3	up	111	95	206	0	3	1.89772	0	0.02478	7	0.0264575	6.3404	Diff	1	0.002291	7	0.0264575	Diff	1	0.440686	7	0.0264575	Equal	0	0	3	0.0404145	Diff	1	0	4	0.035	Diff	1	27	370504	RPS15A	Ribosomal protein S15a
AGCCTTACAA	1	1	3	up	0	0	0	0	4	1.42329	0	0.005573	7	0.0264575	78.936	Diff	1	0.002313	7	0.0264575	Diff	1	0.105125	7	0.0264575	Equal	0	0	4	0.035	Diff	1	0	3	0.0404145	Diff	1	27	534404	RPL10	Ribosomal protein L10
TTCACACACC	1	1	3	up	3	1	4	0	1	2.84658	0	0.012963	7	0.0264575	51.0045	Diff	1	0.002315	7	0.0264575	Diff	1	0.222487	7	0.0264575	Equal	0	0	1	0.07	Diff	1	0	6	0.0285774	Diff	1	27	695980	MFN2	Mitofusin 2
GTTGAAACCC	1	1	3	up	3	1	4	0	1	2.84658	0	0.012949	7	0.0264575	51.0574	Diff	1	0.002316	7	0.0264575	Diff	1	0.221982	7	0.0264575	Equal	0	0	1	0.07	Diff	1	0	6	0.0285774	Diff	1	27	288215		CDNA clone IMAGE:3831740
ACTGGAGTTC	1	1	3	up	0	0	0	0	4	1.42329	0	0.005479	7	0.0264575	79.2913	Diff	1	0.002343	7	0.0264575	Diff	1	0.104633	7	0.0264575	Equal	0	0	4	0.035	Diff	1	0	3	0.0404145	Diff	1	27	253726	PAPOLA	Poly(A) polymerase alpha
TTTGTATAAT	1	1	3	up	3	1	4	0	1	2.84658	0	0.012846	7	0.0264575	51.4467	Diff	1	0.002359	7	0.0264575	Diff	1	0.221929	7	0.0264575	Equal	0	0	1	0.07	Diff	1	0	6	0.0285774	Diff	1	27	530270		Transcribed locus
CCCCCTGGAC	1	1	3	up	3	1	4	0	1	2.84658	0	0.013036	7	0.0264575	50.7286	Diff	1	0.002359	7	0.0264575	Diff	1	0.221831	7	0.0264575	Equal	0	0	1	0.07	Diff	1	0	6	0.0285774	Diff	1	27	521937	PPP1R16A	Protein phosphatase 1, regulatory (inhibitor) subunit 16A
ATTCAGACCA	1	1	3	up	0	0	0	0	4	1.42329	0	0.005427	7	0.0264575	79.4879	Diff	1	0.002431	7	0.0264575	Diff	1	0.10505	7	0.0264575	Equal	0	0	4	0.035	Diff	1	0	3	0.0404145	Diff	1	27	444472	SDHC	Succinate dehydrogenase complex, subunit C, integral membrane protein, 15kDa
TTGTTATTGC	1	1	3	up	6	1	7	20	4	25.1448	8.87775	0	77	0.00797724	100	Diff	1	0.002447	77	0.00797724	Diff	1	2e-06	57	0.00927173	Diff	1	0.073301	24	0.0142887	Equal	0	1.3e-05	73	0.00819288	Diff	1	29	631827	ANXA7	Annexin A7
TCAACAGCGT	1	1	3	up	6	2	8	17	8	20.4005	7.54609	0.000441	68	0.00848875	94.8049	Diff	1	0.002903	68	0.00848875	Diff	1	0.006476	51	0.00980196	Diff	1	0.832493	25	0.014	Equal	0	0.000265	60	0.00903696	Diff	1	29	591054	BID	BH3 interacting domain death agonist
GGTTGAAAAA	1	1	3	up	36	0	36	1	5	3.32101	0.443888	0.016286	13	0.0194145	16.1143	Diff	1	0.002922	13	0.0194145	Diff	1	0.359262	12	0.0202073	Equal	0	0.000797	6	0.0285774	Diff	1	0.008011	8	0.0247487	Diff	1	27	446545		Transcribed locus, weakly similar to XP_224295.4 similar to RIKEN cDNA 3110...
GGATGAATTT	1	1	3	up	0	0	0	1	0	5.69315	0.443888	0.000179	13	0.0194145	99.078	Diff	1	0.00293	13	0.0194145	Diff	1	0.000377	12	0.0202073	Diff	1	0.306641	1	0.07	Equal	0	0.000275	13	0.0194145	Diff	1	29
TACCTTCAGA	1	1	3	up	0	0	0	1	0	5.69315	0.443888	0.00018	13	0.0194145	99.0729	Diff	1	0.002961	13	0.0194145	Diff	1	0.000382	12	0.0202073	Diff	1	0.306641	1	0.07	Equal	0	0.000275	13	0.0194145	Diff	1	29	513645	PAK6	P21(CDKN1A)-activated kinase 6
CCCTAGGTTG	1	1	3	up	7	2	9	2	3	6.16758	0.887775	0.009342	18	0.0164992	43.3789	Diff	1	0.002989	18	0.0164992	Diff	1	0.177783	16	0.0175	Equal	0	0.192752	5	0.031305	Equal	0	0.001073	15	0.0180739	Diff	1	25	3989	PLXNB2	Plexin B2
ATGGCCTCCT	1	1	3	up	7	2	9	2	3	6.16758	0.887775	0.009318	18	0.0164992	43.5244	Diff	1	0.002991	18	0.0164992	Diff	1	0.178116	16	0.0175	Equal	0	0.192752	5	0.031305	Equal	0	0.001073	15	0.0180739	Diff	1	25	83734	STX4	Syntaxin 4
AAAAAGATGT	1	1	3	up	0	0	0	1	0	5.69315	0.443888	0.000193	13	0.0194145	99.0059	Diff	1	0.003019	13	0.0194145	Diff	1	0.00038	12	0.0202073	Diff	1	0.306641	1	0.07	Equal	0	0.000275	13	0.0194145	Diff	1	29
CAATAAACGT	1	1	3	up	3	0	3	6	15	5.21873	2.66333	0.000618	32	0.0123744	95.0058	Diff	1	0.003527	32	0.0123744	Diff	1	0.005483	26	0.0137281	Diff	1	0.000484	21	0.0152753	Diff	1	0.147555	17	0.0169775	Equal	0	30
CCACAACCTG	1	1	3	up	13	5	18	80	79	39.3777	35.511	3e-06	242	0.00449977	99.9333	Diff	1	0.00404	242	0.00449977	Diff	1	1.2e-05	162	0.00549972	Diff	1	0	159	0.00555136	Diff	1	0.48076	163	0.00548282	Equal	0	30	101742	RPUSD1	RNA pseudouridylate synthase domain containing 1
TCTGCACTGA	1	1	3	up	5	3	8	3	3	7.59087	1.33166	0.005472	22	0.0149241	63.3343	Diff	1	0.00434	22	0.0149241	Diff	1	0.081801	19	0.0160591	Equal	0	0.187138	6	0.0285774	Equal	0	0.00083	19	0.0160591	Diff	1	25	368551	TNIP2	TNFAIP3 interacting protein 2
CCTGTAATTC	1	1	3	up	3	2	5	3	11	3.79544	1.33166	0.001092	22	0.0149241	92.683	Diff	1	0.004394	22	0.0149241	Diff	1	0.01153	19	0.0160591	Diff	1	3.9e-05	14	0.0187083	Diff	1	0.067185	11	0.0211058	Equal	0	30	12109	CIAO1	Cytosolic iron-sulfur protein assembly 1 homolog (S. cerevisiae)
GGCAAGAAGG	1	1	3	up	5	0	5	16	3	20.8749	7.1022	5e-06	63	0.00881917	99.9433	Diff	1	0.004602	63	0.00881917	Diff	1	1e-05	47	0.0102105	Diff	1	0.136258	19	0.0160591	Equal	0	7.2e-05	60	0.00903696	Diff	1	29	514196	RPL27	Ribosomal protein L27
CTTCTGTGTA	1	1	3	up	2	1	3	3	0	8.0653	1.33166	7e-05	20	0.0156525	99.5528	Diff	1	0.004973	20	0.0156525	Diff	1	0.000223	17	0.0169775	Diff	1	0.02891	3	0.0404145	Diff	1	0.000452	20	0.0156525	Diff	1	31	136778	USP10	Ubiquitin specific peptidase 10
GCCTCTGTCT	1	1	3	up	3	3	6	3	1	7.59087	1.33166	0.001209	20	0.0156525	92.276	Diff	1	0.005077	20	0.0156525	Diff	1	0.007218	17	0.0169775	Diff	1	0.590795	4	0.035	Equal	0	0.00083	19	0.0160591	Diff	1	29	356502	RPLP1	Ribosomal protein, large, P1
TTATTTTGAA	1	1	3	up	3	3	6	3	1	7.59087	1.33166	0.001215	20	0.0156525	92.2376	Diff	1	0.005126	20	0.0156525	Diff	1	0.007353	17	0.0169775	Diff	1	0.590795	4	0.035	Equal	0	0.00083	19	0.0160591	Diff	1	29	368084	LRPPRC	Leucine-rich PPR-motif containing
GCCAGGTGGA	1	1	3	up	3	1	4	5	0	10.4375	2.21944	8e-06	27	0.0134715	99.9406	Diff	1	0.005239	27	0.0134715	Diff	1	1.1e-05	22	0.0149241	Diff	1	0.033626	5	0.031305	Equal	0	0.000382	27	0.0134715	Diff	1	29	29203	GBL	G protein beta subunit-like
ATTAAACTTG	1	1	3	up	0	0	0	0	4	0.948859	0	0.010277	6	0.0285774	64.038	Diff	1	0.005394	6	0.0285774	Diff	1	0.112678	6	0.0285774	Equal	0	0	4	0.035	Diff	1	0	2	0.0494975	Diff	1	27	593868	ABLIM1	Actin binding LIM protein 1
GCGTGGTGTG	1	1	3	up	16	0	16	0	1	2.37215	0	0.024373	6	0.0285774	14.7123	Diff	1	0.005416	6	0.0285774	Diff	1	0.394412	6	0.0285774	Equal	0	0	1	0.07	Diff	1	0	5	0.031305	Diff	1	27	463456	NME1	Non-metastatic cells 1, protein (NM23A) expressed in
GACTCGCTCC	1	1	3	up	17	6	23	0	1	2.37215	0	0.024412	6	0.0285774	14.5758	Diff	1	0.005425	6	0.0285774	Diff	1	0.394323	6	0.0285774	Equal	0	0	1	0.07	Diff	1	0	5	0.031305	Diff	1	27	699597	LY6K	Lymphocyte antigen 6 complex, locus K
CCAGAACAAG	1	1	3	up	3	0	3	0	3	1.42329	0	0.01649	6	0.0285774	42.297	Diff	1	0.00543	6	0.0285774	Diff	1	0.186622	6	0.0285774	Equal	0	0	3	0.0404145	Diff	1	0	3	0.0404145	Diff	1	27
GTGAGACCCC	1	1	3	up	13	8	21	0	1	2.37215	0	0.024068	6	0.0285774	15.7795	Diff	1	0.005456	6	0.0285774	Diff	1	0.394264	6	0.0285774	Equal	0	0	1	0.07	Diff	1	0	5	0.031305	Diff	1	27	8360	C11orf54	Chromosome 11 open reading frame 54
TCCTGCTGGC	1	1	3	up	5	1	6	2	2	6.16758	0.887775	0.007812	17	0.0169775	53.9861	Diff	1	0.005478	17	0.0169775	Diff	1	0.097107	15	0.0180739	Equal	0	0.320704	4	0.035	Equal	0	0.001073	15	0.0180739	Diff	1	25	645835	PSAP	Prosaposin (variant Gaucher disease and variant metachromatic leukodystrophy...
ATATTCCTTG	1	1	3	up	14	0	14	0	1	2.37215	0	0.024199	6	0.0285774	15.3211	Diff	1	0.005485	6	0.0285774	Diff	1	0.394869	6	0.0285774	Equal	0	0	1	0.07	Diff	1	0	5	0.031305	Diff	1	27
TTCATTATAT	1	1	3	up	3	0	3	0	3	1.42329	0	0.016452	6	0.0285774	42.43	Diff	1	0.005488	6	0.0285774	Diff	1	0.186959	6	0.0285774	Equal	0	0	3	0.0404145	Diff	1	0	3	0.0404145	Diff	1	27	459927	PTMA	Prothymosin, alpha (gene sequence 28)
CTCCCCTGCC	1	1	3	up	17	11	28	0	1	2.37215	0	0.024408	6	0.0285774	14.5898	Diff	1	0.005492	6	0.0285774	Diff	1	0.393956	6	0.0285774	Equal	0	0	1	0.07	Diff	1	0	5	0.031305	Diff	1	27	516155	CAPG	Capping protein (actin filament), gelsolin-like
AATAAAGGCT	1	1	3	up	15	11	26	0	1	2.37215	0	0.024259	6	0.0285774	15.1112	Diff	1	0.005496	6	0.0285774	Diff	1	0.39362	6	0.0285774	Equal	0	0	1	0.07	Diff	1	0	5	0.031305	Diff	1	27	502659	RHOC	Ras homolog gene family, member C
ATATTCCTTT	1	1	3	up	15	0	15	0	1	2.37215	0	0.024293	6	0.0285774	14.9922	Diff	1	0.0055	6	0.0285774	Diff	1	0.395341	6	0.0285774	Equal	0	0	1	0.07	Diff	1	0	5	0.031305	Diff	1	27
CAAATGAGGA	1	1	3	up	14	7	21	0	1	2.37215	0	0.024167	6	0.0285774	15.4331	Diff	1	0.005515	6	0.0285774	Diff	1	0.394782	6	0.0285774	Equal	0	0	1	0.07	Diff	1	0	5	0.031305	Diff	1	27	69855	CSDE1	Cold shock domain containing E1, RNA-binding
TCAGATTAAA	1	1	3	up	3	0	3	0	3	1.42329	0	0.016363	6	0.0285774	42.7414	Diff	1	0.005519	6	0.0285774	Diff	1	0.186411	6	0.0285774	Equal	0	0	3	0.0404145	Diff	1	0	3	0.0404145	Diff	1	27	519909	MARCKS	Myristoylated alanine-rich protein kinase C substrate
ATATTCTTTG	1	1	3	up	154	7	161	2	3	5.69315	0.887775	0.015897	17	0.0169775	6.36427	Diff	1	0.005524	17	0.0169775	Diff	1	0.270351	15	0.0180739	Equal	0	0.192752	5	0.031305	Equal	0	0.001957	14	0.0187083	Diff	1	25	515947	NBPF10	Neuroblastoma breakpoint family, member 10
CTCCTGGGCG	1	1	3	up	13	0	13	0	1	2.37215	0	0.02409	6	0.0285774	15.7026	Diff	1	0.005539	6	0.0285774	Diff	1	0.394336	6	0.0285774	Equal	0	0	1	0.07	Diff	1	0	5	0.031305	Diff	1	27	239600	CALML3	Calmodulin-like 3
GGGAGGGATG	1	1	3	up	3	0	3	0	3	1.42329	0	0.016268	6	0.0285774	43.0739	Diff	1	0.005543	6	0.0285774	Diff	1	0.186733	6	0.0285774	Equal	0	0	3	0.0404145	Diff	1	0	3	0.0404145	Diff	1	27	662085		CDNA FLJ36003 fis, clone TESTI2015327
TTCGGTTGGT	1	1	3	up	17	6	23	0	1	2.37215	0	0.024427	6	0.0285774	14.5233	Diff	1	0.005544	6	0.0285774	Diff	1	0.394119	6	0.0285774	Equal	0	0	1	0.07	Diff	1	0	5	0.031305	Diff	1	27	172928	COL1A1	Collagen, type I, alpha 1
TGGTCCACGG	1	1	3	up	3	0	3	0	3	1.42329	0	0.016574	6	0.0285774	42.0031	Diff	1	0.005547	6	0.0285774	Diff	1	0.186464	6	0.0285774	Equal	0	0	3	0.0404145	Diff	1	0	3	0.0404145	Diff	1	27	433180	GINS2	GINS complex subunit 2 (Psf2 homolog)
AGATCTGTGC	1	1	3	up	0	0	0	0	4	0.948859	0	0.01032	6	0.0285774	63.8875	Diff	1	0.005549	6	0.0285774	Diff	1	0.112534	6	0.0285774	Equal	0	0	4	0.035	Diff	1	0	2	0.0494975	Diff	1	27
TCTCCTGGAC	1	1	3	up	3	0	3	0	3	1.42329	0	0.016251	6	0.0285774	43.1333	Diff	1	0.005551	6	0.0285774	Diff	1	0.186366	6	0.0285774	Equal	0	0	3	0.0404145	Diff	1	0	3	0.0404145	Diff	1	27	50915	KLK5	Kallikrein-related peptidase 5
CCCAAACGGT	1	1	3	up	3	0	3	0	3	1.42329	0	0.01616	6	0.0285774	43.4518	Diff	1	0.005589	6	0.0285774	Diff	1	0.186094	6	0.0285774	Equal	0	0	3	0.0404145	Diff	1	0	3	0.0404145	Diff	1	27	654475	RPS27	Ribosomal protein S27 (metallopanstimulin 1)
CAATGCTGCC	1	1	3	up	16	8	24	0	1	2.37215	0	0.02437	6	0.0285774	14.7228	Diff	1	0.00559	6	0.0285774	Diff	1	0.393844	6	0.0285774	Equal	0	0	1	0.07	Diff	1	0	5	0.031305	Diff	1	27	644659		Transcribed locus, strongly similar to XP_001102967.1 similar to 60S riboso...
GTTTTGCTTC	1	1	3	up	3	0	3	0	3	1.42329	0	0.016321	6	0.0285774	42.8884	Diff	1	0.005605	6	0.0285774	Diff	1	0.186862	6	0.0285774	Equal	0	0	3	0.0404145	Diff	1	0	3	0.0404145	Diff	1	27
TTATGTTTAA	1	1	3	up	17	17	34	0	1	2.37215	0	0.024397	6	0.0285774	14.6283	Diff	1	0.005618	6	0.0285774	Diff	1	0.394833	6	0.0285774	Equal	0	0	1	0.07	Diff	1	0	5	0.031305	Diff	1	27	406475	LUM	Lumican
AGGGCCAGCA	1	1	3	up	0	0	0	1	10	0.47443	0.443888	2e-06	12	0.0202073	99.9901	Diff	1	0.005756	12	0.0202073	Diff	1	6e-06	11	0.0211058	Diff	1	0	11	0.0211058	Diff	1	0.500437	2	0.0494975	Equal	0	30	73037	CNR2	Cannabinoid receptor 2 (macrophage)
CAGAGTGACT	1	1	3	up	0	0	0	1	0	5.21873	0.443888	0.000496	12	0.0202073	97.5454	Diff	1	0.005804	12	0.0202073	Diff	1	0.001057	11	0.0211058	Diff	1	0.306641	1	0.07	Equal	0	0.000537	12	0.0202073	Diff	1	29	506652	PWP1	PWP1 homolog (S. cerevisiae)
CAGAAAAATA	1	1	3	up	0	0	0	1	0	5.21873	0.443888	0.000533	12	0.0202073	97.3623	Diff	1	0.005808	12	0.0202073	Diff	1	0.001071	11	0.0211058	Diff	1	0.306641	1	0.07	Equal	0	0.000537	12	0.0202073	Diff	1	29	636359	RP5-1022P6.2	Hypothetical protein KIAA1434
TGATCTCTGT	1	1	3	up	3	0	3	1	1	4.7443	0.443888	0.008363	12	0.0202073	58.6139	Diff	1	0.005826	12	0.0202073	Diff	1	0.045635	11	0.0211058	Equal	0	0.574241	2	0.0494975	Equal	0	0.001027	11	0.0211058	Diff	1	25	588994	LOC284356	Hypothetical protein LOC284356
AGCAAGATGT	1	1	3	up	0	0	0	1	0	5.21873	0.443888	0.000462	12	0.0202073	97.7137	Diff	1	0.005829	12	0.0202073	Diff	1	0.001045	11	0.0211058	Diff	1	0.306641	1	0.07	Equal	0	0.000537	12	0.0202073	Diff	1	29
TGGAAACAGG	1	1	3	up	3	0	3	1	1	4.7443	0.443888	0.008356	12	0.0202073	58.6485	Diff	1	0.005841	12	0.0202073	Diff	1	0.045582	11	0.0211058	Equal	0	0.574241	2	0.0494975	Equal	0	0.001027	11	0.0211058	Diff	1	25	80545	RPL37	Ribosomal protein L37
GACATCATCG	1	1	3	up	3	0	3	1	1	4.7443	0.443888	0.00818	12	0.0202073	59.5195	Diff	1	0.005876	12	0.0202073	Diff	1	0.045546	11	0.0211058	Equal	0	0.574241	2	0.0494975	Equal	0	0.001027	11	0.0211058	Diff	1	25	437322	TNFAIP6	Tumor necrosis factor, alpha-induced protein 6
GCCCCCAATA	1	1	3	up	71	33	104	1	2	4.26987	0.443888	0.017901	12	0.0202073	11.413	Diff	1	0.005901	12	0.0202073	Diff	1	0.192138	11	0.0211058	Equal	0	0.361078	3	0.0404145	Equal	0	0.002071	10	0.0221359	Diff	1	25	445351	LGALS1	Lectin, galactoside-binding, soluble, 1 (galectin 1)
CCACTGCAGT	1	1	3	up	3	2	5	4	1	9.01416	1.77555	0.000348	24	0.0142887	97.5645	Diff	1	0.006089	24	0.0142887	Diff	1	0.001019	20	0.0156525	Diff	1	0.331884	5	0.031305	Equal	0	0.000524	23	0.014596	Diff	1	29	663115		Transcribed locus
CAATCTGATG	1	1	3	up	5	0	5	16	4	19.926	7.1022	2.5e-05	62	0.00889001	99.7188	Diff	1	0.006361	62	0.00889001	Diff	1	8.7e-05	46	0.0103209	Diff	1	0.223461	20	0.0156525	Equal	0	0.000203	58	0.00919145	Diff	1	29	503074	TMEM16A	Transmembrane protein 16A
TAATTTGCGT	1	1	3	up	3	0	3	5	0	10.9119	2.21944	3e-06	28	0.0132288	99.9773	Diff	1	0.006734	28	0.0132288	Diff	1	6e-06	23	0.014596	Diff	1	0.033626	5	0.031305	Equal	0	0.000227	28	0.0132288	Diff	1	29	696241	EMP1	Epithelial membrane protein 1
TGGTTTGCAC	1	1	3	up	3	0	3	5	17	2.84658	2.21944	4e-06	28	0.0132288	99.9698	Diff	1	0.006774	28	0.0132288	Diff	1	0.000151	23	0.014596	Diff	1	2e-06	22	0.0149241	Diff	1	0.550997	11	0.0211058	Equal	0	30	381256	GLTP	Glycolipid transfer protein
GGCCCCTCAC	1	1	3	up	112	25	137	49	44	29.4146	21.7505	0.003964	155	0.00562254	29.498	Diff	1	0.007135	155	0.00562254	Equal	0	0.036989	106	0.006799	Equal	0	0.000658	93	0.00725866	Diff	1	0.106368	111	0.00664411	Equal	0	18	274313	IGFBP6	Insulin-like growth factor binding protein 6
TAAGGAGTGA	1	1	3	up	5	1	6	5	12	4.26987	2.21944	0.004557	26	0.0137281	66.8054	Diff	1	0.008378	26	0.0137281	Diff	1	0.021692	21	0.0152753	Equal	0	0.0021	17	0.0169775	Diff	1	0.183301	14	0.0187083	Equal	0	26
ATGTGCGTGG	1	1	3	up	2	0	2	3	11	2.37215	1.33166	0.000578	19	0.0160591	96.4008	Diff	1	0.008397	19	0.0160591	Diff	1	0.002623	16	0.0175	Diff	1	3.9e-05	14	0.0187083	Diff	1	0.29122	8	0.0247487	Equal	0	30	504315	ST14	Suppression of tumorigenicity 14 (colon carcinoma)
TTCCATCAAT	1	1	3	up	3	1	4	5	14	3.32101	2.21944	0.000242	26	0.0137281	98.2372	Diff	1	0.008419	26	0.0137281	Diff	1	0.000586	21	0.0152753	Diff	1	2.4e-05	19	0.0160591	Diff	1	0.39124	12	0.0202073	Equal	0	30	544577	GAPDH	Glyceraldehyde-3-phosphate dehydrogenase
GCAAGAAAGT	1	1	3	up	6	1	7	22	4	25.1448	9.76553	2e-06	79	0.00787562	99.9746	Diff	1	0.008466	79	0.00787562	Equal	0	3e-06	57	0.00927173	Diff	1	0.052776	26	0.0137281	Equal	0	5.5e-05	75	0.0080829	Diff	1	21	523443	HBB	Hemoglobin, beta
GTTCTATTGT	1	1	3	up	6	0	6	6	3	9.96302	2.66333	0.005189	30	0.0127802	59.3981	Diff	1	0.008628	30	0.0127802	Diff	1	0.014279	24	0.0142887	Diff	1	0.730927	9	0.0233333	Equal	0	0.001763	27	0.0134715	Diff	1	29	6909	MOXD1	Monooxygenase, DBH-like 1
GCCCCCATAA	1	1	3	up	3	2	5	4	1	8.53973	1.77555	0.000677	23	0.014596	95.3617	Diff	1	0.010007	23	0.014596	Diff	1	0.001819	19	0.0160591	Diff	1	0.331884	5	0.031305	Equal	0	0.000921	22	0.0149241	Diff	1	29
TGCCTCTGCG	1	1	3	up	24	14	38	107	85	54.085	47.496	0.000344	306	0.00400163	91.4035	Diff	1	0.010727	306	0.00400163	Equal	0	0.001923	199	0.00496217	Diff	1	8.4e-05	192	0.00505181	Diff	1	0.31353	221	0.00470871	Equal	0	22	654379	CD151	CD151 molecule (Raph blood group)
ATAGCTGGGG	1	1	3	up	0	0	0	1	0	4.7443	0.443888	0.001116	11	0.0211058	94.7124	Diff	1	0.011049	11	0.0211058	Diff	1	0.002618	10	0.0221359	Diff	1	0.306641	1	0.07	Equal	0	0.001027	11	0.0211058	Diff	1	29	145442	MAP2K1	Mitogen-activated protein kinase kinase 1
TAAGCCTCCT	1	1	3	up	0	0	0	1	0	4.7443	0.443888	0.001069	11	0.0211058	94.935	Diff	1	0.011077	11	0.0211058	Diff	1	0.002711	10	0.0221359	Diff	1	0.306641	1	0.07	Equal	0	0.001027	11	0.0211058	Diff	1	29	194333	E2F2	E2F transcription factor 2
ATGATGCGGT	1	1	3	up	0	0	0	1	8	0.948859	0.443888	0.000288	11	0.0211058	98.6354	Diff	1	0.011151	11	0.0211058	Diff	1	0.00026	10	0.0221359	Diff	1	2.2e-05	9	0.0233333	Diff	1	0.251003	3	0.0404145	Equal	0	30	519523	SERPINB6	Serpin peptidase inhibitor, clade B (ovalbumin), member 6
TGACCACCCT	1	1	3	up	0	0	0	1	0	4.7443	0.443888	0.0011	11	0.0211058	94.7882	Diff	1	0.011201	11	0.0211058	Diff	1	0.002592	10	0.0221359	Diff	1	0.306641	1	0.07	Equal	0	0.001027	11	0.0211058	Diff	1	29	335003	ANKRD11	Ankyrin repeat domain 11
GCAGCTCAAA	1	1	3	up	0	0	0	1	0	4.7443	0.443888	0.001098	11	0.0211058	94.7976	Diff	1	0.011247	11	0.0211058	Diff	1	0.002647	10	0.0221359	Diff	1	0.306641	1	0.07	Equal	0	0.001027	11	0.0211058	Diff	1	29	647432	PHF23	PHD finger protein 23
ATCAAAGGTT	1	1	3	up	14	7	21	1	1	4.26987	0.443888	0.0167	11	0.0211058	20.8748	Diff	1	0.011549	11	0.0211058	Diff	1	0.085482	10	0.0221359	Equal	0	0.574241	2	0.0494975	Equal	0	0.002071	10	0.0221359	Diff	1	25	357004	OLFML2A	Olfactomedin-like 2A
TAGGGCATCT	1	1	3	up	7	1	8	2	1	5.21873	0.887775	0.011625	14	0.0187083	37.8618	Diff	1	0.011606	14	0.0187083	Diff	1	0.02432	12	0.0202073	Equal	0	0.557681	3	0.0404145	Equal	0	0.003666	13	0.0194145	Diff	1	25	546298	SUMO2	SMT3 suppressor of mif two 3 homolog 2 (S. cerevisiae)
TACATCCGAA	1	1	3	up	21	13	34	0	3	0.948859	0	0.027497	5	0.031305	12.1641	Diff	1	0.012949	5	0.031305	Diff	1	0.183783	5	0.031305	Equal	0	0	3	0.0404145	Diff	1	0	2	0.0494975	Diff	1	27	654894	MTPN	Myotrophin
AAGATTGGTG	1	1	3	up	30	13	43	0	3	0.948859	0	0.02799	5	0.031305	10.5892	Diff	1	0.013018	5	0.031305	Diff	1	0.183188	5	0.031305	Equal	0	0	3	0.0404145	Diff	1	0	2	0.0494975	Diff	1	27	114286	CD9	CD9 molecule
ACCCTTGGCC	1	1	3	up	23	19	42	0	3	0.948859	0	0.027562	5	0.031305	11.9564	Diff	1	0.013049	5	0.031305	Diff	1	0.183024	5	0.031305	Equal	0	0	3	0.0404145	Diff	1	0	2	0.0494975	Diff	1	27	631495		Transcribed locus, moderately similar to XP_001082071.1 similar to NADH-ubi...
GACTCTTCAG	1	1	3	up	24	2	26	0	3	0.948859	0	0.027661	5	0.031305	11.6402	Diff	1	0.01308	5	0.031305	Diff	1	0.182708	5	0.031305	Equal	0	0	3	0.0404145	Diff	1	0	2	0.0494975	Diff	1	27	534293	SERPINA3	Serpin peptidase inhibitor, clade A (alpha-1 antiproteinase, antitrypsin), m...
GAAATCAAAA	1	1	3	up	23	10	33	0	3	0.948859	0	0.027599	5	0.031305	11.8382	Diff	1	0.013099	5	0.031305	Diff	1	0.183215	5	0.031305	Equal	0	0	3	0.0404145	Diff	1	0	2	0.0494975	Diff	1	27	405479	TPSAB1	Tryptase alpha/beta 1
GGTCACTGAG	1	1	3	up	24	19	43	0	3	0.948859	0	0.027616	5	0.031305	11.7839	Diff	1	0.013102	5	0.031305	Diff	1	0.183845	5	0.031305	Equal	0	0	3	0.0404145	Diff	1	0	2	0.0494975	Diff	1	27
AAAGTCTAGA	1	1	3	up	20	3	23	0	3	0.948859	0	0.02745	5	0.031305	12.3142	Diff	1	0.013178	5	0.031305	Diff	1	0.183557	5	0.031305	Equal	0	0	3	0.0404145	Diff	1	0	2	0.0494975	Diff	1	27	523852	CCND1	Cyclin D1
TGCTTTGGGA	1	1	3	up	26	18	44	0	3	0.948859	0	0.027729	5	0.031305	11.423	Diff	1	0.01318	5	0.031305	Diff	1	0.182785	5	0.031305	Equal	0	0	3	0.0404145	Diff	1	0	2	0.0494975	Diff	1	27	423968	FIS1	Fission 1 (mitochondrial outer membrane) homolog (S. cerevisiae)
GCCTGCTGGG	1	1	3	up	24	10	34	0	3	0.948859	0	0.027653	5	0.031305	11.6657	Diff	1	0.013193	5	0.031305	Diff	1	0.183725	5	0.031305	Equal	0	0	3	0.0404145	Diff	1	0	2	0.0494975	Diff	1	27	433951	GPX4	Glutathione peroxidase 4 (phospholipid hydroperoxidase)
GTGGCATCAC	1	1	3	up	26	15	41	0	3	0.948859	0	0.027742	5	0.031305	11.3814	Diff	1	0.013239	5	0.031305	Diff	1	0.183501	5	0.031305	Equal	0	0	3	0.0404145	Diff	1	0	2	0.0494975	Diff	1	27	14317	NOLA3	Nucleolar protein family A, member 3 (H/ACA small nucleolar RNPs)
GGGGCAGGGC	1	1	3	up	26	23	49	0	3	0.948859	0	0.027726	5	0.031305	11.4325	Diff	1	0.013246	5	0.031305	Diff	1	0.18339	5	0.031305	Equal	0	0	3	0.0404145	Diff	1	0	2	0.0494975	Diff	1	27	657771		Transcribed locus, weakly similar to NP_001013229.1 rich protein 2 (predict...
AGGAAGCTGC	1	1	3	up	5	1	6	16	1	19.4516	7.1022	0	58	0.00919145	100	Diff	1	0.01583	58	0.00919145	Equal	0	2e-06	42	0.0108012	Diff	1	0.006006	17	0.0169775	Diff	1	0.000302	57	0.00927173	Diff	1	23	408018	RPL36	Ribosomal protein L36
CACCCAATGG	1	1	3	up	9	4	13	36	5	34.6334	15.98	0	114	0.0065561	100	Diff	1	0.017336	114	0.0065561	Equal	0	0	78	0.00792594	Diff	1	0.003282	41	0.0109322	Diff	1	5.6e-05	109	0.00670478	Diff	1	23	699333	PSD4	Pleckstrin and Sec7 domain containing 4
ACCTTGCTGG	1	1	3	up	1	0	1	2	9	1.89772	0.887775	0.001521	15	0.0180739	91.5846	Diff	1	0.017664	15	0.0180739	Diff	1	0.007826	13	0.0194145	Diff	1	5.7e-05	11	0.0211058	Diff	1	0.220264	6	0.0285774	Equal	0	30	50130	NDN	Necdin homolog (mouse)
GGCGTCCTGG	1	1	3	up	1	0	1	2	0	5.21873	0.887775	0.002892	13	0.0194145	85.1039	Diff	1	0.020335	13	0.0194145	Equal	0	0.000983	11	0.0211058	Diff	1	0.094763	2	0.0494975	Equal	0	0.003666	13	0.0194145	Diff	1	21	44017	MRPL41	Mitochondrial ribosomal protein L41
GCACCTTCTG	1	1	3	up	1	0	1	2	0	5.21873	0.887775	0.002895	13	0.0194145	85.0885	Diff	1	0.020722	13	0.0194145	Equal	0	0.000988	11	0.0211058	Diff	1	0.094763	2	0.0494975	Equal	0	0.003666	13	0.0194145	Diff	1	21	631861	MARCH2	Membrane-associated ring finger (C3HC4) 2
CAAACTAACC	1	1	3	up	15	10	25	5	11	3.79544	2.21944	0.009974	24	0.0142887	30.1965	Diff	1	0.020893	24	0.0142887	Equal	0	0.011531	19	0.0160591	Diff	1	0.003145	16	0.0175	Diff	1	0.270137	13	0.0194145	Equal	0	22	510635	IGHG1	Immunoglobulin heavy constant gamma 1 (G1m marker)
GGGGTGCTGT	1	1	3	up	0	0	0	1	0	4.26987	0.443888	0.002979	10	0.0221359	86.5422	Diff	1	0.021569	10	0.0221359	Diff	1	0.006732	9	0.0233333	Diff	1	0.306641	1	0.07	Equal	0	0.002071	10	0.0221359	Diff	1	29	522413	DNM1	Dynamin 1
AGGGTCACAG	1	1	3	up	0	0	0	1	0	4.26987	0.443888	0.003002	10	0.0221359	86.4383	Diff	1	0.021577	10	0.0221359	Diff	1	0.006697	9	0.0233333	Diff	1	0.306641	1	0.07	Equal	0	0.002071	10	0.0221359	Diff	1	29	528691	PLEKHN1	Pleckstrin homology domain containing, family N member 1
GCCCCCTTCC	1	1	3	up	6	1	7	3	1	6.16758	1.33166	0.009118	17	0.0169775	46.2936	Diff	1	0.02446	17	0.0169775	Equal	0	0.017853	14	0.0187083	Diff	1	0.590795	4	0.035	Equal	0	0.004534	16	0.0175	Diff	1	21	212680	TNFRSF18	Tumor necrosis factor receptor superfamily, member 18
CACAGTCAAA	1	1	3	up	6	0	6	14	5	15.6562	6.21443	0.001992	52	0.00970725	79.4793	Diff	1	0.024645	52	0.00970725	Equal	0	0.004562	38	0.0113555	Diff	1	0.620114	19	0.0160591	Equal	0	0.001887	47	0.0102105	Diff	1	21	250712	CACNB3	Calcium channel, voltage-dependent, beta 3 subunit
TGTTTTTATG	1	1	3	up	11	5	16	55	5	48.8662	24.4138	0	163	0.00548282	100	Diff	1	0.025771	163	0.00548282	Equal	0	0	108	0.00673575	Diff	1	1.3e-05	60	0.00903696	Diff	1	1.3e-05	158	0.0055689	Diff	1	23	3192	PCBD1	Pterin-4 alpha-carbinolamine dehydratase/dimerization cofactor of hepatocyte...
GTCCTGGGGC	1	1	3	up	3	0	3	4	1	7.59087	1.77555	0.002389	21	0.0152753	84.3603	Diff	1	0.026768	21	0.0152753	Equal	0	0.007388	17	0.0169775	Diff	1	0.331884	5	0.031305	Equal	0	0.002805	20	0.0156525	Diff	1	21	66394	RNF4	Ring finger protein 4
CAGGTTTCTA	1	1	3	up	4	0	4	0	3	0.47443	0	0.02506	4	0.035	28.4	Diff	1	0.030823	4	0.035	Diff	1	0.22261	4	0.035	Equal	0	0	3	0.0404145	Diff	1	0	1	0.07	Diff	1	27
CACCTTAATG	1	1	3	up	4	0	4	0	3	0.47443	0	0.02501	4	0.035	28.5429	Diff	1	0.030855	4	0.035	Diff	1	0.221935	4	0.035	Equal	0	0	3	0.0404145	Diff	1	0	1	0.07	Diff	1	27
AAGTACTTCA	1	1	3	up	4	0	4	0	3	0.47443	0	0.024807	4	0.035	29.1229	Diff	1	0.030909	4	0.035	Diff	1	0.222974	4	0.035	Equal	0	0	3	0.0404145	Diff	1	0	1	0.07	Diff	1	27	699451	ACTR2	ARP2 actin-related protein 2 homolog (yeast)
GCAAGGACCC	1	1	3	up	4	0	4	0	3	0.47443	0	0.025076	4	0.035	28.3543	Diff	1	0.030922	4	0.035	Diff	1	0.221949	4	0.035	Equal	0	0	3	0.0404145	Diff	1	0	1	0.07	Diff	1	27	147766		CDNA FLJ34880 fis, clone NT2NE2015885
ATATTTCTTT	1	1	3	up	4	0	4	0	3	0.47443	0	0.024992	4	0.035	28.5943	Diff	1	0.030939	4	0.035	Diff	1	0.222169	4	0.035	Equal	0	0	3	0.0404145	Diff	1	0	1	0.07	Diff	1	27
CAGTTTCATA	1	1	3	up	4	0	4	0	3	0.47443	0	0.02503	4	0.035	28.4857	Diff	1	0.030953	4	0.035	Diff	1	0.222494	4	0.035	Equal	0	0	3	0.0404145	Diff	1	0	1	0.07	Diff	1	27	535801		CDNA clone IMAGE:4346813
CCCTTTATAT	1	1	3	up	4	0	4	0	3	0.47443	0	0.024892	4	0.035	28.88	Diff	1	0.03099	4	0.035	Diff	1	0.222846	4	0.035	Equal	0	0	3	0.0404145	Diff	1	0	1	0.07	Diff	1	27	466625	LOC126917	Hypothetical protein LOC126917
ATGGGGCAGG	1	1	3	up	4	0	4	0	3	0.47443	0	0.025074	4	0.035	28.36	Diff	1	0.031011	4	0.035	Diff	1	0.221854	4	0.035	Equal	0	0	3	0.0404145	Diff	1	0	1	0.07	Diff	1	27	224008	FEZ1	Fasciculation and elongation protein zeta 1 (zygin I)
CTAATCTTTG	1	1	3	up	4	0	4	0	3	0.47443	0	0.025082	4	0.035	28.3371	Diff	1	0.031038	4	0.035	Diff	1	0.222869	4	0.035	Equal	0	0	3	0.0404145	Diff	1	0	1	0.07	Diff	1	27	445030	RHOBTB3	Rho-related BTB domain containing 3
TTGGGGAAAA	1	1	3	up	4	0	4	0	3	0.47443	0	0.025048	4	0.035	28.4343	Diff	1	0.031051	4	0.035	Diff	1	0.222377	4	0.035	Equal	0	0	3	0.0404145	Diff	1	0	1	0.07	Diff	1	27	522969	PADI4	Peptidyl arginine deiminase, type IV
CTGGGCAGAG	1	1	3	up	4	0	4	0	3	0.47443	0	0.024827	4	0.035	29.0657	Diff	1	0.031054	4	0.035	Diff	1	0.222884	4	0.035	Equal	0	0	3	0.0404145	Diff	1	0	1	0.07	Diff	1	27	670144	HS3ST6	Heparan sulfate (glucosamine) 3-O-sulfotransferase 6
CAGGTTCATA	1	1	3	up	4	0	4	0	3	0.47443	0	0.025144	4	0.035	28.16	Diff	1	0.031064	4	0.035	Diff	1	0.221915	4	0.035	Equal	0	0	3	0.0404145	Diff	1	0	1	0.07	Diff	1	27
CTGTTGATGC	1	1	3	up	4	0	4	0	3	0.47443	0	0.025192	4	0.035	28.0229	Diff	1	0.031084	4	0.035	Diff	1	0.222162	4	0.035	Equal	0	0	3	0.0404145	Diff	1	0	1	0.07	Diff	1	27	443874	SLC6A1	Solute carrier family 6 (neurotransmitter transporter, GABA), member 1
CGCCTGTGGT	1	1	3	up	4	0	4	0	3	0.47443	0	0.025056	4	0.035	28.4114	Diff	1	0.031086	4	0.035	Diff	1	0.222204	4	0.035	Equal	0	0	3	0.0404145	Diff	1	0	1	0.07	Diff	1	27	593565		CDNA FLJ41369 fis, clone BRCAN2006117
GAAGCTACAC	1	1	3	up	4	0	4	0	3	0.47443	0	0.024951	4	0.035	28.7114	Diff	1	0.031089	4	0.035	Diff	1	0.222319	4	0.035	Equal	0	0	3	0.0404145	Diff	1	0	1	0.07	Diff	1	27	498720	CCDC3	Coiled-coil domain containing 3
CACATCAAAA	1	1	3	up	4	0	4	0	3	0.47443	0	0.025161	4	0.035	28.1114	Diff	1	0.031117	4	0.035	Diff	1	0.22188	4	0.035	Equal	0	0	3	0.0404145	Diff	1	0	1	0.07	Diff	1	27	644838		Transcribed locus
CAGGGTTCAT	1	1	3	up	4	0	4	0	3	0.47443	0	0.025056	4	0.035	28.4114	Diff	1	0.031182	4	0.035	Diff	1	0.221983	4	0.035	Equal	0	0	3	0.0404145	Diff	1	0	1	0.07	Diff	1	27
TTGGTACCTC	1	1	3	up	4	0	4	0	3	0.47443	0	0.025193	4	0.035	28.02	Diff	1	0.031206	4	0.035	Diff	1	0.222331	4	0.035	Equal	0	0	3	0.0404145	Diff	1	0	1	0.07	Diff	1	27
GAACCCAGTG	1	1	3	up	4	0	4	0	3	0.47443	0	0.025089	4	0.035	28.3171	Diff	1	0.031218	4	0.035	Diff	1	0.222791	4	0.035	Equal	0	0	3	0.0404145	Diff	1	0	1	0.07	Diff	1	27	633921		Transcribed locus
GAAGACAGTG	1	1	3	up	4	0	4	0	3	0.47443	0	0.025113	4	0.035	28.2486	Diff	1	0.031237	4	0.035	Diff	1	0.222385	4	0.035	Equal	0	0	3	0.0404145	Diff	1	0	1	0.07	Diff	1	27	591033	MMP19	Matrix metallopeptidase 19
GGTGTGGGTA	1	1	3	up	4	0	4	0	3	0.47443	0	0.025181	4	0.035	28.0543	Diff	1	0.031254	4	0.035	Diff	1	0.222724	4	0.035	Equal	0	0	3	0.0404145	Diff	1	0	1	0.07	Diff	1	27
ATCAGTGTGC	1	1	3	up	4	0	4	0	3	0.47443	0	0.024753	4	0.035	29.2771	Diff	1	0.031258	4	0.035	Diff	1	0.222786	4	0.035	Equal	0	0	3	0.0404145	Diff	1	0	1	0.07	Diff	1	27
TCAAGGAGCT	1	1	3	up	4	0	4	0	3	0.47443	0	0.025088	4	0.035	28.32	Diff	1	0.031264	4	0.035	Diff	1	0.222731	4	0.035	Equal	0	0	3	0.0404145	Diff	1	0	1	0.07	Diff	1	27	596713	LOC644879	Hypothetical LOC644879
GGGAACAGTG	1	1	3	up	4	0	4	0	3	0.47443	0	0.024986	4	0.035	28.6114	Diff	1	0.031285	4	0.035	Diff	1	0.222322	4	0.035	Equal	0	0	3	0.0404145	Diff	1	0	1	0.07	Diff	1	27	404568	HPS1	Hermansky-Pudlak syndrome 1
CCACGGGATT	1	1	3	up	4	0	4	0	3	0.47443	0	0.025205	4	0.035	27.9857	Diff	1	0.031289	4	0.035	Diff	1	0.222657	4	0.035	Equal	0	0	3	0.0404145	Diff	1	0	1	0.07	Diff	1	27	443625	COL3A1	Collagen, type III, alpha 1 (Ehlers-Danlos syndrome type IV, autosomal domin...
CCCATCGACC	1	1	3	up	4	0	4	0	3	0.47443	0	0.024987	4	0.035	28.6086	Diff	1	0.031291	4	0.035	Diff	1	0.221828	4	0.035	Equal	0	0	3	0.0404145	Diff	1	0	1	0.07	Diff	1	27
CATCCAAGGC	1	1	3	up	4	0	4	0	3	0.47443	0	0.025111	4	0.035	28.2543	Diff	1	0.031308	4	0.035	Diff	1	0.222421	4	0.035	Equal	0	0	3	0.0404145	Diff	1	0	1	0.07	Diff	1	27	462392	ALKBH5	AlkB, alkylation repair homolog 5 (E. coli)
CCACTGCTGC	1	1	3	up	4	0	4	0	3	0.47443	0	0.024969	4	0.035	28.66	Diff	1	0.031355	4	0.035	Diff	1	0.222335	4	0.035	Equal	0	0	3	0.0404145	Diff	1	0	1	0.07	Diff	1	27	653135	ANKHD1	Ankyrin repeat and KH domain containing 1
GACCCCAAGG	1	1	3	up	4	0	4	0	3	0.47443	0	0.024854	4	0.035	28.9886	Diff	1	0.031363	4	0.035	Diff	1	0.221982	4	0.035	Equal	0	0	3	0.0404145	Diff	1	0	1	0.07	Diff	1	27	523852	CCND1	Cyclin D1
GGACCACAGC	1	1	3	up	4	0	4	0	3	0.47443	0	0.025194	4	0.035	28.0171	Diff	1	0.031367	4	0.035	Diff	1	0.221867	4	0.035	Equal	0	0	3	0.0404145	Diff	1	0	1	0.07	Diff	1	27	518119	CHCHD6	Coiled-coil-helix-coiled-coil-helix domain containing 6
TTCAACGAGG	1	1	3	up	4	0	4	0	3	0.47443	0	0.025097	4	0.035	28.2943	Diff	1	0.031384	4	0.035	Diff	1	0.221968	4	0.035	Equal	0	0	3	0.0404145	Diff	1	0	1	0.07	Diff	1	27	172772	TCEB2	Transcription elongation factor B (SIII), polypeptide 2 (18kDa, elongin B)
GGTTTGTGGA	1	1	3	up	4	0	4	0	3	0.47443	0	0.024948	4	0.035	28.72	Diff	1	0.031388	4	0.035	Diff	1	0.222722	4	0.035	Equal	0	0	3	0.0404145	Diff	1	0	1	0.07	Diff	1	27	418581	FLJ20160	FLJ20160 protein
AAGGACAGTG	1	1	3	up	4	0	4	0	3	0.47443	0	0.024999	4	0.035	28.5743	Diff	1	0.031473	4	0.035	Diff	1	0.222307	4	0.035	Equal	0	0	3	0.0404145	Diff	1	0	1	0.07	Diff	1	27	599039	MCAM	Melanoma cell adhesion molecule
CATAGATTTT	1	1	3	up	4	0	4	0	3	0.47443	0	0.02501	4	0.035	28.5429	Diff	1	0.031482	4	0.035	Diff	1	0.222964	4	0.035	Equal	0	0	3	0.0404145	Diff	1	0	1	0.07	Diff	1	27	171189	AHR	Aryl hydrocarbon receptor
CTGGGGAGTG	1	1	3	up	3	1	4	6	0	9.96302	2.66333	3.3e-05	27	0.0134715	99.755	Diff	1	0.032033	27	0.0134715	Equal	0	4.7e-05	21	0.0152753	Diff	1	0.01234	6	0.0285774	Diff	1	0.001763	27	0.0134715	Diff	1	23	76884	ID3	Inhibitor of DNA binding 3, dominant negative helix-loop-helix protein
CAGGCTGCTG	1	1	3	up	3	2	5	5	13	2.37215	2.21944	0.000403	23	0.014596	97.239	Diff	1	0.032803	23	0.014596	Equal	0	0.001042	18	0.0164992	Diff	1	0.001416	18	0.0164992	Diff	1	0.754981	10	0.0221359	Equal	0	22	479119	HTRA3	HtrA serine peptidase 3
TCAGTTCCAA	1	1	3	up	3	0	3	4	10	2.37215	1.77555	0.004251	19	0.0160591	73.529	Diff	1	0.033574	19	0.0160591	Equal	0	0.004284	15	0.0180739	Diff	1	0.006247	14	0.0187083	Diff	1	0.510522	9	0.0233333	Equal	0	22	372679	FCGR3A	Fc fragment of IgG, low affinity IIIa, receptor (CD16a)
TTGACAGGCC	1	1	3	up	1	0	1	1	0	3.79544	0.443888	0.0068	9	0.0233333	70.8571	Diff	1	0.040814	9	0.0233333	Equal	0	0.002001	8	0.0247487	Diff	1	0.306641	1	0.07	Equal	0	0.004063	9	0.0233333	Diff	1	21	666313		Transcribed locus
GATGGGGCTG	1	1	3	up	0	0	0	1	7	0.47443	0.443888	0.000704	9	0.0233333	96.9829	Diff	1	0.04093	9	0.0233333	Equal	0	0.000111	8	0.0247487	Diff	1	7e-05	8	0.0247487	Diff	1	0.500437	2	0.0494975	Equal	0	22	132584	PDE4C	Phosphodiesterase 4C, cAMP-specific (phosphodiesterase E1 dunce homolog, Dro...
TTCATTAAAA	1	1	3	up	3	2	5	1	6	0.948859	0.443888	0.009191	9	0.0233333	60.61	Diff	1	0.040945	9	0.0233333	Equal	0	0.046793	8	0.0247487	Equal	0	0.00026	7	0.0264575	Diff	1	0.251003	3	0.0404145	Equal	0	18	643813		Transcribed locus
TGCCAGGCCT	1	1	3	up	3	2	5	1	6	0.948859	0.443888	0.009113	9	0.0233333	60.9443	Diff	1	0.041012	9	0.0233333	Equal	0	0.046611	8	0.0247487	Equal	0	0.00026	7	0.0264575	Diff	1	0.251003	3	0.0404145	Equal	0	18	695067		Transcribed locus
AAGGCCATCT	1	1	3	up	1	0	1	1	0	3.79544	0.443888	0.006696	9	0.0233333	71.3029	Diff	1	0.041158	9	0.0233333	Equal	0	0.002068	8	0.0247487	Diff	1	0.306641	1	0.07	Equal	0	0.004063	9	0.0233333	Diff	1	21	694767	FANCF	Fanconi anemia, complementation group F
CCTGCCCCCC	1	1	3	up	4	0	4	10	17	4.7443	4.43888	0.001279	37	0.0115079	88.8859	Diff	1	0.044396	37	0.0115079	Equal	0	0.000641	27	0.0134715	Diff	1	0.000745	27	0.0134715	Diff	1	0.825492	20	0.0156525	Equal	0	22	861	MAPK3	Mitogen-activated protein kinase 3
GGGGCACCCG	1	1	3	up	0	0	0	1	5	0.47443	0.443888	0.00811	7	0.0264575	69.3471	Diff	1	0.046451	7	0.0264575	Equal	0	0.001123	6	0.0285774	Diff	1	0.000797	6	0.0285774	Diff	1	0.500437	2	0.0494975	Equal	0	22	636619	SNHG7	Small nucleolar RNA host gene (non-protein coding) 7
CGGTCCCTGG	1	1	3	up	0	0	0	1	5	0.47443	0.443888	0.008088	7	0.0264575	69.4302	Diff	1	0.046534	7	0.0264575	Equal	0	0.001059	6	0.0285774	Diff	1	0.000797	6	0.0285774	Diff	1	0.500437	2	0.0494975	Equal	0	22
AGCTGGTCCG	1	1	3	up	0	0	0	1	5	0.47443	0.443888	0.008167	7	0.0264575	69.1316	Diff	1	0.046616	7	0.0264575	Equal	0	0.001099	6	0.0285774	Diff	1	0.000797	6	0.0285774	Diff	1	0.500437	2	0.0494975	Equal	0	22	407995	MIF	Macrophage migration inhibitory factor (glycosylation-inhibiting factor)
GGTGCTGGGT	1	1	3	up	0	0	0	1	5	0.47443	0.443888	0.008067	7	0.0264575	69.5096	Diff	1	0.046657	7	0.0264575	Equal	0	0.001127	6	0.0285774	Diff	1	0.000797	6	0.0285774	Diff	1	0.500437	2	0.0494975	Equal	0	22	699212	KIAA1026	Kazrin
CTGGCCGCAA	1	1	3	up	0	0	0	1	5	0.47443	0.443888	0.008144	7	0.0264575	69.2186	Diff	1	0.046683	7	0.0264575	Equal	0	0.001097	6	0.0285774	Diff	1	0.000797	6	0.0285774	Diff	1	0.500437	2	0.0494975	Equal	0	22	288382	CENPT	Centromere protein T
ACAAACAACA	1	1	3	up	0	0	0	1	5	0.47443	0.443888	0.008145	7	0.0264575	69.2148	Diff	1	0.046893	7	0.0264575	Equal	0	0.001113	6	0.0285774	Diff	1	0.000797	6	0.0285774	Diff	1	0.500437	2	0.0494975	Equal	0	22	656261		CDNA FLJ43417 fis, clone OCBBF2026025
GAGAGGACAT	1	1	3	up	0	0	0	1	5	0.47443	0.443888	0.008103	7	0.0264575	69.3735	Diff	1	0.046901	7	0.0264575	Equal	0	0.001172	6	0.0285774	Diff	1	0.000797	6	0.0285774	Diff	1	0.500437	2	0.0494975	Equal	0	22	403933	FBXO32	F-box protein 32
TCATTTCAGA	1	1	3	up	5	0	5	5	1	7.59087	2.21944	0.00609	22	0.0149241	59.1934	Diff	1	0.050948	22	0.0149241	Equal	0	0.007309	17	0.0169775	Diff	1	0.379563	6	0.0285774	Equal	0	0.007758	21	0.0152753	Diff	1	21	695937	ETS2	V-ets erythroblastosis virus E26 oncogene homolog 2 (avian)
CCCCTGCCAT	1	1	3	up	3	1	4	4	10	1.89772	1.77555	0.002763	18	0.0164992	83.2537	Diff	1	0.053007	18	0.0164992	Equal	0	0.004751	14	0.0187083	Diff	1	0.006247	14	0.0187083	Diff	1	0.728055	8	0.0247487	Equal	0	22	461655	C16orf74	Chromosome 16 open reading frame 74
TGGTGTTTTG	1	1	3	up	5	0	5	12	18	5.69315	5.32665	0.001685	42	0.0108012	84.3999	Diff	1	0.059898	42	0.0108012	Equal	0	0.001437	30	0.0127802	Diff	1	0.00049	30	0.0127802	Diff	1	0.840847	24	0.0142887	Equal	0	22	210043		Transcribed locus
TTGAATTCCC	1	1	3	up	17	8	25	134	17	62.1503	59.4809	0	282	0.00416844	100	Diff	1	0.061559	282	0.00416844	Equal	0	0	148	0.00575396	Diff	1	0	151	0.00569652	Diff	1	0.713002	265	0.00430007	Equal	0	22	269109	SEMA3C	Sema domain, immunoglobulin domain (Ig), short basic domain, secreted, (sema...
TTAAAACGTG	1	1	3	up	3	0	3	2	7	0.948859	0.887775	0.00854	11	0.0211058	59.5372	Diff	1	0.062196	11	0.0211058	Equal	0	0.000755	9	0.0233333	Diff	1	0.0005	9	0.0233333	Diff	1	0.625636	4	0.035	Equal	0	22	694938		Transcribed locus
CACTACTCCA	1	1	3	up	3	0	3	2	0	4.26987	0.887775	0.008774	11	0.0211058	58.4285	Diff	1	0.062394	11	0.0211058	Equal	0	0.006681	9	0.0233333	Diff	1	0.094763	2	0.0494975	Equal	0	0.012303	11	0.0211058	Diff	1	21
ATATTACTTT	1	1	3	up	3	0	3	2	0	4.26987	0.887775	0.008806	11	0.0211058	58.2769	Diff	1	0.062493	11	0.0211058	Equal	0	0.006768	9	0.0233333	Diff	1	0.094763	2	0.0494975	Equal	0	0.012303	11	0.0211058	Diff	1	21
TTAGCAATAA	1	1	3	up	31	21	52	1	0	3.32101	0.443888	0.021441	8	0.0247487	13.3653	Diff	1	0.07606	8	0.0247487	Equal	0	0.00561	7	0.0264575	Diff	1	0.306641	1	0.07	Equal	0	0.008011	8	0.0247487	Diff	1	21	408236	TXNL5	Thioredoxin-like 5
GGCAAGAAGA	1	1	3	up	44	40	84	1	0	3.32101	0.443888	0.021767	8	0.0247487	12.048	Diff	1	0.076328	8	0.0247487	Equal	0	0.005641	7	0.0264575	Diff	1	0.306641	1	0.07	Equal	0	0.008011	8	0.0247487	Diff	1	21	514196	RPL27	Ribosomal protein L27
AAGAAGAACC	1	1	3	up	0	0	0	1	6	0.47443	0.443888	0.001976	8	0.0247487	92.0158	Diff	1	0.076341	8	0.0247487	Equal	0	0.000343	7	0.0264575	Diff	1	0.00026	7	0.0264575	Diff	1	0.500437	2	0.0494975	Equal	0	22	127799	BIRC3	Baculoviral IAP repeat-containing 3
GCTGCCCTTG	1	1	3	up	30	18	48	1	0	3.32101	0.443888	0.02141	8	0.0247487	13.4905	Diff	1	0.076343	8	0.0247487	Equal	0	0.005602	7	0.0264575	Diff	1	0.306641	1	0.07	Equal	0	0.008011	8	0.0247487	Diff	1	21	652390	TUBA1C	Tubulin, alpha 1c
GTGACAGCAG	1	1	3	up	0	0	0	1	6	0.47443	0.443888	0.00206	8	0.0247487	91.6763	Diff	1	0.076361	8	0.0247487	Equal	0	0.000344	7	0.0264575	Diff	1	0.00026	7	0.0264575	Diff	1	0.500437	2	0.0494975	Equal	0	22	159711	GNG4	Guanine nucleotide binding protein (G protein), gamma 4
AATCGCTCCA	1	1	3	up	0	0	0	1	6	0.47443	0.443888	0.001926	8	0.0247487	92.2178	Diff	1	0.076438	8	0.0247487	Equal	0	0.000386	7	0.0264575	Diff	1	0.00026	7	0.0264575	Diff	1	0.500437	2	0.0494975	Equal	0	22	665267	KRT78	Keratin 78
GGTGGTGTCT	1	1	3	up	34	3	37	1	0	3.32101	0.443888	0.02156	8	0.0247487	12.8844	Diff	1	0.076669	8	0.0247487	Equal	0	0.005559	7	0.0264575	Diff	1	0.306641	1	0.07	Equal	0	0.008011	8	0.0247487	Diff	1	21	2704	GPX2	Glutathione peroxidase 2 (gastrointestinal)
CCCCCTGGAT	1	1	3	up	29	19	48	1	0	3.32101	0.443888	0.02137	8	0.0247487	13.6522	Diff	1	0.076767	8	0.0247487	Equal	0	0.005541	7	0.0264575	Diff	1	0.306641	1	0.07	Equal	0	0.008011	8	0.0247487	Diff	1	21	275243	S100A6	S100 calcium binding protein A6
TCACCCACAC	1	1	3	up	25	17	42	1	0	3.32101	0.443888	0.021154	8	0.0247487	14.5249	Diff	1	0.076978	8	0.0247487	Equal	0	0.005597	7	0.0264575	Diff	1	0.306641	1	0.07	Equal	0	0.008011	8	0.0247487	Diff	1	21	406300	RPL23	Ribosomal protein L23
AGCCCAGGGG	1	1	3	up	3	0	3	3	0	4.7443	1.33166	0.006606	13	0.0194145	65.9739	Diff	1	0.087759	13	0.0194145	Equal	0	0.002584	10	0.0221359	Diff	1	0.02891	3	0.0404145	Diff	1	0.02323	13	0.0194145	Equal	0	22
TAAATAAAAT	1	1	3	up	3	0	3	3	0	4.7443	1.33166	0.006544	13	0.0194145	66.2932	Diff	1	0.087899	13	0.0194145	Equal	0	0.002554	10	0.0221359	Diff	1	0.02891	3	0.0404145	Diff	1	0.02323	13	0.0194145	Equal	0	22	577256	USP47	Ubiquitin specific peptidase 47
GATTTTATAA	1	1	3	up	9	1	10	2	0	3.79544	0.887775	0.015767	10	0.0221359	28.772	Diff	1	0.106018	10	0.0221359	Equal	0	0.002063	8	0.0247487	Diff	1	0.094763	2	0.0494975	Equal	0	0.021996	10	0.0221359	Diff	1	21	659345		Transcribed locus
GGTTTGGCCT	1	1	3	up	9	0	9	2	0	3.79544	0.887775	0.015918	10	0.0221359	28.0898	Diff	1	0.106537	10	0.0221359	Equal	0	0.002017	8	0.0247487	Diff	1	0.094763	2	0.0494975	Equal	0	0.021996	10	0.0221359	Diff	1	21
GATCTGGTGC	1	1	3	up	9	0	9	2	0	3.79544	0.887775	0.015855	10	0.0221359	28.3744	Diff	1	0.106778	10	0.0221359	Equal	0	0.002135	8	0.0247487	Diff	1	0.094763	2	0.0494975	Equal	0	0.021996	10	0.0221359	Diff	1	21	65758	ITPR3	Inositol 1,4,5-triphosphate receptor, type 3
GCATTAATAG	1	1	3	up	10	1	11	3	0	4.26987	1.33166	0.01438	12	0.0202073	28.8375	Diff	1	0.139599	12	0.0202073	Equal	0	0.00677	9	0.0233333	Diff	1	0.02891	3	0.0404145	Diff	1	0.039879	12	0.0202073	Equal	0	22
TGATTCACTT	1	1	3	up	10	0	10	3	0	4.26987	1.33166	0.014486	12	0.0202073	28.3129	Diff	1	0.140084	12	0.0202073	Equal	0	0.006627	9	0.0233333	Diff	1	0.02891	3	0.0404145	Diff	1	0.039879	12	0.0202073	Equal	0	22
CAGCCTGGGG	1	1	3	up	10	0	10	3	0	4.26987	1.33166	0.014404	12	0.0202073	28.7187	Diff	1	0.140133	12	0.0202073	Equal	0	0.006736	9	0.0233333	Diff	1	0.02891	3	0.0404145	Diff	1	0.039879	12	0.0202073	Equal	0	22	72026	PRSS21	Protease, serine, 21 (testisin)
TCAGACTTTG	1	1	3	up	10	5	15	3	0	4.26987	1.33166	0.014302	12	0.0202073	29.2235	Diff	1	0.140193	12	0.0202073	Equal	0	0.006668	9	0.0233333	Diff	1	0.02891	3	0.0404145	Diff	1	0.039879	12	0.0202073	Equal	0	22	656473	DTL	Denticleless homolog (Drosophila)
CCACCCCGAA	1	1	3	up	10	3	13	3	0	4.26987	1.33166	0.014368	12	0.0202073	28.8968	Diff	1	0.140435	12	0.0202073	Equal	0	0.006687	9	0.0233333	Diff	1	0.02891	3	0.0404145	Diff	1	0.039879	12	0.0202073	Equal	0	22	699235	TEGT	Testis enhanced gene transcript (BAX inhibitor 1)
CTGGGTTTAA	1	1	3	up	5	4	9	18	1	16.605	7.98998	2.8e-05	54	0.00952579	99.7061	Diff	1	0.167219	54	0.00952579	Equal	0	7e-06	36	0.0116667	Diff	1	0.004427	19	0.0160591	Diff	1	0.008709	53	0.00961524	Diff	1	23	438429	RPS19	Ribosomal protein S19
CTCATTAAGA	1	1	3	up	4	0	4	11	1	10.9119	4.88276	0.001795	35	0.0118322	84.8295	Diff	1	0.17051	35	0.0118322	Equal	0	0.000637	24	0.0142887	Diff	1	0.056001	12	0.0202073	Equal	0	0.01498	34	0.0120049	Equal	0	20
TTCCAATAAA	1	1	3	up	4	1	5	13	1	12.3352	5.77054	0.000635	40	0.011068	94.2627	Diff	1	0.201432	40	0.011068	Equal	0	9.3e-05	27	0.0134715	Diff	1	0.015642	14	0.0187083	Diff	1	0.015189	39	0.011209	Equal	0	22	75535	MYL2	Myosin, light chain 2, regulatory, cardiac, slow
GGGAAACAGG	1	1	3	up	18	12	30	94	28	58.3548	41.7254	0.000415	245	0.00447214	90.7203	Diff	1	0.245487	245	0.00447214	Equal	0	0.000171	151	0.00569652	Diff	1	0.049385	122	0.0063375	Equal	0	0.011823	217	0.00475191	Equal	0	20	47382	C10orf54	Chromosome 10 open reading frame 54
ATTCCTCCAG	1	1	3	up	3	0	3	6	0	6.64201	2.66333	0.002823	20	0.0156525	81.9645	Diff	1	0.263186	20	0.0156525	Equal	0	0.000463	14	0.0187083	Diff	1	0.01234	6	0.0285774	Diff	1	0.043521	20	0.0156525	Equal	0	22	655758	KIAA1219	KIAA1219
TTTTGTAACT	1	1	3	up	3	0	3	6	0	6.64201	2.66333	0.002786	20	0.0156525	82.2009	Diff	1	0.263266	20	0.0156525	Equal	0	0.000487	14	0.0187083	Diff	1	0.01234	6	0.0285774	Diff	1	0.043521	20	0.0156525	Equal	0	22	256549	NUBP2	Nucleotide binding protein 2 (MinD homolog, E. coli)
GCCAGGTTGC	1	1	3	up	12	0	12	4	0	4.7443	1.77555	0.013876	14	0.0187083	25.8297	Diff	1	0.286756	14	0.0187083	Equal	0	0.002611	10	0.0221359	Diff	1	0.089577	4	0.035	Equal	0	0.058862	14	0.0187083	Equal	0	20	374191	LEPREL1	Leprecan-like 1
TCATCAAGAT	1	1	3	up	9	0	9	32	3	15.6562	14.2044	0.002205	68	0.00848875	74.0244	Diff	1	0.393335	68	0.00848875	Equal	0	0.000456	36	0.0116667	Diff	1	0.001338	35	0.0118322	Diff	1	0.620569	65	0.00868243	Equal	0	22
CCTGCTGCAG	1	1	3	up	7	0	7	21	1	10.4375	9.32164	0.003486	44	0.0105529	66.9664	Diff	1	0.451496	44	0.0105529	Equal	0	0.000381	23	0.014596	Diff	1	0.00177	22	0.0149241	Diff	1	0.649418	43	0.0106749	Equal	0	22	523395	MUC5B	Mucin 5B, oligomeric mucus/gel-forming
AGGCTCCTGG	1	1	3	up	31	6	37	6	0	5.21873	2.66333	0.013688	17	0.0169775	19.3756	Diff	1	0.462768	17	0.0169775	Equal	0	0.000998	11	0.0211058	Diff	1	0.01234	6	0.0285774	Diff	1	0.147555	17	0.0169775	Equal	0	22	483444	CXCL14	Chemokine (C-X-C motif) ligand 14
CGCACCATTG	1	1	3	up	11	7	18	25	2	12.8096	11.0972	0.003982	54	0.00952579	58.1977	Diff	1	0.493158	54	0.00952579	Equal	0	0.000438	29	0.0129987	Diff	1	0.002667	27	0.0134715	Diff	1	0.581301	52	0.00970725	Equal	0	22	94672	BLOC1S1	Biogenesis of lysosome-related organelles complex-1, subunit 1
CCAGAACAGT	1	1	3	up	4	1	5	8	0	6.64201	3.5511	0.004514	22	0.0149241	69.7535	Diff	1	0.519685	22	0.0149241	Equal	0	0.000477	14	0.0187083	Diff	1	0.012864	8	0.0247487	Diff	1	0.138373	22	0.0149241	Equal	0	22	518530	PAK2	P21 (CDKN1A)-activated kinase 2
TTACTTCCCC	1	1	3	up	11	8	19	63	2	44.5964	27.9649	0	159	0.00555136	100	Diff	1	0.520734	159	0.00555136	Equal	0	0	96	0.00714435	Diff	1	0	65	0.00868243	Diff	1	0.002975	157	0.00558661	Diff	1	23	502745	FADS2	Fatty acid desaturase 2
GTCTCTTGGG	1	1	3	up	72	1	73	11	0	5.69315	4.88276	0.012427	23	0.014596	14.8603	Diff	1	0.532903	23	0.014596	Equal	0	0.000389	12	0.0202073	Diff	1	0.004932	11	0.0211058	Diff	1	0.681727	23	0.014596	Equal	0	22	594095	CMIP	C-Maf-inducing protein
CCCATCGCCC	1	1	3	up	8	2	10	46	2	26.0936	20.4188	1e-06	103	0.0068973	99.9855	Diff	1	0.551006	103	0.0068973	Equal	0	0	57	0.00927173	Diff	1	4e-06	48	0.0101036	Diff	1	0.196386	101	0.00696526	Equal	0	22
AATTTCCAGT	1	1	3	up	8	0	8	7	0	5.69315	3.10721	0.009285	19	0.0160591	42.1823	Diff	1	0.648794	19	0.0160591	Equal	0	0.000371	12	0.0202073	Diff	1	0.004324	7	0.0264575	Diff	1	0.172075	19	0.0160591	Equal	0	22	98785	FGFBP2	Fibroblast growth factor binding protein 2
TTTGGTTTTC	1	1	3	up	24	15	39	14	1	9.48859	6.21443	0.008163	35	0.0118322	31.0101	Diff	1	0.731828	35	0.0118322	Equal	0	0.001536	21	0.0152753	Diff	1	0.022032	15	0.0180739	Equal	0	0.168934	34	0.0120049	Equal	0	20	489142	COL1A2	Collagen, type I, alpha 2
ATGGGGGTGA	1	1	3	up	4	1	5	19	0	11.3863	8.43386	0.000121	43	0.0106749	98.8665	Diff	1	0.760572	43	0.0106749	Equal	0	7e-06	24	0.0142887	Diff	1	0.000136	19	0.0160591	Diff	1	0.287042	43	0.0106749	Equal	0	22	654660	MFSD5	Major facilitator superfamily domain containing 5
TGGGCAAAGC	1	1	3	up	86	81	167	9	0	5.69315	3.99499	0.013412	21	0.0152753	12.1978	Diff	1	0.826805	21	0.0152753	Equal	0	0.000423	12	0.0202073	Diff	1	0.005026	9	0.0233333	Diff	1	0.389415	21	0.0152753	Equal	0	22	144835	EEF1G	Eukaryotic translation elongation factor 1 gamma
CCCAAGCTAG	1	1	3	up	106	59	165	9	0	5.69315	3.99499	0.013548	21	0.0152753	11.3075	Diff	1	0.827104	21	0.0152753	Equal	0	0.000408	12	0.0202073	Diff	1	0.005026	9	0.0233333	Diff	1	0.389415	21	0.0152753	Equal	0	22	520973	HSPB1	Heat shock 27kDa protein 1
ATGTGAAGAG	0	1	2	you	73	44	117	728	66	121.454	323.15	0	1050	0.00216025	100	Diff	1	0	1050	0.00216025	Diff	1	3e-06	322	0.00390095	Diff	1	0	794	0.00248421	Diff	1	0	984	0.00223152	Diff	1	31	111779	SPARC	Secreted protein, acidic, cysteine-rich (osteonectin)
GTGCTGAATG	0	1	2	you	44	39	83	341	4	104.849	151.366	0	566	0.00294232	100	Diff	1	0	566	0.00294232	Diff	1	0	225	0.00466667	Diff	1	0	345	0.00376867	Diff	1	1.6e-05	562	0.00295277	Diff	1	31	632717	MYL6	Myosin, light chain 6, alkali, smooth muscle and non-muscle
TTACCTCCTT	0	1	2	you	41	29	70	531	0	1.89772	235.704	0	535	0.00302636	100	Diff	1	0	535	0.00302636	Diff	1	0.010696	4	0.035	Diff	1	0	531	0.00303774	Diff	1	0	535	0.00302636	Diff	1	31	469925	FAM128B	Family with sequence similarity 128, member B
AACGCGGCCA	0	1	2	you	37	30	67	275	81	70.69	122.069	0	505	0.00311496	100	Diff	1	0	505	0.00311496	Diff	1	0.32552	230	0.00461566	Equal	0	0.000716	356	0.00370999	Diff	1	0	424	0.0033995	Diff	1	27	407995	MIF	Macrophage migration inhibitory factor (glycosylation-inhibiting factor)
GCGACAGCTC	0	1	2	you	33	28	61	468	0	0.47443	207.739	0	469	0.0032323	100	Diff	1	0	469	0.0032323	Diff	1	0.321571	1	0.07	Equal	0	0	468	0.00323575	Diff	1	0	469	0.0032323	Diff	1	27	649475	RPL24	Ribosomal protein L24
GCCTGGGCTG	0	1	2	you	25	19	44	238	65	35.1078	105.645	0	377	0.00360518	100	Diff	1	0	377	0.00360518	Diff	1	0.000279	139	0.00593732	Diff	1	0.00027	303	0.00402139	Diff	1	0	312	0.00396297	Diff	1	31	697107	ZNF446	Zinc finger protein 446
ACCCTGCCAA	0	1	2	you	16	16	32	67	150	27.0425	29.7405	0	274	0.00422885	100	Diff	1	0	274	0.00422885	Diff	1	0	207	0.00486534	Diff	1	0	217	0.00475191	Diff	1	0.590845	124	0.00628619	Equal	0	30	193832	GPATCH4	G patch domain containing 4
GCCTGTACAA	0	1	2	you	12	5	17	194	3	0	86.1142	0	197	0.00498729	100	Diff	1	0	197	0.00498729	Diff	1	0	3	0.0404145	Diff	1	0	197	0.00498729	Diff	1	0	194	0.00502571	Diff	1	31	438102	IGFBP2	Insulin-like growth factor binding protein 2, 36kDa
GTGTTAACCA	0	1	2	you	12	6	18	156	1	16.605	69.2465	0	192	0.00505181	100	Diff	1	0	192	0.00505181	Diff	1	5e-06	36	0.0116667	Diff	1	0	157	0.00558661	Diff	1	0	191	0.00506502	Diff	1	31	381219	RPL15	Ribosomal protein L15
CCTCCCCCGT	0	1	2	you	11	3	14	115	30	11.3863	51.0471	0	169	0.00538462	100	Diff	1	0	169	0.00538462	Diff	1	0.000412	54	0.00952579	Diff	1	0.005083	145	0.00581318	Diff	1	0	139	0.00593732	Diff	1	31	433759	BANF1	Barrier to autointegration factor 1
CTCCTTAAGA	0	1	2	you	11	4	15	169	0	0	75.017	0	169	0.00538462	100	Diff	1	0	169	0.00538462	Diff	1	0	0	NA	NA	0	0	169	0.00538462	Diff	1	0	169	0.00538462	Diff	1	27	699303	GOSR1	Golgi SNAP receptor complex member 1
CCTGGATAAA	0	1	2	you	11	5	16	131	3	14.7073	58.1493	0	165	0.00544949	100	Diff	1	0	165	0.00544949	Diff	1	0.000666	34	0.0120049	Diff	1	0	134	0.00604708	Diff	1	0	162	0.00549972	Diff	1	31	654805	LOC641298	PI-3-kinase-related kinase SMG-1 - like locus
TGTGAAAATA	0	1	2	you	11	6	17	149	0	5.69315	66.1393	0	161	0.00551677	100	Diff	1	0	161	0.00551677	Diff	1	0.000381	12	0.0202073	Diff	1	0	149	0.00573462	Diff	1	0	161	0.00551677	Diff	1	31	472270	RIN2	Ras and Rab interactor 2
CACCTTAATT	0	1	2	you	10	0	10	94	18	17.5539	41.7254	1e-06	149	0.00573462	99.9826	Diff	1	0	149	0.00573462	Diff	1	0.886516	55	0.0094388	Equal	0	0.000318	112	0.00661438	Diff	1	3e-06	131	0.00611593	Diff	1	27
GACATCAAGT	0	1	2	you	9	1	10	103	9	3.79544	45.7204	0	120	0.0063901	100	Diff	1	0	120	0.0063901	Diff	1	0.075142	17	0.0169775	Equal	0	0	112	0.00661438	Diff	1	0	111	0.00664411	Diff	1	27	654568	KRT19	Keratin 19
TGGATATCAG	0	1	2	you	9	2	11	104	1	6.64201	46.1643	0	119	0.00641689	100	Diff	1	0	119	0.00641689	Diff	1	0.009537	15	0.0180739	Diff	1	0	105	0.0068313	Diff	1	0	118	0.00644402	Diff	1	31	439060	CLDN1	Claudin 1
AAGAATCTGA	0	1	2	you	9	3	12	85	2	14.2329	37.7304	0	117	0.0064715	100	Diff	1	0	117	0.0064715	Diff	1	0.000165	32	0.0123744	Diff	1	0	87	0.00750479	Diff	1	1e-06	115	0.00652753	Diff	1	31	183435	NDUFB1	NADH dehydrogenase (ubiquinone) 1 beta subcomplex, 1, 7kDa
GTGCCCTGTT	0	1	2	you	9	5	14	97	0	8.0653	43.0571	0	114	0.0065561	100	Diff	1	0	114	0.0065561	Diff	1	0.000236	17	0.0169775	Diff	1	0	97	0.00710742	Diff	1	0	114	0.0065561	Diff	1	31	603732	NCKAP1	NCK-associated protein 1
CGAGGGGCCA	0	1	2	you	9	6	15	112	1	0	49.7154	0	113	0.00658505	100	Diff	1	0	113	0.00658505	Diff	1	0	1	0.07	Diff	1	0	113	0.00658505	Diff	1	0	112	0.00661438	Diff	1	31	270291	ACTN4	Actinin, alpha 4
TGAAGGATGC	0	1	2	you	8	0	8	83	0	10.9119	36.8427	0	106	0.006799	100	Diff	1	0	106	0.006799	Diff	1	8e-06	23	0.014596	Diff	1	0	83	0.0076835	Diff	1	0	106	0.006799	Diff	1	31	282376	RPS4Y1	Ribosomal protein S4, Y-linked 1
CCAGTAACAG	0	1	2	you	7	0	7	101	0	0	44.8326	0	101	0.00696526	100	Diff	1	0	101	0.00696526	Diff	1	0	0	NA	NA	0	0	101	0.00696526	Diff	1	0	101	0.00696526	Diff	1	27
AGCGAGAGAG	0	1	2	you	7	1	8	66	1	14.2329	29.2966	0	97	0.00710742	100	Diff	1	0	97	0.00710742	Diff	1	1.1e-05	31	0.0125724	Diff	1	0	67	0.00855186	Diff	1	0.000727	96	0.00714435	Diff	1	31	449278	BRD9	Bromodomain containing 9
ATGTTCCTAT	0	1	2	you	7	2	9	90	2	1.89772	39.9499	0	96	0.00714435	100	Diff	1	0	96	0.00714435	Diff	1	0.67043	6	0.0285774	Equal	0	0	92	0.007298	Diff	1	0	94	0.00721995	Diff	1	27	148272	CCM2	Cerebral cavernous malformation 2
TGCCTGTGGC	0	1	2	you	7	2	9	96	0	0	42.6132	0	96	0.00714435	100	Diff	1	0	96	0.00714435	Diff	1	0	0	NA	NA	0	0	96	0.00714435	Diff	1	0	96	0.00714435	Diff	1	27	7678	MFSD3	Major facilitator superfamily domain containing 3
GCGCTGTCAG	0	1	2	you	7	3	10	71	4	9.48859	31.516	0	95	0.00718185	100	Diff	1	0	95	0.00718185	Diff	1	0.079198	24	0.0142887	Equal	0	0	75	0.0080829	Diff	1	0	91	0.00733799	Diff	1	27
AGCAGTCAGG	0	1	2	you	6	0	6	64	7	7.59087	28.4088	0	87	0.00750479	100	Diff	1	0	87	0.00750479	Diff	1	0.824969	23	0.014596	Equal	0	1.5e-05	71	0.00830747	Diff	1	0	80	0.00782624	Diff	1	27
TTGGAGACTC	0	1	2	you	6	1	7	71	1	3.79544	31.516	0	80	0.00782624	100	Diff	1	0	80	0.00782624	Diff	1	0.066113	9	0.0233333	Equal	0	0	72	0.00824958	Diff	1	0	79	0.00787562	Diff	1	27	546271	PCBP2	Poly(rC) binding protein 2
CTGGGCTAAT	0	1	2	you	6	4	10	55	12	2.84658	24.4138	0	73	0.00819288	100	Diff	1	0	73	0.00819288	Diff	1	0.001494	18	0.0164992	Diff	1	0.01646	67	0.00855186	Equal	0	0	61	0.00896258	Diff	1	29	661894	LOC728953	Similar to ribosomal protein S19
GGCCCCTCCA	0	1	2	you	5	0	5	55	9	0.47443	24.4138	0	65	0.00868243	100	Diff	1	0	65	0.00868243	Diff	1	9e-06	10	0.0221359	Diff	1	0.001591	64	0.00875	Diff	1	0	56	0.00935414	Diff	1	31	24601	FBLN1	Fibulin 1
GCAACGGGCC	0	1	2	you	5	0	5	63	1	0.47443	27.9649	0	65	0.00868243	100	Diff	1	0	65	0.00868243	Diff	1	0.562755	2	0.0494975	Equal	0	0	64	0.00875	Diff	1	0	64	0.00875	Diff	1	27	126137	ACOT7	Acyl-CoA thioesterase 7
ATGTTTATGG	0	1	2	you	5	2	7	50	3	0.948859	22.1944	0	55	0.0094388	100	Diff	1	0	55	0.0094388	Diff	1	0.183234	5	0.031305	Equal	0	4e-06	53	0.00961524	Diff	1	0	52	0.00970725	Diff	1	27	181163	HMGN2	High-mobility group nucleosomal binding domain 2
TGAGGTTGTC	0	1	2	you	4	0	4	46	1	1.42329	20.4188	0	50	0.00989949	100	Diff	1	0	50	0.00989949	Diff	1	0.597997	4	0.035	Equal	0	0	47	0.0102105	Diff	1	0	49	0.01	Diff	1	27
AAGAAGACTT	0	1	2	you	4	0	4	41	2	2.37215	18.1994	0	48	0.0101036	100	Diff	1	0	48	0.0101036	Diff	1	0.687556	7	0.0264575	Equal	0	1.3e-05	43	0.0106749	Diff	1	0	46	0.0103209	Diff	1	27	647421	GABARAP	GABA(A) receptor-associated protein
CTGTAAAACA	0	1	2	you	4	0	4	46	0	0.47443	20.4188	0	47	0.0102105	100	Diff	1	0	47	0.0102105	Diff	1	0.321884	1	0.07	Equal	0	0	46	0.0103209	Diff	1	0	47	0.0102105	Diff	1	27	654383	UBE3A	Ubiquitin protein ligase E3A (human papilloma virus E6-associated protein, A...
CTCATAAGAA	0	1	2	you	4	1	5	46	0	0	20.4188	0	46	0.0103209	100	Diff	1	0	46	0.0103209	Diff	1	0	0	NA	NA	0	0	46	0.0103209	Diff	1	0	46	0.0103209	Diff	1	27	17569	CHST11	Carbohydrate (chondroitin 4) sulfotransferase 11
GTTTTTCTTT	0	1	2	you	4	1	5	45	0	0	19.9749	0	45	0.010435	100	Diff	1	0	45	0.010435	Diff	1	0	0	NA	NA	0	0	45	0.010435	Diff	1	0	45	0.010435	Diff	1	27	49143		Transcribed locus
TGAAAATGGT	0	1	2	you	3	0	3	35	0	0.47443	15.5361	0	36	0.0116667	100	Diff	1	0	36	0.0116667	Diff	1	0.3211	1	0.07	Equal	0	0	35	0.0118322	Diff	1	0	36	0.0116667	Diff	1	27	532835	C18orf55	Chromosome 18 open reading frame 55
GACCTGTATG	0	1	2	you	3	0	3	30	1	1.42329	13.3166	0	34	0.0120049	100	Diff	1	0	34	0.0120049	Diff	1	0.598478	4	0.035	Equal	0	3.7e-05	31	0.0125724	Diff	1	0	33	0.0121854	Diff	1	27	661128	KREMEN2	Kringle containing transmembrane protein 2
CATAATTCTT	0	1	2	you	3	0	3	34	0	0	15.0922	0	34	0.0120049	100	Diff	1	0	34	0.0120049	Diff	1	0	0	NA	NA	0	0	34	0.0120049	Diff	1	0	34	0.0120049	Diff	1	27
TCACCTGCAG	0	1	2	you	3	0	3	30	0	0.47443	13.3166	0	31	0.0125724	100	Diff	1	0	31	0.0125724	Diff	1	0.321858	1	0.07	Equal	0	3e-06	30	0.0127802	Diff	1	0	31	0.0125724	Diff	1	27	349642	NR1I3	Nuclear receptor subfamily 1, group I, member 3
GAAATCAAAG	0	1	2	you	3	0	3	27	0	1.42329	11.985	0	30	0.0127802	100	Diff	1	0	30	0.0127802	Diff	1	0.033211	3	0.0404145	Diff	1	5e-06	27	0.0134715	Diff	1	0	30	0.0127802	Diff	1	31
GTGGCACGCA	0	1	2	you	3	0	3	29	0	0	12.8727	0	29	0.0129987	100	Diff	1	0	29	0.0129987	Diff	1	0	0	NA	NA	0	0	29	0.0129987	Diff	1	0	29	0.0129987	Diff	1	27	77897	SF3A3	Splicing factor 3a, subunit 3, 60kDa
AATCTCTCAA	0	1	2	you	3	1	4	28	0	0	12.4289	0	28	0.0132288	100	Diff	1	0	28	0.0132288	Diff	1	0	0	NA	NA	0	1e-06	28	0.0132288	Diff	1	0	28	0.0132288	Diff	1	27	80962	NTS	Neurotensin
TTTGAGTTCT	0	1	2	you	3	1	4	28	0	0	12.4289	0	28	0.0132288	100	Diff	1	0	28	0.0132288	Diff	1	0	0	NA	NA	0	1e-06	28	0.0132288	Diff	1	0	28	0.0132288	Diff	1	27	655158	EXOC5	Exocyst complex component 5
GGGCAGGGAC	0	1	2	you	3	0	3	24	2	0.948859	10.6533	6e-06	28	0.0132288	99.9546	Diff	1	0	28	0.0132288	Diff	1	0.313113	4	0.035	Equal	0	0.002044	26	0.0137281	Diff	1	2e-06	26	0.0137281	Diff	1	27	382865	PLD1	Phospholipase D1, phosphatidylcholine-specific
GTTGTGGTTG	0	1	2	you	3	1	4	26	1	0	11.5411	0	27	0.0134715	100	Diff	1	0	27	0.0134715	Diff	1	0	1	0.07	Diff	1	0.000158	27	0.0134715	Diff	1	0	26	0.0137281	Diff	1	31
CCCTCGTCCT	0	1	2	you	3	1	4	27	0	0	11.985	0	27	0.0134715	100	Diff	1	0	27	0.0134715	Diff	1	0	0	NA	NA	0	5e-06	27	0.0134715	Diff	1	0	27	0.0134715	Diff	1	27	340636	GTPBP5	GTP binding protein 5 (putative)
TCCTCGTACA	0	1	2	you	3	1	4	26	0	0	11.5411	0	26	0.0137281	100	Diff	1	0	26	0.0137281	Diff	1	0	0	NA	NA	0	8e-06	26	0.0137281	Diff	1	0	26	0.0137281	Diff	1	27
TCTGGGTTAA	0	1	2	you	3	1	4	26	0	0	11.5411	0	26	0.0137281	100	Diff	1	0	26	0.0137281	Diff	1	0	0	NA	NA	0	8e-06	26	0.0137281	Diff	1	0	26	0.0137281	Diff	1	27	532461	RRAGC	Ras-related GTP binding C
TCCAATAAAA	0	1	2	you	3	1	4	24	0	0.948859	10.6533	0	26	0.0137281	100	Diff	1	0	26	0.0137281	Diff	1	0.103813	2	0.0494975	Equal	0	1.1e-05	24	0.0142887	Diff	1	2e-06	26	0.0137281	Diff	1	27	368004	TRIM60	Tripartite motif-containing 60
TGGGAGGGAG	0	1	2	you	3	1	4	23	0	1.42329	10.2094	4e-06	26	0.0137281	99.9709	Diff	1	0	26	0.0137281	Diff	1	0.033164	3	0.0404145	Diff	1	2.7e-05	23	0.014596	Diff	1	3.1e-05	26	0.0137281	Diff	1	31	431498	FOXP1	Forkhead box P1
TAGGTTTCAT	0	1	2	you	3	3	6	23	1	0	10.2094	0	24	0.0142887	100	Diff	1	0	24	0.0142887	Diff	1	0	1	0.07	Diff	1	0.000426	24	0.0142887	Diff	1	0	23	0.014596	Diff	1	31	655213	PPP2R2B	Protein phosphatase 2 (formerly 2A), regulatory subunit B, beta isoform
TACCATCATA	0	1	2	you	3	3	6	24	0	0	10.6533	0	24	0.0142887	100	Diff	1	0	24	0.0142887	Diff	1	0	0	NA	NA	0	1.1e-05	24	0.0142887	Diff	1	0	24	0.0142887	Diff	1	27	544577	GAPDH	Glyceraldehyde-3-phosphate dehydrogenase
GAGCCCCTTG	0	1	2	you	2	0	2	21	0	0	9.32164	0	21	0.0152753	100	Diff	1	0	21	0.0152753	Diff	1	0	0	NA	NA	0	1.6e-05	21	0.0152753	Diff	1	0	21	0.0152753	Diff	1	27	632456	ENSA	Endosulfine alpha
GTGGCCCCGG	0	1	2	you	2	2	4	20	0	0	8.87775	0	20	0.0156525	100	Diff	1	0	20	0.0156525	Diff	1	0	0	NA	NA	0	6.5e-05	20	0.0156525	Diff	1	1e-06	20	0.0156525	Diff	1	27	526711	ALG12	Asparagine-linked glycosylation 12 homolog (S. cerevisiae, alpha-1,6-mannosy...
CAGTTACTTA	0	1	2	you	2	2	4	20	0	0	8.87775	0	20	0.0156525	100	Diff	1	0	20	0.0156525	Diff	1	0	0	NA	NA	0	6.5e-05	20	0.0156525	Diff	1	1e-06	20	0.0156525	Diff	1	27	651212	YWHAB	Tyrosine 3-monooxygenase/tryptophan 5-monooxygenase activation protein, beta...
ATCGTGGCGG	0	1	2	you	2	1	3	19	0	0.47443	8.43386	1e-06	20	0.0156525	99.9936	Diff	1	0	20	0.0156525	Diff	1	0.321796	1	0.07	Equal	0	0.000136	19	0.0160591	Diff	1	6e-06	20	0.0156525	Diff	1	27	699253	CLDN4	Claudin 4
GTTTACTCCA	0	1	2	you	0	0	0	14	0	0	6.21443	2e-06	14	0.0187083	99.9893	Diff	1	0	14	0.0187083	Diff	1	0	0	NA	NA	0	0.000308	14	0.0187083	Diff	1	2.3e-05	14	0.0187083	Diff	1	27	436298		Transcribed locus, moderately similar to XP_577969.2 hypothetical protein [...
GGTCCAAATT	0	1	2	you	0	0	0	13	0	0	5.77054	3e-06	13	0.0194145	99.9845	Diff	1	0	13	0.0194145	Diff	1	0	0	NA	NA	0	0.000817	13	0.0194145	Diff	1	8.2e-05	13	0.0194145	Diff	1	27	633514	TIMP2	TIMP metallopeptidase inhibitor 2
ACAAAAGACA	0	1	2	you	0	0	0	13	0	0	5.77054	8e-06	13	0.0194145	99.9588	Diff	1	0	13	0.0194145	Diff	1	0	0	NA	NA	0	0.000817	13	0.0194145	Diff	1	8.2e-05	13	0.0194145	Diff	1	27	697455		Transcribed locus
GCTTCCCTCG	0	1	2	you	0	0	0	12	0	0	5.32665	1.9e-05	12	0.0202073	99.906	Diff	1	0	12	0.0202073	Diff	1	0	0	NA	NA	0	0.002084	12	0.0202073	Diff	1	0.000155	12	0.0202073	Diff	1	27
GTGGCCGCGG	0	1	2	you	0	0	0	12	0	0	5.32665	2e-05	12	0.0202073	99.901	Diff	1	0	12	0.0202073	Diff	1	0	0	NA	NA	0	0.002084	12	0.0202073	Diff	1	0.000155	12	0.0202073	Diff	1	27	298023	AQP5	Aquaporin 5
ACGGAACAAT	0	1	2	you	0	0	0	11	0	0	4.88276	6.6e-05	11	0.0211058	99.6873	Diff	1	0	11	0.0211058	Diff	1	0	0	NA	NA	0	0.004932	11	0.0211058	Diff	1	0.000369	11	0.0211058	Diff	1	27	446429	PTGDS	Prostaglandin D2 synthase 21kDa (brain)
GCCTCTTCCC	0	1	2	you	0	0	0	11	0	0	4.88276	6.8e-05	11	0.0211058	99.6778	Diff	1	0	11	0.0211058	Diff	1	0	0	NA	NA	0	0.004932	11	0.0211058	Diff	1	0.000369	11	0.0211058	Diff	1	27	644033		Transcribed locus
CCGTCCTCTC	0	1	2	you	0	0	0	11	0	0	4.88276	7.4e-05	11	0.0211058	99.6494	Diff	1	0	11	0.0211058	Diff	1	0	0	NA	NA	0	0.004932	11	0.0211058	Diff	1	0.000369	11	0.0211058	Diff	1	27	355747	LOC388610	Hypothetical LOC388610
CCAAGGTGGC	0	1	2	you	0	0	0	10	0	0	4.43888	0.000132	10	0.0221359	99.4037	Diff	1	0	10	0.0221359	Diff	1	0	0	NA	NA	0	0.001843	10	0.0221359	Diff	1	0.000627	10	0.0221359	Diff	1	27	65551	C20orf114	Chromosome 20 open reading frame 114
GCTCTCGAAT	0	1	2	you	0	0	0	10	0	0	4.43888	0.000135	10	0.0221359	99.3901	Diff	1	0	10	0.0221359	Diff	1	0	0	NA	NA	0	0.001843	10	0.0221359	Diff	1	0.000627	10	0.0221359	Diff	1	27
ACGTGTGTAA	0	1	2	you	0	0	0	9	0	0	3.99499	0.000324	9	0.0233333	98.6114	Diff	1	0	9	0.0233333	Diff	1	0	0	NA	NA	0	0.005026	9	0.0233333	Diff	1	0.001431	9	0.0233333	Diff	1	27
CTCCACCTGG	0	1	2	you	0	0	0	9	0	0	3.99499	0.000325	9	0.0233333	98.6071	Diff	1	0	9	0.0233333	Diff	1	0	0	NA	NA	0	0.005026	9	0.0233333	Diff	1	0.001431	9	0.0233333	Diff	1	27	75835	PMM1	Phosphomannomutase 1
AAAGCGGGGT	0	1	2	you	0	0	0	9	0	0	3.99499	0.000329	9	0.0233333	98.59	Diff	1	0	9	0.0233333	Diff	1	0	0	NA	NA	0	0.005026	9	0.0233333	Diff	1	0.001431	9	0.0233333	Diff	1	27
GTTCCAGTGG	0	1	2	you	0	0	0	9	0	0	3.99499	0.000336	9	0.0233333	98.56	Diff	1	0	9	0.0233333	Diff	1	0	0	NA	NA	0	0.005026	9	0.0233333	Diff	1	0.001431	9	0.0233333	Diff	1	27	331555	SPINK5	Serine peptidase inhibitor, Kazal type 5
AACGCGAACA	0	1	2	you	0	0	0	9	0	0	3.99499	0.000341	9	0.0233333	98.5386	Diff	1	0	9	0.0233333	Diff	1	0	0	NA	NA	0	0.005026	9	0.0233333	Diff	1	0.001431	9	0.0233333	Diff	1	27	502883	SART1	Squamous cell carcinoma antigen recognized by T cells
CAGATTTTTG	0	1	2	you	0	0	0	9	0	0	3.99499	0.000355	9	0.0233333	98.4786	Diff	1	0	9	0.0233333	Diff	1	0	0	NA	NA	0	0.005026	9	0.0233333	Diff	1	0.001431	9	0.0233333	Diff	1	27	1027	RRAD	Ras-related associated with diabetes
GCAGTGTTGG	0	1	2	you	0	0	0	9	0	0	3.99499	0.000368	9	0.0233333	98.4229	Diff	1	0	9	0.0233333	Diff	1	0	0	NA	NA	0	0.005026	9	0.0233333	Diff	1	0.001431	9	0.0233333	Diff	1	27	654550	KRT13	Keratin 13
CTGGACTCCA	0	1	2	you	0	0	0	8	0	0	3.5511	0.001008	8	0.0247487	95.9271	Diff	1	0	8	0.0247487	Diff	1	0	0	NA	NA	0	0.012864	8	0.0247487	Diff	1	0.002952	8	0.0247487	Diff	1	27	448277	C6orf205	Chromosome 6 open reading frame 205
GATGCCCCCC	0	1	2	you	0	0	0	8	0	0	3.5511	0.001009	8	0.0247487	95.923	Diff	1	0	8	0.0247487	Diff	1	0	0	NA	NA	0	0.012864	8	0.0247487	Diff	1	0.002952	8	0.0247487	Diff	1	27
GCCAATCCAG	0	1	2	you	0	0	0	8	0	0	3.5511	0.00101	8	0.0247487	95.919	Diff	1	0	8	0.0247487	Diff	1	0	0	NA	NA	0	0.012864	8	0.0247487	Diff	1	0.002952	8	0.0247487	Diff	1	27	242057	CRNN	Cornulin
TGAAATACTT	0	1	2	you	0	0	0	8	0	0	3.5511	0.001018	8	0.0247487	95.8867	Diff	1	0	8	0.0247487	Diff	1	0	0	NA	NA	0	0.012864	8	0.0247487	Diff	1	0.002952	8	0.0247487	Diff	1	27	143604	ZBTB33	Zinc finger and BTB domain containing 33
TCAGGGCTGA	0	1	2	you	0	0	0	8	0	0	3.5511	0.001034	8	0.0247487	95.822	Diff	1	0	8	0.0247487	Diff	1	0	0	NA	NA	0	0.012864	8	0.0247487	Diff	1	0.002952	8	0.0247487	Diff	1	27	514581	ACTG1	Actin, gamma 1
CGGTGTTCTC	0	1	2	you	0	0	0	8	0	0	3.5511	0.001072	8	0.0247487	95.6685	Diff	1	0	8	0.0247487	Diff	1	0	0	NA	NA	0	0.012864	8	0.0247487	Diff	1	0.002952	8	0.0247487	Diff	1	27	80395	MAL	Mal, T-cell differentiation protein
GCCTGGAACA	0	1	2	you	0	0	0	8	0	0	3.5511	0.001075	8	0.0247487	95.6563	Diff	1	0	8	0.0247487	Diff	1	0	0	NA	NA	0	0.012864	8	0.0247487	Diff	1	0.002952	8	0.0247487	Diff	1	27	406335	FAM105B	Family with sequence similarity 105, member B
AGGGAGGGGC	0	1	2	you	0	0	0	8	0	0	3.5511	0.00109	8	0.0247487	95.5957	Diff	1	0	8	0.0247487	Diff	1	0	0	NA	NA	0	0.012864	8	0.0247487	Diff	1	0.002952	8	0.0247487	Diff	1	27	386793	GPX3	Glutathione peroxidase 3 (plasma)
CAATCTTGCA	0	1	2	you	0	0	0	8	0	0	3.5511	0.001097	8	0.0247487	95.5675	Diff	1	0	8	0.0247487	Diff	1	0	0	NA	NA	0	0.012864	8	0.0247487	Diff	1	0.002952	8	0.0247487	Diff	1	27	407122	TMPRSS11B	Transmembrane protease, serine 11B
GACAGAGAAG	0	1	2	you	0	0	0	6	0	0	2.66333	0.004836	6	0.0285774	83.0775	Diff	1	0	6	0.0285774	Diff	1	0	0	NA	NA	0	0.01234	6	0.0285774	Diff	1	0.012814	6	0.0285774	Diff	1	27	697198		Transcribed locus, moderately similar to XP_001110367.1 S100 calcium bindin...
GAGGCCAAGA	0	1	2	you	0	0	0	6	0	0	2.66333	0.004852	6	0.0285774	83.0215	Diff	1	0	6	0.0285774	Diff	1	0	0	NA	NA	0	0.01234	6	0.0285774	Diff	1	0.012814	6	0.0285774	Diff	1	27	446309	GSTA1	Glutathione S-transferase A1
GCAGAGAGGA	0	1	2	you	0	0	0	6	0	0	2.66333	0.004856	6	0.0285774	83.0075	Diff	1	0	6	0.0285774	Diff	1	0	0	NA	NA	0	0.01234	6	0.0285774	Diff	1	0.012814	6	0.0285774	Diff	1	27	654550	KRT13	Keratin 13
CTGTGCGCCG	0	1	2	you	0	0	0	6	0	0	2.66333	0.004863	6	0.0285774	82.983	Diff	1	0	6	0.0285774	Diff	1	0	0	NA	NA	0	0.01234	6	0.0285774	Diff	1	0.012814	6	0.0285774	Diff	1	27	332878	PRSS27	Protease, serine 27
AGTGTGGCTG	0	1	2	you	0	0	0	6	0	0	2.66333	0.004864	6	0.0285774	82.9795	Diff	1	0	6	0.0285774	Diff	1	0	0	NA	NA	0	0.01234	6	0.0285774	Diff	1	0.012814	6	0.0285774	Diff	1	27	646498	KRT8P23	Keratin 8 pseudogene 23
GATATGTAAA	0	1	2	you	0	0	0	6	0	0	2.66333	0.004868	6	0.0285774	82.9655	Diff	1	0	6	0.0285774	Diff	1	0	0	NA	NA	0	0.01234	6	0.0285774	Diff	1	0.012814	6	0.0285774	Diff	1	27	567422	CLCA4	Chloride channel, calcium activated, family member 4
GACCTCTGGA	0	1	2	you	0	0	0	6	0	0	2.66333	0.00487	6	0.0285774	82.9585	Diff	1	0	6	0.0285774	Diff	1	0	0	NA	NA	0	0.01234	6	0.0285774	Diff	1	0.012814	6	0.0285774	Diff	1	27
CAGGACAGCG	0	1	2	you	0	0	0	6	0	0	2.66333	0.004873	6	0.0285774	82.9481	Diff	1	0	6	0.0285774	Diff	1	0	0	NA	NA	0	0.01234	6	0.0285774	Diff	1	0.012814	6	0.0285774	Diff	1	27	654610	KRT4	Keratin 4
AAGAGGAGAT	0	1	2	you	0	0	0	6	0	0	2.66333	0.004874	6	0.0285774	82.9446	Diff	1	0	6	0.0285774	Diff	1	0	0	NA	NA	0	0.01234	6	0.0285774	Diff	1	0.012814	6	0.0285774	Diff	1	27	414880	USF1	Upstream transcription factor 1
TTTCCCTGCT	0	1	2	you	0	0	0	6	0	0	2.66333	0.004882	6	0.0285774	82.9166	Diff	1	0	6	0.0285774	Diff	1	0	0	NA	NA	0	0.01234	6	0.0285774	Diff	1	0.012814	6	0.0285774	Diff	1	27
AGCCTCCGCC	0	1	2	you	0	0	0	6	0	0	2.66333	0.004883	6	0.0285774	82.9131	Diff	1	0	6	0.0285774	Diff	1	0	0	NA	NA	0	0.01234	6	0.0285774	Diff	1	0.012814	6	0.0285774	Diff	1	27	654550	KRT13	Keratin 13
GGATAGTGGA	0	1	2	you	0	0	0	6	0	0	2.66333	0.004884	6	0.0285774	82.9096	Diff	1	0	6	0.0285774	Diff	1	0	0	NA	NA	0	0.01234	6	0.0285774	Diff	1	0.012814	6	0.0285774	Diff	1	27	697198		Transcribed locus, moderately similar to XP_001110367.1 S100 calcium bindin...
GTGACAACCT	0	1	2	you	0	0	0	6	0	0	2.66333	0.004884	6	0.0285774	82.9096	Diff	1	0	6	0.0285774	Diff	1	0	0	NA	NA	0	0.01234	6	0.0285774	Diff	1	0.012814	6	0.0285774	Diff	1	27	499659	GARNL4	GTPase activating Rap/RanGAP domain-like 4
TCTTGTCTCT	0	1	2	you	0	0	0	6	0	0	2.66333	0.004885	6	0.0285774	82.9061	Diff	1	0	6	0.0285774	Diff	1	0	0	NA	NA	0	0.01234	6	0.0285774	Diff	1	0.012814	6	0.0285774	Diff	1	27	654550	KRT13	Keratin 13
TCCACCAAGT	0	1	2	you	0	0	0	6	0	0	2.66333	0.004893	6	0.0285774	82.8781	Diff	1	0	6	0.0285774	Diff	1	0	0	NA	NA	0	0.01234	6	0.0285774	Diff	1	0.012814	6	0.0285774	Diff	1	27	331555	SPINK5	Serine peptidase inhibitor, Kazal type 5
ATTACCCCAG	0	1	2	you	0	0	0	6	0	0	2.66333	0.004897	6	0.0285774	82.8641	Diff	1	0	6	0.0285774	Diff	1	0	0	NA	NA	0	0.01234	6	0.0285774	Diff	1	0.012814	6	0.0285774	Diff	1	27	645614	C21orf15	Chromosome 21 open reading frame 15
GACCTCCAGG	0	1	2	you	0	0	0	6	0	0	2.66333	0.0049	6	0.0285774	82.8536	Diff	1	0	6	0.0285774	Diff	1	0	0	NA	NA	0	0.01234	6	0.0285774	Diff	1	0.012814	6	0.0285774	Diff	1	27	2022	TGM3	Transglutaminase 3 (E polypeptide, protein-glutamine-gamma-glutamyltransfera...
GCACAAGATG	0	1	2	you	0	0	0	6	0	0	2.66333	0.004912	6	0.0285774	82.8116	Diff	1	0	6	0.0285774	Diff	1	0	0	NA	NA	0	0.01234	6	0.0285774	Diff	1	0.012814	6	0.0285774	Diff	1	27	80395	MAL	Mal, T-cell differentiation protein
ATTATCCAGG	0	1	2	you	0	0	0	6	0	0	2.66333	0.004914	6	0.0285774	82.8046	Diff	1	0	6	0.0285774	Diff	1	0	0	NA	NA	0	0.01234	6	0.0285774	Diff	1	0.012814	6	0.0285774	Diff	1	27	301404	RBM3	RNA binding motif (RNP1, RRM) protein 3
GGCTCTCTCT	0	1	2	you	0	0	0	6	0	0	2.66333	0.004916	6	0.0285774	82.7976	Diff	1	0	6	0.0285774	Diff	1	0	0	NA	NA	0	0.01234	6	0.0285774	Diff	1	0.012814	6	0.0285774	Diff	1	27	697198		Transcribed locus, moderately similar to XP_001110367.1 S100 calcium bindin...
ACTCGTATAT	0	1	2	you	1	1	2	5	0	0	2.21944	0.014549	5	0.031305	53.5249	Diff	1	0	5	0.031305	Diff	1	0	0	NA	NA	0	0.033626	5	0.031305	Equal	0	0.026216	5	0.031305	Diff	1	25	81134	IL1RN	Interleukin 1 receptor antagonist
CGTGGGGCTG	0	1	2	you	1	1	2	5	0	0	2.21944	0.014549	5	0.031305	53.5249	Diff	1	0	5	0.031305	Diff	1	0	0	NA	NA	0	0.033626	5	0.031305	Equal	0	0.026216	5	0.031305	Diff	1	25	298023	AQP5	Aquaporin 5
TTAGATCGTT	0	1	2	you	1	1	2	5	0	0	2.21944	0.014551	5	0.031305	53.5185	Diff	1	0	5	0.031305	Diff	1	0	0	NA	NA	0	0.033626	5	0.031305	Equal	0	0.026216	5	0.031305	Diff	1	25	43233	TSPAN6	Tetraspanin 6
CCCTTCTATA	0	1	2	you	1	1	2	5	0	0	2.21944	0.014557	5	0.031305	53.4994	Diff	1	0	5	0.031305	Diff	1	0	0	NA	NA	0	0.033626	5	0.031305	Equal	0	0.026216	5	0.031305	Diff	1	25	632641	TMED4	Transmembrane emp24 protein transport domain containing 4
GCTTTCATTG	0	1	2	you	1	1	2	5	0	0	2.21944	0.014565	5	0.031305	53.4738	Diff	1	0	5	0.031305	Diff	1	0	0	NA	NA	0	0.033626	5	0.031305	Equal	0	0.026216	5	0.031305	Diff	1	25	643846	NUCKS1	Nuclear casein kinase and cyclin-dependent kinase substrate 1
AGTTGTCCCG	0	1	2	you	1	1	2	5	0	0	2.21944	0.014581	5	0.031305	53.4227	Diff	1	0	5	0.031305	Diff	1	0	0	NA	NA	0	0.033626	5	0.031305	Equal	0	0.026216	5	0.031305	Diff	1	25	148078	UBR4	Ubiquitin protein ligase E3 component n-recognin 4
TCTAAAAAGG	0	1	2	you	1	1	2	5	0	0	2.21944	0.014595	5	0.031305	53.378	Diff	1	0	5	0.031305	Diff	1	0	0	NA	NA	0	0.033626	5	0.031305	Equal	0	0.026216	5	0.031305	Diff	1	25	16622	ZNF185	Zinc finger protein 185 (LIM domain)
ATAAAGATGT	0	1	2	you	1	1	2	5	0	0	2.21944	0.014596	5	0.031305	53.3748	Diff	1	0	5	0.031305	Diff	1	0	0	NA	NA	0	0.033626	5	0.031305	Equal	0	0.026216	5	0.031305	Diff	1	25
GGAGGTGAGA	0	1	2	you	1	0	1	5	0	0	2.21944	0.014602	5	0.031305	53.3556	Diff	1	0	5	0.031305	Diff	1	0	0	NA	NA	0	0.033626	5	0.031305	Equal	0	0.026216	5	0.031305	Diff	1	25	697198		Transcribed locus, moderately similar to XP_001110367.1 S100 calcium bindin...
CTCTAACTTC	0	1	2	you	1	0	1	5	0	0	2.21944	0.014606	5	0.031305	53.3428	Diff	1	0	5	0.031305	Diff	1	0	0	NA	NA	0	0.033626	5	0.031305	Equal	0	0.026216	5	0.031305	Diff	1	25	408153	PRR4	Proline rich 4 (lacrimal)
TGTGAAGCCT	0	1	2	you	1	0	1	5	0	0	2.21944	0.014607	5	0.031305	53.3397	Diff	1	0	5	0.031305	Diff	1	0	0	NA	NA	0	0.033626	5	0.031305	Equal	0	0.026216	5	0.031305	Diff	1	25	331555	SPINK5	Serine peptidase inhibitor, Kazal type 5
CCCTACCCTG	0	1	2	you	1	0	1	5	0	0	2.21944	0.014608	5	0.031305	53.3365	Diff	1	0	5	0.031305	Diff	1	0	0	NA	NA	0	0.033626	5	0.031305	Equal	0	0.026216	5	0.031305	Diff	1	25	522555	APOD	Apolipoprotein D
TGGTTGGTGG	0	1	2	you	1	0	1	5	0	0	2.21944	0.014609	5	0.031305	53.3333	Diff	1	0	5	0.031305	Diff	1	0	0	NA	NA	0	0.033626	5	0.031305	Equal	0	0.026216	5	0.031305	Diff	1	25	632215	PLLP	Plasma membrane proteolipid (plasmolipin)
TACACCAGCA	0	1	2	you	1	0	1	5	0	0	2.21944	0.014634	5	0.031305	53.2534	Diff	1	0	5	0.031305	Diff	1	0	0	NA	NA	0	0.033626	5	0.031305	Equal	0	0.026216	5	0.031305	Diff	1	25	105887	LOC124220	Similar to common salivary protein 1
GTAAAAAAGC	0	1	2	you	1	0	1	5	0	0	2.21944	0.014641	5	0.031305	53.231	Diff	1	0	5	0.031305	Diff	1	0	0	NA	NA	0	0.033626	5	0.031305	Equal	0	0.026216	5	0.031305	Diff	1	25	513285	LOC146439	Coiled-coil domain containing 64B
GCCCAGCATT	0	1	2	you	1	0	1	5	0	0	2.21944	0.014645	5	0.031305	53.2183	Diff	1	0	5	0.031305	Diff	1	0	0	NA	NA	0	0.033626	5	0.031305	Equal	0	0.026216	5	0.031305	Diff	1	25	652235	PSCA	Prostate stem cell antigen
GGAAAGAAAA	0	1	2	you	1	0	1	5	0	0	2.21944	0.01465	5	0.031305	53.2023	Diff	1	0	5	0.031305	Diff	1	0	0	NA	NA	0	0.033626	5	0.031305	Equal	0	0.026216	5	0.031305	Diff	1	25	632724	CBX5	Chromobox homolog 5 (HP1 alpha homolog, Drosophila)
CAAATATATC	0	1	2	you	1	0	1	5	0	0	2.21944	0.01465	5	0.031305	53.2023	Diff	1	0	5	0.031305	Diff	1	0	0	NA	NA	0	0.033626	5	0.031305	Equal	0	0.026216	5	0.031305	Diff	1	25	254338	GBP6	Guanylate binding protein family, member 6
CCTGGTCCCA	0	1	2	you	1	0	1	5	0	0	2.21944	0.014663	5	0.031305	53.1608	Diff	1	0	5	0.031305	Diff	1	0	0	NA	NA	0	0.033626	5	0.031305	Equal	0	0.026216	5	0.031305	Diff	1	25	411501	KRT7	Keratin 7
TAAAGCGGGG	0	1	2	you	1	0	1	5	0	0	2.21944	0.014666	5	0.031305	53.1512	Diff	1	0	5	0.031305	Diff	1	0	0	NA	NA	0	0.033626	5	0.031305	Equal	0	0.026216	5	0.031305	Diff	1	25
GGAGCCAGGC	0	1	2	you	1	0	1	5	0	0	2.21944	0.014667	5	0.031305	53.148	Diff	1	0	5	0.031305	Diff	1	0	0	NA	NA	0	0.033626	5	0.031305	Equal	0	0.026216	5	0.031305	Diff	1	25	268573	GSTT1	Glutathione S-transferase theta 1
ATTGGCTGGG	0	1	2	you	1	0	1	5	0	0	2.21944	0.014696	5	0.031305	53.0554	Diff	1	0	5	0.031305	Diff	1	0	0	NA	NA	0	0.033626	5	0.031305	Equal	0	0.026216	5	0.031305	Diff	1	25	592298	PPM1A	Protein phosphatase 1A (formerly 2C), magnesium-dependent, alpha isoform
GACCCTGCCC	0	1	2	you	1	0	1	5	0	0	2.21944	0.0147	5	0.031305	53.0426	Diff	1	0	5	0.031305	Diff	1	0	0	NA	NA	0	0.033626	5	0.031305	Equal	0	0.026216	5	0.031305	Diff	1	25	173464	FKBP8	FK506 binding protein 8, 38kDa
GGCATTGTTC	0	1	2	you	1	0	1	5	0	0	2.21944	0.014721	5	0.031305	52.9755	Diff	1	0	5	0.031305	Diff	1	0	0	NA	NA	0	0.033626	5	0.031305	Equal	0	0.026216	5	0.031305	Diff	1	25	432574	POLR2H	Polymerase (RNA) II (DNA directed) polypeptide H
GGAAGTGACG	0	1	2	you	1	0	1	5	0	0	2.21944	0.014723	5	0.031305	52.9691	Diff	1	0	5	0.031305	Diff	1	0	0	NA	NA	0	0.033626	5	0.031305	Equal	0	0.026216	5	0.031305	Diff	1	25	846	IL8RB	Interleukin 8 receptor, beta
GTTACTAACG	0	1	2	you	1	0	1	5	0	0	2.21944	0.014751	5	0.031305	52.8797	Diff	1	0	5	0.031305	Diff	1	0	0	NA	NA	0	0.033626	5	0.031305	Equal	0	0.026216	5	0.031305	Diff	1	25	508148	ABI1	Abl-interactor 1
TTCATAGCTG	0	1	2	you	1	0	1	5	0	0	2.21944	0.014774	5	0.031305	52.8062	Diff	1	0	5	0.031305	Diff	1	0	0	NA	NA	0	0.033626	5	0.031305	Equal	0	0.026216	5	0.031305	Diff	1	25	517888	CRTAP	Cartilage associated protein
GACCACACCG	0	1	2	you	1	0	1	5	0	0	2.21944	0.014775	5	0.031305	52.803	Diff	1	0	5	0.031305	Diff	1	0	0	NA	NA	0	0.033626	5	0.031305	Equal	0	0.026216	5	0.031305	Diff	1	25	433329	NUDT8	Nudix (nucleoside diphosphate linked moiety X)-type motif 8
TTAATTCTTT	0	1	2	you	7	1	8	64	15	8.53973	28.4088	1e-05	97	0.00710742	99.8593	Diff	1	1e-06	97	0.00710742	Diff	1	0.094883	33	0.0121854	Equal	0	0.014119	79	0.00787562	Equal	0	0	82	0.00773021	Diff	1	25	77578	USP9X	Ubiquitin specific peptidase 9, X-linked
CAGACGTTCC	0	1	2	you	5	0	5	45	4	6.64201	19.9749	1e-05	63	0.00881917	99.8866	Diff	1	1e-06	63	0.00881917	Diff	1	0.312945	18	0.0164992	Equal	0	6.7e-05	49	0.01	Diff	1	6.5e-05	59	0.00911322	Diff	1	27
TGTATCAATA	0	1	2	you	3	0	3	28	1	2.37215	12.4289	5e-06	34	0.0120049	99.9584	Diff	1	1e-06	34	0.0120049	Diff	1	0.393713	6	0.0285774	Equal	0	0.000166	29	0.0129987	Diff	1	2.4e-05	33	0.0121854	Diff	1	27	348915	TTC33	Tetratricopeptide repeat domain 33
TCCCCGTTAC	0	1	2	you	3	0	3	25	0	2.37215	11.0972	1e-06	30	0.0127802	99.9922	Diff	1	2e-06	30	0.0127802	Diff	1	0.039752	5	0.031305	Equal	0	6e-06	25	0.014	Diff	1	0.000143	30	0.0127802	Diff	1	27
TCTATAAGAG	0	1	2	you	3	1	4	23	0	1.42329	10.2094	2e-06	26	0.0137281	99.9854	Diff	1	4e-06	26	0.0137281	Diff	1	0.033539	3	0.0404145	Diff	1	2.7e-05	23	0.014596	Diff	1	3.1e-05	26	0.0137281	Diff	1	31	651574		Transcribed locus
TGAAATGAAG	0	1	2	you	3	2	5	21	1	0.948859	9.32164	1.7e-05	24	0.0142887	99.881	Diff	1	4e-06	24	0.0142887	Diff	1	0.556529	3	0.0404145	Equal	0	0.00177	22	0.0149241	Diff	1	3.4e-05	23	0.014596	Diff	1	27	140443	NUDCD2	NudC domain containing 2
AAGGCCTTCC	0	1	2	you	0	0	0	13	1	0	5.77054	8.8e-05	14	0.0187083	99.5296	Diff	1	4e-06	14	0.0187083	Diff	1	0	1	0.07	Diff	1	0.015642	14	0.0187083	Diff	1	8.2e-05	13	0.0194145	Diff	1	31	697098		Transcribed locus, weakly similar to XP_001109181.1 similar to Ig kappa cha...
TTGTTGATTG	0	1	2	you	0	0	0	13	1	0	5.77054	9.1e-05	14	0.0187083	99.5136	Diff	1	4e-06	14	0.0187083	Diff	1	0	1	0.07	Diff	1	0.015642	14	0.0187083	Diff	1	8.2e-05	13	0.0194145	Diff	1	31	159118	AMD1	Adenosylmethionine decarboxylase 1
GAGCTGTTGG	0	1	2	you	9	3	12	73	17	12.8096	32.4038	3.5e-05	117	0.0064715	99.4592	Diff	1	5e-06	117	0.0064715	Diff	1	0.338147	44	0.0105529	Equal	0	0.008181	90	0.00737865	Equal	0	8e-06	100	0.007	Diff	1	25	513867	ITGAE	Integrin, alpha E (antigen CD103, human mucosal lymphocyte antigen 1; alpha ...
GTAGTGCCTG	0	1	2	you	0	0	0	13	0	0.47443	5.77054	0.000208	14	0.0187083	98.8882	Diff	1	5e-06	14	0.0187083	Diff	1	0.322302	1	0.07	Equal	0	0.000817	13	0.0194145	Diff	1	0.000672	14	0.0187083	Diff	1	27	80395	MAL	Mal, T-cell differentiation protein
TTTGCACTTG	0	1	2	you	3	0	3	24	0	2.37215	10.6533	2e-06	29	0.0129987	99.9846	Diff	1	7e-06	29	0.0129987	Diff	1	0.039856	5	0.031305	Equal	0	1.1e-05	24	0.0142887	Diff	1	0.000249	29	0.0129987	Diff	1	27	82933	C1orf119	Chromosome 1 open reading frame 119
TGTCTGAGGG	0	1	2	you	5	1	6	41	8	4.26987	18.1994	3.5e-05	58	0.00919145	99.6192	Diff	1	8e-06	58	0.00919145	Diff	1	0.214094	17	0.0169775	Equal	0	0.019487	49	0.01	Equal	0	5e-06	50	0.00989949	Diff	1	25	663639	C6orf148	Chromosome 6 open reading frame 148
ACATTGGAAG	0	1	2	you	0	0	0	12	0	0.47443	5.32665	0.000579	13	0.0194145	97.0177	Diff	1	9e-06	13	0.0194145	Diff	1	0.322653	1	0.07	Equal	0	0.002084	12	0.0202073	Diff	1	0.001346	13	0.0194145	Diff	1	27	73031	PRB3	Proline-rich protein BstNI subfamily 3
AAAGGAGAGA	0	1	2	you	0	0	0	12	0	0.47443	5.32665	0.000583	13	0.0194145	96.9971	Diff	1	1e-05	13	0.0194145	Diff	1	0.322482	1	0.07	Equal	0	0.002084	12	0.0202073	Diff	1	0.001346	13	0.0194145	Diff	1	27	654599	NUCB2	Nucleobindin 2
GTTCCTGCTC	0	1	2	you	0	0	0	13	0	0.47443	5.77054	0.000195	14	0.0187083	98.9577	Diff	1	1.1e-05	14	0.0187083	Diff	1	0.320998	1	0.07	Equal	0	0.000817	13	0.0194145	Diff	1	0.000672	14	0.0187083	Diff	1	27
TTCGGGTGTG	0	1	2	you	9	4	13	71	30	6.16758	31.516	0	114	0.0065561	100	Diff	1	1.2e-05	114	0.0065561	Diff	1	0	43	0.0106749	Diff	1	0.746843	101	0.00696526	Equal	0	0	84	0.00763763	Diff	1	29	592049	PLK1	Polo-like kinase 1 (Drosophila)
CGCCCTTTCC	0	1	2	you	6	1	7	53	7	9.48859	23.526	7.1e-05	80	0.00782624	99.0928	Diff	1	1.2e-05	80	0.00782624	Diff	1	0.409485	27	0.0134715	Equal	0	0.000326	60	0.00903696	Diff	1	0.000226	73	0.00819288	Diff	1	27	483444	CXCL14	Chemokine (C-X-C motif) ligand 14
TTCTCATTTC	0	1	2	you	5	0	5	42	5	6.64201	18.6433	0.000151	61	0.00896258	98.3152	Diff	1	1.4e-05	61	0.00896258	Diff	1	0.461951	19	0.0160591	Equal	0	0.000642	47	0.0102105	Diff	1	0.00026	56	0.00935414	Diff	1	27	474005	SUMO3	SMT3 suppressor of mif two 3 homolog 3 (S. cerevisiae)
ATTAAAATGG	0	1	2	you	0	0	0	12	0	0.47443	5.32665	0.000505	13	0.0194145	97.3989	Diff	1	1.4e-05	13	0.0194145	Diff	1	0.32173	1	0.07	Equal	0	0.002084	12	0.0202073	Diff	1	0.001346	13	0.0194145	Diff	1	27	631731	PRH2	Proline-rich protein HaeIII subfamily 2
TCAGGACTTT	0	1	2	you	3	1	4	22	0	1.89772	9.76553	4e-06	26	0.0137281	99.9709	Diff	1	1.6e-05	26	0.0137281	Diff	1	0.010616	4	0.035	Diff	1	7.3e-05	22	0.0149241	Diff	1	0.000222	26	0.0137281	Diff	1	31	502770	TSSC1	Tumor suppressing subtransferable candidate 1
TTGGAGTCTC	0	1	2	you	7	0	7	63	1	17.5539	27.9649	0	101	0.00696526	100	Diff	1	2e-05	101	0.00696526	Diff	1	1e-06	38	0.0113555	Diff	1	0	64	0.00875	Diff	1	0.021314	100	0.007	Equal	0	30
TTTCCCTGGC	0	1	2	you	0	0	0	11	1	0	4.88276	0.000324	12	0.0202073	98.3966	Diff	1	2.1e-05	12	0.0202073	Diff	1	0	1	0.07	Diff	1	0.056001	12	0.0202073	Equal	0	0.000369	11	0.0211058	Diff	1	29
CCCTCATAAT	0	1	2	you	0	0	0	11	1	0	4.88276	0.000329	12	0.0202073	98.3719	Diff	1	2.1e-05	12	0.0202073	Diff	1	0	1	0.07	Diff	1	0.056001	12	0.0202073	Equal	0	0.000369	11	0.0211058	Diff	1	29
TAAGCGGGGC	0	1	2	you	0	0	0	11	0	0.47443	4.88276	0.001186	12	0.0202073	94.1308	Diff	1	2.2e-05	12	0.0202073	Diff	1	0.321442	1	0.07	Equal	0	0.004932	11	0.0211058	Diff	1	0.002628	12	0.0202073	Diff	1	27
CACAACCGGT	0	1	2	you	3	0	3	24	0	2.84658	10.6533	9e-06	30	0.0127802	99.9296	Diff	1	2.7e-05	30	0.0127802	Diff	1	0.015252	6	0.0285774	Diff	1	1.1e-05	24	0.0142887	Diff	1	0.000685	30	0.0127802	Diff	1	31	546291	RPS27	Ribosomal protein S27 (metallopanstimulin 1)
ACCCTGGGCA	0	1	2	you	6	1	7	51	12	7.11644	22.6383	8.1e-05	78	0.00792594	98.978	Diff	1	2.8e-05	78	0.00792594	Diff	1	0.1524	27	0.0134715	Equal	0	0.027718	63	0.00881917	Equal	0	1.1e-05	66	0.0086164	Diff	1	25	654792	NADK	NAD kinase
TGGCAAACAC	0	1	2	you	0	0	0	11	1	0	4.88276	0.000331	12	0.0202073	98.362	Diff	1	2.8e-05	12	0.0202073	Diff	1	0	1	0.07	Diff	1	0.056001	12	0.0202073	Equal	0	0.000369	11	0.0211058	Diff	1	29	438678	TALDO1	Transaldolase 1
TATGTAAAAA	0	1	2	you	0	0	0	11	1	0	4.88276	0.000357	12	0.0202073	98.2333	Diff	1	2.9e-05	12	0.0202073	Diff	1	0	1	0.07	Diff	1	0.056001	12	0.0202073	Equal	0	0.000369	11	0.0211058	Diff	1	29	214043	CCDC90A	Coiled-coil domain containing 90A
TCTGAATAGC	0	1	2	you	0	0	0	11	0	0.47443	4.88276	0.001243	12	0.0202073	93.8487	Diff	1	2.9e-05	12	0.0202073	Diff	1	0.323	1	0.07	Equal	0	0.004932	11	0.0211058	Diff	1	0.002628	12	0.0202073	Diff	1	27	435136	TXN	Thioredoxin
CTTCTCCCCA	0	1	2	you	0	0	0	11	0	0.47443	4.88276	0.001194	12	0.0202073	94.0912	Diff	1	3.1e-05	12	0.0202073	Diff	1	0.322134	1	0.07	Equal	0	0.004932	11	0.0211058	Diff	1	0.002628	12	0.0202073	Diff	1	27	699465		Transcribed locus, strongly similar to XP_001101804.1 similar to carbonic a...
GAGGCCAACA	0	1	2	you	2	0	2	17	1	0.948859	7.54609	0.000342	20	0.0156525	97.815	Diff	1	3.2e-05	20	0.0156525	Diff	1	0.555623	3	0.0404145	Equal	0	0.003095	18	0.0164992	Diff	1	0.00032	19	0.0160591	Diff	1	27	50649	TP53I3	Tumor protein p53 inducible protein 3
GGGGCCAGAG	0	1	2	you	0	0	0	11	0	0.47443	4.88276	0.001212	12	0.0202073	94.0022	Diff	1	3.3e-05	12	0.0202073	Diff	1	0.320663	1	0.07	Equal	0	0.004932	11	0.0211058	Diff	1	0.002628	12	0.0202073	Diff	1	27	376018	C1orf177	Chromosome 1 open reading frame 177
ACTTTCAAAA	0	1	2	you	0	0	0	11	0	0.47443	4.88276	0.001194	12	0.0202073	94.0912	Diff	1	3.4e-05	12	0.0202073	Diff	1	0.321717	1	0.07	Equal	0	0.004932	11	0.0211058	Diff	1	0.002628	12	0.0202073	Diff	1	27	696631		Transcribed locus
ATGAAGGCAG	0	1	2	you	3	0	3	23	2	1.89772	10.2094	0.000257	29	0.0129987	98.0229	Diff	1	3.5e-05	29	0.0129987	Diff	1	0.670549	6	0.0285774	Equal	0	0.003521	25	0.014	Diff	1	0.000102	27	0.0134715	Diff	1	27	671524		Transcribed locus
GGATGTCTGG	0	1	2	you	3	0	3	4	31	0	1.77555	0	35	0.0118322	100	Diff	1	3.9e-05	35	0.0118322	Diff	1	0	31	0.0125724	Diff	1	0	35	0.0118322	Diff	1	0.054347	4	0.035	Equal	0	30	83753	SNRPB	Small nuclear ribonucleoprotein polypeptides B and B1
CGGCTGCCCA	0	1	2	you	6	1	7	50	12	7.11644	22.1944	0.000128	77	0.00797724	98.3954	Diff	1	4e-05	77	0.00797724	Diff	1	0.151345	27	0.0134715	Equal	0	0.037945	62	0.00889001	Equal	0	1.4e-05	65	0.00868243	Diff	1	25	349470	SNCG	Synuclein, gamma (breast cancer-specific protein 1)
TAAAGGAGCT	0	1	2	you	4	1	5	30	4	3.32101	13.3166	0.000465	41	0.0109322	95.7465	Diff	1	4.1e-05	41	0.0109322	Diff	1	0.766859	11	0.0211058	Equal	0	0.008318	34	0.0120049	Diff	1	0.000212	37	0.0115079	Diff	1	27	355750	JOSD3	Josephin domain containing 3
ATTTCCAGTG	0	1	2	you	4	2	6	28	3	3.32101	12.4289	0.00074	38	0.0113555	93.4833	Diff	1	4.1e-05	38	0.0113555	Diff	1	0.735744	10	0.0221359	Equal	0	0.002624	31	0.0125724	Diff	1	0.000603	35	0.0118322	Diff	1	27	354056	POR	P450 (cytochrome) oxidoreductase
TAACAGGAAA	0	1	2	you	2	0	2	17	1	0.948859	7.54609	0.000359	20	0.0156525	97.7064	Diff	1	4.1e-05	20	0.0156525	Diff	1	0.554824	3	0.0404145	Equal	0	0.003095	18	0.0164992	Diff	1	0.00032	19	0.0160591	Diff	1	27	350194	ZMAT2	Zinc finger, matrin type 2
TACACTGTTG	0	1	2	you	3	1	4	20	1	1.89772	8.87775	0.000452	25	0.014	96.7714	Diff	1	4.2e-05	25	0.014	Diff	1	0.337286	5	0.031305	Equal	0	0.001177	21	0.0152753	Diff	1	0.000668	24	0.0142887	Diff	1	27	555931		Transcribed locus
TGGCCAGCTC	0	1	2	you	2	0	2	17	2	0.47443	7.54609	0.000167	20	0.0156525	98.9331	Diff	1	4.2e-05	20	0.0156525	Diff	1	0.345497	3	0.0404145	Equal	0	0.021759	19	0.0160591	Equal	0	5.8e-05	18	0.0164992	Diff	1	25	477128	CCDC80	Coiled-coil domain containing 80
GCCTCAGCCA	0	1	2	you	3	0	3	25	2	2.84658	11.0972	0.000423	33	0.0121854	96.5286	Diff	1	6.1e-05	33	0.0121854	Diff	1	0.450756	8	0.0247487	Equal	0	0.002667	27	0.0134715	Diff	1	0.000399	31	0.0125724	Diff	1	27	193566	ZDHHC9	Zinc finger, DHHC-type containing 9
GCCGCCCTCA	0	1	2	you	2	0	2	16	1	0.948859	7.1022	0.000661	19	0.0160591	95.884	Diff	1	6.1e-05	19	0.0160591	Diff	1	0.556157	3	0.0404145	Equal	0	0.006006	17	0.0169775	Diff	1	0.000544	18	0.0164992	Diff	1	27	265174	RPL32	Ribosomal protein L32
AAGCATAAAA	0	1	2	you	3	2	5	19	1	1.42329	8.43386	0.000404	23	0.014596	97.2321	Diff	1	6.8e-05	23	0.014596	Diff	1	0.598296	4	0.035	Equal	0	0.002219	20	0.0156525	Diff	1	0.000344	22	0.0149241	Diff	1	27
AGAACAAAAC	0	1	2	you	12	9	21	106	44	18.5028	47.0521	0	189	0.00509175	100	Diff	1	7.8e-05	189	0.00509175	Diff	1	9.6e-05	83	0.0076835	Diff	1	0.65803	150	0.00571548	Equal	0	0	145	0.00581318	Diff	1	29	180909	PRDX1	Peroxiredoxin 1
GGTCGTGCCA	0	1	2	you	3	0	3	27	6	1.42329	11.985	4.4e-05	36	0.0116667	99.6229	Diff	1	7.9e-05	36	0.0116667	Diff	1	0.036896	9	0.0233333	Equal	0	0.087223	33	0.0121854	Equal	0	0	30	0.0127802	Diff	1	25
AACCTGTTTT	0	1	2	you	10	4	14	78	23	15.1817	34.6232	0.000226	133	0.00606977	96.2766	Diff	1	8e-05	133	0.00606977	Diff	1	0.113111	55	0.0094388	Equal	0	0.065943	101	0.00696526	Equal	0	2.8e-05	110	0.00667424	Diff	1	25	78989	ADH5	Alcohol dehydrogenase 5 (class III), chi polypeptide
CTGGGTTATA	0	1	2	you	12	3	15	96	21	24.6703	42.6132	0.000501	169	0.00538462	90.6957	Diff	1	8.3e-05	169	0.00538462	Diff	1	0.452392	73	0.00819288	Equal	0	0.001271	117	0.0064715	Diff	1	0.000938	148	0.00575396	Diff	1	27
AAGAAGCAGG	0	1	2	you	4	1	5	29	5	2.84658	12.8727	0.000531	40	0.011068	95.2024	Diff	1	8.4e-05	40	0.011068	Diff	1	0.36506	11	0.0211058	Equal	0	0.023794	34	0.0120049	Equal	0	5.4e-05	35	0.0118322	Diff	1	25	523262	TMEM59	Transmembrane protein 59
TCAGATCCTT	0	1	2	you	3	1	4	19	2	1.42329	8.43386	0.00094	24	0.0142887	93.4214	Diff	1	8.8e-05	24	0.0142887	Diff	1	0.677372	5	0.031305	Equal	0	0.015583	21	0.0152753	Equal	0	0.000344	22	0.0149241	Diff	1	25	446628	RPS4X	Ribosomal protein S4, X-linked
AAAGACATAT	0	1	2	you	4	1	5	29	4	3.32101	12.8727	0.000692	40	0.011068	93.7477	Diff	1	9.3e-05	40	0.011068	Diff	1	0.76648	11	0.0211058	Equal	0	0.007056	33	0.0121854	Diff	1	0.000384	36	0.0116667	Diff	1	27	525600	HSP90AA1	Heat shock protein 90kDa alpha (cytosolic), class A member 1
GAATTTATAA	0	1	2	you	11	0	11	102	9	32.7356	45.2765	0	180	0.00521749	100	Diff	1	9.5e-05	180	0.00521749	Diff	1	1.5e-05	78	0.00792594	Diff	1	0	111	0.00664411	Diff	1	0.031788	171	0.00535303	Equal	0	30	202	TSPO	Translocator protein (18kDa)
GTTGCCCTGG	0	1	2	you	3	0	3	26	5	1.89772	11.5411	0.000304	35	0.0118322	97.4307	Diff	1	0.000116	35	0.0118322	Diff	1	0.194724	9	0.0233333	Equal	0	0.048965	31	0.0125724	Equal	0	2.7e-05	30	0.0127802	Diff	1	25
GGGGAAACGC	0	1	2	you	3	0	3	21	1	2.37215	9.32164	0.000545	27	0.0134715	95.9544	Diff	1	0.000119	27	0.0134715	Diff	1	0.394082	6	0.0285774	Equal	0	0.00177	22	0.0149241	Diff	1	0.001248	26	0.0137281	Diff	1	27	654515	CSH2	Chorionic somatomammotropin hormone 2
GACATCGAGG	0	1	2	you	3	3	6	18	2	0.948859	7.98998	0.000445	22	0.0149241	97.0182	Diff	1	0.00012	22	0.0149241	Diff	1	0.312668	4	0.035	Equal	0	0.0269	20	0.0156525	Equal	0	0.000149	20	0.0156525	Diff	1	25	546269	RPL10A	Ribosomal protein L10a
GGTGTGCACG	0	1	2	you	3	0	3	21	3	1.42329	9.32164	0.000487	27	0.0134715	96.385	Diff	1	0.000126	27	0.0134715	Diff	1	0.186066	6	0.0285774	Equal	0	0.023849	24	0.0142887	Equal	0	0.000119	24	0.0142887	Diff	1	25
GAGGGAGTCT	0	1	2	you	3	2	5	18	1	1.42329	7.98998	0.000753	22	0.0149241	94.9545	Diff	1	0.000139	22	0.0149241	Diff	1	0.597782	4	0.035	Equal	0	0.004427	19	0.0160591	Diff	1	0.00065	21	0.0152753	Diff	1	27	523463	RPL27A	Ribosomal protein L27a
GTGAGAGTTT	0	1	2	you	4	0	4	30	6	3.32101	13.3166	0.000779	43	0.0106749	92.7025	Diff	1	0.000141	43	0.0106749	Diff	1	0.24696	13	0.0194145	Equal	0	0.044776	36	0.0116667	Equal	0	0.000212	37	0.0115079	Diff	1	25
GGAACTTTTA	0	1	2	you	8	1	9	63	4	17.5539	27.9649	3e-06	104	0.00686406	99.9563	Diff	1	0.000151	104	0.00686406	Diff	1	0.000617	41	0.0109322	Diff	1	0	67	0.00855186	Diff	1	0.021314	100	0.007	Equal	0	30	162016	SULF2	Sulfatase 2
CCACTGCATC	0	1	2	you	3	0	3	23	7	0	10.2094	0	30	0.0127802	100	Diff	1	0.000178	30	0.0127802	Diff	1	0	7	0.0264575	Diff	1	0.32147	30	0.0127802	Equal	0	0	23	0.014596	Diff	1	29	499489	2008-03-08	Membrane-associated ring finger (C3HC4) 8
GCGGCCATCC	0	1	2	you	2	1	3	14	2	0.47443	6.21443	0.001366	17	0.0169775	91.9541	Diff	1	0.000209	17	0.0169775	Diff	1	0.345523	3	0.0404145	Equal	0	0.052641	16	0.0175	Equal	0	0.000378	15	0.0180739	Diff	1	25	79625	C20orf149	Chromosome 20 open reading frame 149
GATCACATTA	0	1	2	you	4	0	4	29	5	3.32101	12.8727	0.00099	41	0.0109322	90.9442	Diff	1	0.000211	41	0.0109322	Diff	1	0.359609	12	0.0202073	Equal	0	0.023794	34	0.0120049	Equal	0	0.000384	36	0.0116667	Diff	1	25
GAGCAAATGT	0	1	2	you	3	2	5	17	2	0.948859	7.54609	0.001094	21	0.0152753	92.8381	Diff	1	0.000212	21	0.0152753	Diff	1	0.31243	4	0.035	Equal	0	0.021759	19	0.0160591	Equal	0	0.00032	19	0.0160591	Diff	1	25	379414	MFHAS1	Malignant fibrous histiocytoma amplified sequence 1
GTGGAGACGG	0	1	2	you	3	0	3	22	1	2.84658	9.76553	0.000728	29	0.0129987	94.3994	Diff	1	0.000253	29	0.0129987	Diff	1	0.223066	7	0.0264575	Equal	0	0.000875	23	0.014596	Diff	1	0.001874	28	0.0132288	Diff	1	27	660494	GJA7	Gap junction protein, alpha 7, 45kDa
GGTGTGGAAG	0	1	2	you	12	6	18	57	112	11.8607	25.3016	0	194	0.00502571	100	Diff	1	0.000256	194	0.00502571	Diff	1	0	137	0.0059805	Diff	1	0	169	0.00538462	Diff	1	0.000797	82	0.00773021	Diff	1	31	515417	EGLN2	Egl nine homolog 2 (C. elegans)
GTCTCCTTGG	0	1	2	you	5	0	5	22	3	2.37215	9.76553	0.004062	30	0.0127802	68.2164	Diff	1	0.00027	30	0.0127802	Diff	1	0.732646	8	0.0247487	Equal	0	0.014848	25	0.014	Equal	0	0.000681	27	0.0134715	Diff	1	25	444403	PPP1R12B	Protein phosphatase 1, regulatory (inhibitor) subunit 12B
ATGTTAGGGA	0	1	2	you	4	0	4	32	1	6.64201	14.2044	0.000134	47	0.0102105	98.6876	Diff	1	0.000341	47	0.0102105	Diff	1	0.009534	15	0.0180739	Diff	1	2.6e-05	33	0.0121854	Diff	1	0.011567	46	0.0103209	Equal	0	30	645419	VTI1B	Vesicle transport through interaction with t-SNAREs homolog 1B (yeast)
TGGGAATAAA	0	1	2	you	3	1	4	16	2	0.948859	7.1022	0.002178	20	0.0156525	86.0853	Diff	1	0.000416	20	0.0156525	Diff	1	0.3126	4	0.035	Equal	0	0.037005	18	0.0164992	Equal	0	0.000544	18	0.0164992	Diff	1	25	6909	MOXD1	Monooxygenase, DBH-like 1
CGTGGAAATT	0	1	2	you	5	0	5	21	4	1.89772	9.32164	0.004309	29	0.0129987	66.8505	Diff	1	0.000459	29	0.0129987	Diff	1	0.290876	8	0.0247487	Equal	0	0.080865	25	0.014	Equal	0	0.000406	25	0.014	Diff	1	25
GGTGCAGAGC	0	1	2	you	2	0	2	2	19	0	0.887775	0	21	0.0152753	100	Diff	1	0.000474	21	0.0152753	Diff	1	0	19	0.0160591	Diff	1	0	21	0.0152753	Diff	1	0.23346	2	0.0494975	Equal	0	30	356545	LOC284184	Chromosome 17 open reading frame 89
TTGCGTGCTG	0	1	2	you	3	2	5	18	0	2.84658	7.98998	0.00047	24	0.0142887	96.7107	Diff	1	0.000548	24	0.0142887	Diff	1	0.015216	6	0.0285774	Diff	1	4.6e-05	18	0.0164992	Diff	1	0.012643	24	0.0142887	Diff	1	31	657010		CDNA FLJ35102 fis, clone PLACE6006474, weakly similar to ADHESIVE PLAQUE MAT...
CCTAGACTGG	0	1	2	you	10	0	10	41	71	15.6562	18.1994	0	145	0.00581318	100	Diff	1	0.000575	145	0.00581318	Diff	1	0	104	0.00686406	Diff	1	0	112	0.00661438	Diff	1	0.485635	74	0.00813733	Equal	0	30	522746	CLDN2	Claudin 2
ATGGTCTACG	0	1	2	you	1	0	1	12	0	0.948859	5.32665	0.002176	14	0.0187083	88.3688	Diff	1	0.000587	14	0.0187083	Diff	1	0.10382	2	0.0494975	Equal	0	0.002084	12	0.0202073	Diff	1	0.005869	14	0.0187083	Diff	1	27	524804	RHOF	Ras homolog gene family, member F (in filopodia)
CCAATAAAGT	0	1	2	you	31	0	31	144	34	46.4941	63.9198	0.00093	276	0.0042135	77.9281	Diff	1	0.000612	276	0.0042135	Diff	1	0.092739	132	0.00609272	Equal	0	0.000303	178	0.00524672	Diff	1	0.011952	242	0.00449977	Equal	0	26	529571	RBP1	Retinol binding protein 1, cellular
GGAGCGTGGG	0	1	2	you	3	1	4	18	0	2.84658	7.98998	0.000488	24	0.0142887	96.5847	Diff	1	0.000618	24	0.0142887	Diff	1	0.015044	6	0.0285774	Diff	1	4.6e-05	18	0.0164992	Diff	1	0.012643	24	0.0142887	Diff	1	31	286226	MYO1C	Myosin IC
CCCATCCGTC	0	1	2	you	4	1	5	15	1	1.42329	6.65831	0.005736	19	0.0160591	64.2819	Diff	1	0.000642	19	0.0160591	Diff	1	0.598766	4	0.035	Equal	0	0.011472	16	0.0175	Diff	1	0.003397	18	0.0164992	Diff	1	27
CCACTACACT	0	1	2	you	11	1	12	91	14	28.4658	40.3938	0.000112	165	0.00544949	97.9448	Diff	1	0.000697	165	0.00544949	Diff	1	0.008482	74	0.00813733	Equal	0	2.1e-05	105	0.0068313	Diff	1	0.027473	151	0.00569652	Equal	0	26	478275	TNFSF10	Tumor necrosis factor (ligand) superfamily, member 10
TTGGGCCTCT	0	1	2	you	6	1	7	32	3	6.64201	14.2044	0.002148	49	0.01	78.52	Diff	1	0.000711	49	0.01	Diff	1	0.115096	17	0.0169775	Equal	0	0.001338	35	0.0118322	Diff	1	0.011567	46	0.0103209	Equal	0	26	632703	RPL41	Ribosomal protein L41
GTTTCCAGGT	0	1	2	you	5	3	8	28	2	5.21873	12.4289	0.001435	41	0.0109322	86.8736	Diff	1	0.00075	41	0.0109322	Diff	1	0.134498	13	0.0194145	Equal	0	0.001116	30	0.0127802	Diff	1	0.009982	39	0.011209	Diff	1	27	23642	SAC3D1	SAC3 domain containing 1
AGCCTTGGTA	0	1	2	you	5	0	5	24	2	3.79544	10.6533	0.003089	34	0.0120049	74.2688	Diff	1	0.000809	34	0.0120049	Diff	1	0.308344	10	0.0221359	Equal	0	0.002044	26	0.0137281	Diff	1	0.004013	32	0.0123744	Diff	1	27	533258	CEL	Carboxyl ester lipase (bile salt-stimulated lipase)
CAGGTTTCCA	0	1	2	you	11	0	11	24	3	3.79544	10.6533	0.006615	35	0.0118322	44.093	Diff	1	0.00083	35	0.0118322	Diff	1	0.52078	11	0.0211058	Equal	0	0.010286	27	0.0134715	Diff	1	0.004013	32	0.0123744	Diff	1	27
TTATAAAAGA	0	1	2	you	31	20	51	223	109	55.0338	98.9869	0	448	0.00330719	100	Diff	1	0.000906	448	0.00330719	Diff	1	0	225	0.00466667	Diff	1	0.406267	332	0.00384175	Equal	0	0	339	0.00380188	Diff	1	29
AGGTGGCAGA	0	1	2	you	3	0	3	17	4	0.948859	7.54609	0.00215	23	0.014596	85.2699	Diff	1	0.000986	23	0.014596	Diff	1	0.112566	6	0.0285774	Equal	0	0.15283	21	0.0152753	Equal	0	0.00032	19	0.0160591	Diff	1	25	655133	EIF4B	Eukaryotic translation initiation factor 4B
GTGAAGGCAT	0	1	2	you	6	0	6	17	1	2.37215	7.54609	0.007083	23	0.014596	51.473	Diff	1	0.001004	23	0.014596	Diff	1	0.393439	6	0.0285774	Equal	0	0.003095	18	0.0164992	Diff	1	0.008754	22	0.0149241	Diff	1	27	148970	TMEM16B	Transmembrane protein 16B
TTTTACCAGT	0	1	2	you	3	3	6	17	0	2.37215	7.54609	0.0005	22	0.0149241	96.6497	Diff	1	0.001012	22	0.0149241	Diff	1	0.039741	5	0.031305	Equal	0	0.000137	17	0.0169775	Diff	1	0.008754	22	0.0149241	Diff	1	27	430733	CLNS1A	Chloride channel, nucleotide-sensitive, 1A
GATCCCAACA	0	1	2	you	3	0	3	17	3	0.948859	7.54609	0.001837	22	0.0149241	87.691	Diff	1	0.001025	22	0.0149241	Diff	1	0.183543	5	0.031305	Equal	0	0.086474	20	0.0156525	Equal	0	0.00032	19	0.0160591	Diff	1	25	406510	ATP5B	ATP synthase, H+ transporting, mitochondrial F1 complex, beta polypeptide
TCCCCGTGGC	0	1	2	you	3	3	6	17	0	2.37215	7.54609	0.000555	22	0.0149241	96.2812	Diff	1	0.001028	22	0.0149241	Diff	1	0.039832	5	0.031305	Equal	0	0.000137	17	0.0169775	Diff	1	0.008754	22	0.0149241	Diff	1	27	498727	DHCR24	24-dehydrocholesterol reductase
GAGAGCTTTG	0	1	2	you	3	0	3	17	3	0.948859	7.54609	0.001928	22	0.0149241	87.0813	Diff	1	0.001063	22	0.0149241	Diff	1	0.182606	5	0.031305	Equal	0	0.086474	20	0.0156525	Equal	0	0.00032	19	0.0160591	Diff	1	25	78183	AKR1C3	Aldo-keto reductase family 1, member C3 (3-alpha hydroxysteroid dehydrogenas...
AGATTATATG	0	1	2	you	3	1	4	11	1	0.47443	4.88276	0.005832	13	0.0194145	69.9606	Diff	1	0.001086	13	0.0194145	Diff	1	0.563181	2	0.0494975	Equal	0	0.056001	12	0.0202073	Equal	0	0.002628	12	0.0202073	Diff	1	25	656255	KIAA0114	KIAA0114
TAATAAAAGG	0	1	2	you	5	0	5	29	8	3.32101	12.8727	0.001631	44	0.0105529	84.5445	Diff	1	0.001133	44	0.0105529	Diff	1	0.048561	15	0.0180739	Equal	0	0.212318	37	0.0115079	Equal	0	0.000384	36	0.0116667	Diff	1	25	512675	RPS8	Ribosomal protein S8
GCAAAAGAAA	0	1	2	you	12	4	16	19	3	1.89772	8.43386	0.008817	26	0.0137281	35.7742	Diff	1	0.001149	26	0.0137281	Diff	1	0.44163	7	0.0264575	Equal	0	0.063193	22	0.0149241	Equal	0	0.001203	23	0.014596	Diff	1	25	612192		Transcribed locus
TGGACTGCAA	0	1	2	you	4	0	4	14	2	0.948859	6.21443	0.006678	18	0.0164992	59.5252	Diff	1	0.00115	18	0.0164992	Diff	1	0.312531	4	0.035	Equal	0	0.052641	16	0.0175	Equal	0	0.001791	16	0.0175	Diff	1	25	62696	POLR3B	Polymerase (RNA) III (DNA directed) polypeptide B
TAAATTACCA	0	1	2	you	3	1	4	19	0	3.32101	8.43386	0.000408	26	0.0137281	97.028	Diff	1	0.001154	26	0.0137281	Diff	1	0.005565	7	0.0264575	Diff	1	0.000136	19	0.0160591	Diff	1	0.016875	26	0.0137281	Equal	0	30	531587	SP3	Sp3 transcription factor
TCCTCTTTCC	0	1	2	you	7	4	11	34	9	4.7443	15.0922	0.002378	53	0.00961524	75.2684	Diff	1	0.001314	53	0.00961524	Diff	1	0.146811	19	0.0160591	Equal	0	0.135876	43	0.0106749	Equal	0	0.000429	44	0.0105529	Diff	1	25	943	IL32	Interleukin 32
ATAAAGCTAC	0	1	2	you	7	3	10	55	0	18.9772	24.4138	0	95	0.00718185	100	Diff	1	0.001683	95	0.00718185	Diff	1	0	40	0.011068	Diff	1	0	55	0.0094388	Diff	1	0.220252	95	0.00718185	Equal	0	30	533543	F8A1	Coagulation factor VIII-associated (intronic transcript) 1
CTGGGAGGGA	0	1	2	you	4	2	6	28	11	1.89772	12.4289	8.4e-05	43	0.0106749	99.2131	Diff	1	0.00171	43	0.0106749	Diff	1	0.003021	15	0.0180739	Diff	1	0.730002	39	0.011209	Equal	0	4e-06	32	0.0123744	Diff	1	29	515479	LOC729440	Hypothetical protein LOC729440
GCCGAGGAAG	0	1	2	you	117	65	182	41	11	7.59087	18.1994	0.006861	68	0.00848875	19.1753	Diff	1	0.00193	68	0.00848875	Diff	1	0.309342	27	0.0134715	Equal	0	0.097254	52	0.00970725	Equal	0	0.001219	57	0.00927173	Diff	1	25	546289	RPS12	Ribosomal protein S12
GCGGAAAGGT	0	1	2	you	3	1	4	10	0	0.948859	4.43888	0.006678	12	0.0202073	66.9525	Diff	1	0.00199	12	0.0202073	Diff	1	0.103859	2	0.0494975	Equal	0	0.001843	10	0.0221359	Diff	1	0.018843	12	0.0202073	Diff	1	27	99528	RAB31	RAB31, member RAS oncogene family
AATATCGTAC	0	1	2	you	5	0	5	10	1	0.47443	4.43888	0.01157	12	0.0202073	42.7433	Diff	1	0.001991	12	0.0202073	Diff	1	0.563188	2	0.0494975	Equal	0	0.042449	11	0.0211058	Equal	0	0.005051	11	0.0211058	Diff	1	25
CACCTAATGG	0	1	2	you	67	5	72	22	3	3.32101	9.76553	0.009963	32	0.0123744	19.4868	Diff	1	0.001996	32	0.0123744	Diff	1	0.73756	10	0.0221359	Equal	0	0.014848	25	0.014	Equal	0	0.004322	29	0.0129987	Diff	1	25
GTGGGACCCC	0	1	2	you	3	1	4	13	0	1.89772	5.77054	0.003597	17	0.0169775	78.8131	Diff	1	0.002113	17	0.0169775	Diff	1	0.010758	4	0.035	Diff	1	0.000817	13	0.0194145	Diff	1	0.026556	17	0.0169775	Equal	0	30
GTGCCTGCTT	0	1	2	you	3	0	3	13	1	0.948859	5.77054	0.00582	16	0.0175	66.7429	Diff	1	0.002248	16	0.0175	Diff	1	0.55605	3	0.0404145	Equal	0	0.015642	14	0.0187083	Diff	1	0.003358	15	0.0180739	Diff	1	27	478407	FXR1	Fragile X mental retardation, autosomal homolog 1
ATTGATGACG	0	1	2	you	0	0	0	10	0	0.47443	4.43888	0.002638	11	0.0211058	87.5011	Diff	1	0.002533	11	0.0211058	Diff	1	0.320426	1	0.07	Equal	0	0.001843	10	0.0221359	Diff	1	0.005051	11	0.0211058	Diff	1	27	519718	TTC1	Tetratricopeptide repeat domain 1
GGGCAGGACC	0	1	2	you	0	0	0	10	0	0.47443	4.43888	0.002585	11	0.0211058	87.7522	Diff	1	0.002574	11	0.0211058	Diff	1	0.322633	1	0.07	Equal	0	0.001843	10	0.0221359	Diff	1	0.005051	11	0.0211058	Diff	1	27	514477	LLGL2	Lethal giant larvae homolog 2 (Drosophila)
GTGAAGCTCG	0	1	2	you	0	0	0	10	1	0	4.43888	0.000788	11	0.0211058	96.2664	Diff	1	0.002577	11	0.0211058	Diff	1	0	1	0.07	Diff	1	0.042449	11	0.0211058	Equal	0	0.000627	10	0.0221359	Diff	1	29	590909	WASF2	WAS protein family, member 2
GTTAACGTCC	0	1	2	you	10	4	14	25	2	5.21873	11.0972	0.005451	38	0.0113555	51.9968	Diff	1	0.002735	38	0.0113555	Diff	1	0.133077	13	0.0194145	Equal	0	0.002667	27	0.0134715	Diff	1	0.029943	36	0.0116667	Equal	0	26	432485	RPL36A	Ribosomal protein L36a
GTGCGCTAGG	0	1	2	you	11	4	15	81	12	27.0425	35.9549	0.000291	150	0.00571548	94.9086	Diff	1	0.002805	150	0.00571548	Diff	1	0.004131	69	0.00842701	Diff	1	4.2e-05	93	0.00725866	Diff	1	0.088732	138	0.0059588	Equal	0	30	632232	MGC71993	Similar to DNA segment, Chr 11, Brigham & Womens Genetics 0434 expressed
AATGGGTAAA	0	1	2	you	0	0	0	1	12	0	0.443888	0	13	0.0194145	100	Diff	1	0.002907	13	0.0194145	Diff	1	0	12	0.0202073	Diff	1	0	13	0.0194145	Diff	1	0.483169	1	0.07	Equal	0	30	191539	GOPC	Golgi associated PDZ and coiled-coil motif containing
GGGCCCAGGG	0	1	2	you	4	2	6	12	0	1.89772	5.32665	0.006846	16	0.0175	60.88	Diff	1	0.003566	16	0.0175	Diff	1	0.01069	4	0.035	Diff	1	0.002084	12	0.0202073	Diff	1	0.043331	16	0.0175	Equal	0	30	47517	RTN2	Reticulon 2
CCTTCCAATT	0	1	2	you	5	1	6	9	0	0.948859	3.99499	0.01194	11	0.0211058	43.4279	Diff	1	0.003657	11	0.0211058	Diff	1	0.103438	2	0.0494975	Equal	0	0.005026	9	0.0233333	Diff	1	0.033159	11	0.0211058	Equal	0	26	659997	FHAD1	Forkhead-associated (FHA) phosphopeptide binding domain 1
CCTCGCTCAG	0	1	2	you	5	0	5	9	0	0.948859	3.99499	0.012065	11	0.0211058	42.8356	Diff	1	0.00366	11	0.0211058	Diff	1	0.10305	2	0.0494975	Equal	0	0.005026	9	0.0233333	Diff	1	0.033159	11	0.0211058	Equal	0	26	516032	HADHA	Hydroxyacyl-Coenzyme A dehydrogenase/3-ketoacyl-Coenzyme A thiolase/enoyl-Co...
ACACACTCCA	0	1	2	you	2	2	4	9	2	0	3.99499	0.005361	11	0.0211058	74.5994	Diff	1	0.003665	11	0.0211058	Diff	1	0	2	0.0494975	Diff	1	0.329874	11	0.0211058	Equal	0	0.001431	9	0.0233333	Diff	1	29	408061	FABP5	Fatty acid binding protein 5 (psoriasis-associated)
CCTGGAATGA	0	1	2	you	5	1	6	9	0	0.948859	3.99499	0.011844	11	0.0211058	43.8827	Diff	1	0.003721	11	0.0211058	Diff	1	0.103812	2	0.0494975	Equal	0	0.005026	9	0.0233333	Diff	1	0.033159	11	0.0211058	Equal	0	26	400876	LOC388796	Hypothetical LOC388796
TCACAGCTGT	0	1	2	you	22	20	42	170	85	40.8009	75.4609	0	341	0.00379071	100	Diff	1	0.003731	341	0.00379071	Diff	1	3e-06	171	0.00535303	Diff	1	0.341442	255	0.00438357	Equal	0	0	256	0.004375	Diff	1	29	255935	BTG1	B-cell translocation gene 1, anti-proliferative
GGATTGGCCT	0	1	2	you	52	30	82	12	1	0.948859	5.32665	0.015376	15	0.0180739	14.9272	Diff	1	0.003732	15	0.0180739	Diff	1	0.55624	3	0.0404145	Equal	0	0.029552	13	0.0194145	Equal	0	0.005869	14	0.0187083	Diff	1	25	437594	RPLP2	Ribosomal protein, large, P2
CTTGACACAC	0	1	2	you	4	2	6	12	0	1.89772	5.32665	0.006897	16	0.0175	60.5886	Diff	1	0.003753	16	0.0175	Diff	1	0.010787	4	0.035	Diff	1	0.002084	12	0.0202073	Diff	1	0.043331	16	0.0175	Equal	0	30	433702	EIF5	Eukaryotic translation initiation factor 5
GAAAGAGCTC	0	1	2	you	3	1	4	12	2	0.47443	5.32665	0.004577	15	0.0180739	74.6762	Diff	1	0.003886	15	0.0180739	Diff	1	0.345335	3	0.0404145	Equal	0	0.146002	14	0.0187083	Equal	0	0.001346	13	0.0194145	Diff	1	25	688627	TMEM19	Transmembrane protein 19
CGCGCCCGGC	0	1	2	you	0	0	0	9	1	0	3.99499	0.001826	10	0.0221359	91.751	Diff	1	0.004354	10	0.0221359	Diff	1	0	1	0.07	Diff	1	0.078344	10	0.0221359	Equal	0	0.001431	9	0.0233333	Diff	1	29	248267	MPST	Mercaptopyruvate sulfurtransferase
TTATTCTTTG	0	1	2	you	3	0	3	14	0	2.37215	6.21443	0.003172	19	0.0160591	80.248	Diff	1	0.004356	19	0.0160591	Diff	1	0.039604	5	0.031305	Equal	0	0.000308	14	0.0187083	Diff	1	0.036546	19	0.0160591	Equal	0	26
TAATCAAATA	0	1	2	you	0	0	0	9	1	0	3.99499	0.001712	10	0.0221359	92.266	Diff	1	0.004362	10	0.0221359	Diff	1	0	1	0.07	Diff	1	0.078344	10	0.0221359	Equal	0	0.001431	9	0.0233333	Diff	1	29	233552	CDC2L5	Cell division cycle 2-like 5 (cholinesterase-related cell division controlle...
GCGAAATCCC	0	1	2	you	2	0	2	9	0	0.47443	3.99499	0.006596	10	0.0221359	70.2023	Diff	1	0.004423	10	0.0221359	Diff	1	0.321806	1	0.07	Equal	0	0.005026	9	0.0233333	Diff	1	0.009598	10	0.0221359	Diff	1	27	494977	MEGF9	Multiple EGF-like-domains 9
GGAAGAGCAC	0	1	2	you	2	0	2	9	0	0.47443	3.99499	0.006653	10	0.0221359	69.9448	Diff	1	0.004494	10	0.0221359	Diff	1	0.321296	1	0.07	Equal	0	0.005026	9	0.0233333	Diff	1	0.009598	10	0.0221359	Diff	1	27	591947	ST3GAL4	ST3 beta-galactoside alpha-2,3-sialyltransferase 4
GCCCGTGCCA	0	1	2	you	2	2	4	9	0	0.47443	3.99499	0.006457	10	0.0221359	70.8302	Diff	1	0.00455	10	0.0221359	Diff	1	0.322198	1	0.07	Equal	0	0.005026	9	0.0233333	Diff	1	0.009598	10	0.0221359	Diff	1	27	655988	C12orf10	Chromosome 12 open reading frame 10
ATGGCTGGTA	0	1	2	you	144	62	206	18	1	3.32101	7.98998	0.012364	26	0.0137281	9.93675	Diff	1	0.004955	26	0.0137281	Diff	1	0.121686	8	0.0247487	Equal	0	0.004427	19	0.0160591	Diff	1	0.02591	25	0.014	Equal	0	26	699192	RPS2	Ribosomal protein S2
TGGCCCTCCA	0	1	2	you	8	5	13	54	23	9.01416	23.9699	0.000246	96	0.00714435	96.5567	Diff	1	0.005262	96	0.00714435	Diff	1	0.003016	42	0.0108012	Diff	1	0.805388	77	0.00797724	Equal	0	9.4e-05	73	0.00819288	Diff	1	29	524518	STAT6	Signal transducer and activator of transcription 6, interleukin-4 induced
AAATAAAGAA	0	1	2	you	8	0	8	11	0	1.89772	4.88276	0.011252	15	0.0180739	37.7446	Diff	1	0.006414	15	0.0180739	Diff	1	0.010672	4	0.035	Diff	1	0.004932	11	0.0211058	Diff	1	0.069568	15	0.0180739	Equal	0	30	389700	MGST1	Microsomal glutathione S-transferase 1
AGGGCTTCCC	0	1	2	you	3	0	3	11	0	1.42329	4.88276	0.006523	14	0.0187083	65.1331	Diff	1	0.006571	14	0.0187083	Diff	1	0.032955	3	0.0404145	Diff	1	0.004932	11	0.0211058	Diff	1	0.030692	14	0.0187083	Equal	0	30	534404	RPL10	Ribosomal protein L10
GGCTATCAAC	0	1	2	you	3	0	3	8	2	0	3.5511	0.009313	10	0.0221359	57.9282	Diff	1	0.00677	10	0.0221359	Diff	1	0	2	0.0494975	Diff	1	0.301419	10	0.0221359	Equal	0	0.002952	8	0.0247487	Diff	1	29	597656	MSH2	MutS homolog 2, colon cancer, nonpolyposis type 1 (E. coli)
TTTACCGGCC	0	1	2	you	3	0	3	8	2	0	3.5511	0.009327	10	0.0221359	57.8649	Diff	1	0.006823	10	0.0221359	Diff	1	0	2	0.0494975	Diff	1	0.301419	10	0.0221359	Equal	0	0.002952	8	0.0247487	Diff	1	29
CAGGTTTCAT	0	1	2	you	326	95	421	8	0	0.948859	3.5511	0.021939	10	0.0221359	0.889701	Diff	1	0.00693	10	0.0221359	Diff	1	0.103557	2	0.0494975	Equal	0	0.012864	8	0.0247487	Diff	1	0.058094	10	0.0221359	Equal	0	26	483444	CXCL14	Chemokine (C-X-C motif) ligand 14
ACATCCGAGG	0	1	2	you	0	0	0	8	1	0	3.5511	0.003937	9	0.0233333	83.1271	Diff	1	0.00766	9	0.0233333	Diff	1	0	1	0.07	Diff	1	0.144385	9	0.0233333	Equal	0	0.002952	8	0.0247487	Diff	1	29	653223	ANXA9	Annexin A9
ATCCGCGAGG	0	1	2	you	7	0	7	8	0	0.47443	3.5511	0.016325	9	0.0233333	30.0357	Diff	1	0.007695	9	0.0233333	Diff	1	0.321565	1	0.07	Equal	0	0.012864	8	0.0247487	Diff	1	0.017815	9	0.0233333	Diff	1	27	180142	CALML5	Calmodulin-like 5
TGAGGTTCCC	0	1	2	you	7	1	8	8	0	0.47443	3.5511	0.016245	9	0.0233333	30.3786	Diff	1	0.007727	9	0.0233333	Diff	1	0.320891	1	0.07	Equal	0	0.012864	8	0.0247487	Diff	1	0.017815	9	0.0233333	Diff	1	27	483444	CXCL14	Chemokine (C-X-C motif) ligand 14
GACCCTGGGG	0	1	2	you	12	4	16	102	16	38.4288	45.2765	7.2e-05	199	0.00496217	98.549	Diff	1	0.00774	199	0.00496217	Equal	0	0.000487	97	0.00710742	Diff	1	5e-06	118	0.00644402	Diff	1	0.26821	183	0.00517455	Equal	0	22	467151	JOSD2	Josephin domain containing 2
TTGGGTCCTC	0	1	2	you	7	1	8	8	0	0.47443	3.5511	0.016256	9	0.0233333	30.3314	Diff	1	0.007742	9	0.0233333	Diff	1	0.321656	1	0.07	Equal	0	0.012864	8	0.0247487	Diff	1	0.017815	9	0.0233333	Diff	1	27	484195	LOC153222	Adult retina protein
CCCACCGGTG	0	1	2	you	0	0	0	8	1	0	3.5511	0.003796	9	0.0233333	83.7314	Diff	1	0.007747	9	0.0233333	Diff	1	0	1	0.07	Diff	1	0.144385	9	0.0233333	Equal	0	0.002952	8	0.0247487	Diff	1	29	527061	RGS12	Regulator of G-protein signalling 12
CGGTTTCCAA	0	1	2	you	7	1	8	8	0	0.47443	3.5511	0.016239	9	0.0233333	30.4043	Diff	1	0.00775	9	0.0233333	Diff	1	0.321118	1	0.07	Equal	0	0.012864	8	0.0247487	Diff	1	0.017815	9	0.0233333	Diff	1	27	496255	PRKCZ	Protein kinase C, zeta
GCAGTTCCCT	0	1	2	you	0	0	0	8	1	0	3.5511	0.003973	9	0.0233333	82.9729	Diff	1	0.007782	9	0.0233333	Diff	1	0	1	0.07	Diff	1	0.144385	9	0.0233333	Equal	0	0.002952	8	0.0247487	Diff	1	29
CTGGGTTAAA	0	1	2	you	8	1	9	8	0	0.47443	3.5511	0.016488	9	0.0233333	29.3371	Diff	1	0.007805	9	0.0233333	Diff	1	0.321771	1	0.07	Equal	0	0.012864	8	0.0247487	Diff	1	0.017815	9	0.0233333	Diff	1	27
GGACAGAGAA	0	1	2	you	0	0	0	8	1	0	3.5511	0.003877	9	0.0233333	83.3843	Diff	1	0.007822	9	0.0233333	Diff	1	0	1	0.07	Diff	1	0.144385	9	0.0233333	Equal	0	0.002952	8	0.0247487	Diff	1	29	591319	USP13	Ubiquitin specific peptidase 13 (isopeptidase T-3)
TTGGTCCCTC	0	1	2	you	7	0	7	8	0	0.47443	3.5511	0.016278	9	0.0233333	30.2371	Diff	1	0.007832	9	0.0233333	Diff	1	0.322162	1	0.07	Equal	0	0.012864	8	0.0247487	Diff	1	0.017815	9	0.0233333	Diff	1	27
CACACTGGCG	0	1	2	you	8	2	10	8	0	0.47443	3.5511	0.01644	9	0.0233333	29.5429	Diff	1	0.007855	9	0.0233333	Diff	1	0.322417	1	0.07	Equal	0	0.012864	8	0.0247487	Diff	1	0.017815	9	0.0233333	Diff	1	27
AAAGAAGCTC	0	1	2	you	3	0	3	17	6	0.948859	7.54609	0.001735	25	0.014	87.6071	Diff	1	0.007898	25	0.014	Diff	1	0.046406	8	0.0247487	Equal	0	0.49684	23	0.014596	Equal	0	0.00032	19	0.0160591	Diff	1	25	655257	C17orf75	Chromosome 17 open reading frame 75
AAGCTCGCCG	0	1	2	you	7	0	7	8	0	0.47443	3.5511	0.016257	9	0.0233333	30.3271	Diff	1	0.007927	9	0.0233333	Diff	1	0.322706	1	0.07	Equal	0	0.012864	8	0.0247487	Diff	1	0.017815	9	0.0233333	Diff	1	27	62492	SCGB3A1	Secretoglobin, family 3A, member 1
GAGAAAACCC	0	1	2	you	8	2	10	8	0	0.47443	3.5511	0.016436	9	0.0233333	29.56	Diff	1	0.007956	9	0.0233333	Diff	1	0.3219	1	0.07	Equal	0	0.012864	8	0.0247487	Diff	1	0.017815	9	0.0233333	Diff	1	27	518438	SOX2	SRY (sex determining region Y)-box 2
AGGTCCTAGC	0	1	2	you	30	24	54	156	137	66.8946	69.2465	0	434	0.00336011	100	Diff	1	0.008414	434	0.00336011	Equal	0	0	278	0.00419832	Diff	1	0	293	0.00408944	Diff	1	0.727822	297	0.00406181	Equal	0	22	523836	GSTP1	Glutathione S-transferase pi
GCATTTTGTG	0	1	2	you	9	2	11	64	35	9.48859	28.4088	0	119	0.00641689	100	Diff	1	0.009152	119	0.00641689	Equal	0	2e-06	55	0.0094388	Diff	1	0.276254	99	0.00703526	Equal	0	2e-06	84	0.00763763	Diff	1	21	368527	TOLLIP	Toll interacting protein
ATAATTCTTT	0	1	2	you	454	349	803	10	2	0.47443	4.43888	0.01938	13	0.0194145	0.177738	Diff	1	0.01066	13	0.0194145	Diff	1	0.345466	3	0.0404145	Equal	0	0.20634	12	0.0202073	Equal	0	0.005051	11	0.0211058	Diff	1	25	156367	RPS29	Ribosomal protein S29
ATATGAATGT	0	1	2	you	5	0	5	10	0	1.42329	4.43888	0.010308	13	0.0194145	46.9057	Diff	1	0.010782	13	0.0194145	Diff	1	0.033093	3	0.0404145	Diff	1	0.001843	10	0.0221359	Diff	1	0.050509	13	0.0194145	Equal	0	30	512636	PNRC2	Proline-rich nuclear receptor coactivator 2
CTGCCGAGCT	0	1	2	you	5	1	6	10	0	1.42329	4.43888	0.010254	13	0.0194145	47.1838	Diff	1	0.010876	13	0.0194145	Diff	1	0.033245	3	0.0404145	Diff	1	0.001843	10	0.0221359	Diff	1	0.050509	13	0.0194145	Equal	0	30	93002	UBE2C	Ubiquitin-conjugating enzyme E2C
TGTTTCACTT	0	1	2	you	5	0	5	10	0	1.42329	4.43888	0.010542	13	0.0194145	45.7004	Diff	1	0.010991	13	0.0194145	Diff	1	0.033307	3	0.0404145	Diff	1	0.001843	10	0.0221359	Diff	1	0.050509	13	0.0194145	Equal	0	30	107153	ING2	Inhibitor of growth family, member 2
ATTGAGAAGC	0	1	2	you	10	0	10	40	4	12.3352	17.7555	0.002564	70	0.0083666	69.3543	Diff	1	0.011009	70	0.0083666	Equal	0	0.018041	30	0.0127802	Equal	0	0.000398	44	0.0105529	Diff	1	0.140331	66	0.0086164	Equal	0	18	149098	SMTN	Smoothelin
ACATTGAAAT	0	1	2	you	0	0	0	1	10	0	0.443888	0	11	0.0211058	100	Diff	1	0.011045	11	0.0211058	Diff	1	0	10	0.0221359	Diff	1	0	11	0.0211058	Diff	1	0.483169	1	0.07	Equal	0	30	408153	PRR4	Proline rich 4 (lacrimal)
TCACTTCCCT	0	1	2	you	0	0	0	1	10	0	0.443888	0	11	0.0211058	100	Diff	1	0.011107	11	0.0211058	Diff	1	0	10	0.0221359	Diff	1	0	11	0.0211058	Diff	1	0.483169	1	0.07	Equal	0	30	486589	HEBP2	Heme binding protein 2
GAGCTGTCTT	0	1	2	you	0	0	0	2	12	0	0.887775	0	14	0.0187083	100	Diff	1	0.011436	14	0.0187083	Diff	1	0	12	0.0202073	Diff	1	2e-06	14	0.0187083	Diff	1	0.23346	2	0.0494975	Equal	0	30	153479	ESPL1	Extra spindle pole bodies homolog 1 (S. cerevisiae)
ATGACCCCCG	0	1	2	you	0	0	0	2	11	0.47443	0.887775	7e-06	14	0.0187083	99.9626	Diff	1	0.011484	14	0.0187083	Diff	1	1e-06	12	0.0202073	Diff	1	6e-06	13	0.0194145	Diff	1	0.613075	3	0.0404145	Equal	0	30	699208	CCNI	Cyclin I
AAAGGGTCAC	0	1	2	you	3	0	3	18	0	4.7443	7.98998	0.001556	28	0.0132288	88.2377	Diff	1	0.011609	28	0.0132288	Diff	1	0.002542	10	0.0221359	Diff	1	4.6e-05	18	0.0164992	Diff	1	0.128868	28	0.0132288	Equal	0	30	21422	NRCAM	Neuronal cell adhesion molecule
GCCACCCCCT	0	1	2	you	20	0	20	7	2	0	3.10721	0.019495	9	0.0233333	16.45	Diff	1	0.012788	9	0.0233333	Diff	1	0	2	0.0494975	Diff	1	0.470241	9	0.0233333	Equal	0	0.006175	7	0.0264575	Diff	1	29	533566	H19	H19, imprinted maternally expressed untranslated mRNA
CTCGTTAAGA	0	1	2	you	27	10	37	7	2	0	3.10721	0.01986	9	0.0233333	14.8857	Diff	1	0.012821	9	0.0233333	Diff	1	0	2	0.0494975	Diff	1	0.470241	9	0.0233333	Equal	0	0.006175	7	0.0264575	Diff	1	29	663979		Transcribed locus
CGCAAGCTGG	0	1	2	you	5	0	5	35	0	12.3352	15.5361	4e-06	61	0.00896258	99.9554	Diff	1	0.013195	61	0.00896258	Equal	0	5e-06	26	0.0137281	Diff	1	0	35	0.0118322	Diff	1	0.374311	61	0.00896258	Equal	0	22	594444	LMNA	Lamin A/C
GAATGAGATC	0	1	2	you	1	0	1	7	1	0	3.10721	0.008177	8	0.0247487	66.9599	Diff	1	0.013839	8	0.0247487	Diff	1	0	1	0.07	Diff	1	0.116828	8	0.0247487	Equal	0	0.006175	7	0.0264575	Diff	1	29
GACATCTCTT	0	1	2	you	3	0	3	21	10	0.948859	9.32164	5.7e-05	33	0.0121854	99.5322	Diff	1	0.01435	33	0.0121854	Equal	0	3.7e-05	12	0.0202073	Diff	1	0.850266	31	0.0125724	Equal	0	3.4e-05	23	0.014596	Diff	1	21	43619	MED19	Mediator complex subunit 19
GAGGGATTTC	0	1	2	you	19	0	19	114	111	45.0708	50.6032	0	320	0.00391312	100	Diff	1	0.017294	320	0.00391312	Equal	0	0	206	0.00487713	Diff	1	0	225	0.00466667	Diff	1	0.368075	209	0.004842	Equal	0	22	136348	POSTN	Periostin, osteoblast specific factor
CTAAGGATTC	0	1	2	you	3	0	3	17	0	4.26987	7.54609	0.002122	26	0.0137281	84.5427	Diff	1	0.017537	26	0.0137281	Equal	0	0.006622	9	0.0233333	Diff	1	0.000137	17	0.0169775	Diff	1	0.114962	26	0.0137281	Equal	0	22
TAAATAGAAT	0	1	2	you	1	0	1	9	3	0	3.99499	0.003652	12	0.0202073	81.9273	Diff	1	0.018038	12	0.0202073	Diff	1	0	3	0.0404145	Diff	1	0.532345	12	0.0202073	Equal	0	0.001431	9	0.0233333	Diff	1	29	4998		Clone cD1, mRNA sequence
AGACAAGCTG	0	1	2	you	1	0	1	9	3	0	3.99499	0.003518	12	0.0202073	82.5904	Diff	1	0.018321	12	0.0202073	Diff	1	0	3	0.0404145	Diff	1	0.532345	12	0.0202073	Equal	0	0.001431	9	0.0233333	Diff	1	29	699229	SFRS5	Splicing factor, arginine/serine-rich 5
TTGGTCACTC	0	1	2	you	4	1	5	15	0	3.79544	6.65831	0.004208	23	0.014596	71.1702	Diff	1	0.018639	23	0.014596	Equal	0	0.002006	8	0.0247487	Diff	1	0.000826	15	0.0180739	Diff	1	0.142917	23	0.014596	Equal	0	22
GGGAGGGCGC	0	1	2	you	6	1	7	11	4	0.47443	4.88276	0.009641	16	0.0175	44.9086	Diff	1	0.020047	16	0.0175	Equal	0	0.003439	5	0.031305	Diff	1	0.57617	15	0.0180739	Equal	0	0.002628	12	0.0202073	Diff	1	21	483444	CXCL14	Chemokine (C-X-C motif) ligand 14
GCATCAATAG	0	1	2	you	3	0	3	20	13	0	8.87775	0	33	0.0121854	100	Diff	1	0.02069	33	0.0121854	Equal	0	0	13	0.0194145	Diff	1	0.263407	33	0.0121854	Equal	0	1e-06	20	0.0156525	Diff	1	21
ACTAATCGTT	0	1	2	you	10	4	14	72	37	14.2329	31.9599	3.8e-05	139	0.00593732	99.36	Diff	1	0.020722	139	0.00593732	Equal	0	6.1e-05	67	0.00855186	Diff	1	0.471239	109	0.00670478	Equal	0	0.0001	102	0.00693103	Diff	1	21	80545	RPL37	Ribosomal protein L37
ACAAAGATGT	0	1	2	you	0	0	0	1	9	0	0.443888	0	10	0.0221359	100	Diff	1	0.021477	10	0.0221359	Diff	1	0	9	0.0233333	Diff	1	7e-06	10	0.0221359	Diff	1	0.483169	1	0.07	Equal	0	30	570282		Transcribed locus
CAGGTTTCAA	0	1	2	you	5	0	5	6	1	0	2.66333	0.017693	7	0.0264575	33.1267	Diff	1	0.02411	7	0.0264575	Diff	1	0	1	0.07	Diff	1	0.211668	7	0.0264575	Equal	0	0.012814	6	0.0285774	Diff	1	29	654657	SIPA1L1	Signal-induced proliferation-associated 1 like 1
CCCCATTGCT	0	1	2	you	5	0	5	6	1	0	2.66333	0.017791	7	0.0264575	32.7563	Diff	1	0.024119	7	0.0264575	Diff	1	0	1	0.07	Diff	1	0.211668	7	0.0264575	Equal	0	0.012814	6	0.0285774	Diff	1	29	406840	SLC35A4	Solute carrier family 35, member A4
CTAGTCACTT	0	1	2	you	5	0	5	6	1	0	2.66333	0.017428	7	0.0264575	34.1284	Diff	1	0.024218	7	0.0264575	Diff	1	0	1	0.07	Diff	1	0.211668	7	0.0264575	Equal	0	0.012814	6	0.0285774	Diff	1	29	301853	RAB34	RAB34, member RAS oncogene family
TTCTCCAGTA	0	1	2	you	5	0	5	6	1	0	2.66333	0.017582	7	0.0264575	33.5463	Diff	1	0.024273	7	0.0264575	Diff	1	0	1	0.07	Diff	1	0.211668	7	0.0264575	Equal	0	0.012814	6	0.0285774	Diff	1	29	473695		Transcribed locus
TATGCCTTTT	0	1	2	you	5	0	5	6	1	0	2.66333	0.017441	7	0.0264575	34.0792	Diff	1	0.024373	7	0.0264575	Diff	1	0	1	0.07	Diff	1	0.211668	7	0.0264575	Equal	0	0.012814	6	0.0285774	Diff	1	29	250648		Homo sapiens, clone IMAGE:4284850, mRNA
CCTAGTGGAT	0	1	2	you	5	0	5	6	1	0	2.66333	0.017752	7	0.0264575	32.9037	Diff	1	0.024409	7	0.0264575	Diff	1	0	1	0.07	Diff	1	0.211668	7	0.0264575	Equal	0	0.012814	6	0.0285774	Diff	1	29	356331	PPIA	Peptidylprolyl isomerase A (cyclophilin A)
CATCTCTTGG	0	1	2	you	5	0	5	6	1	0	2.66333	0.017691	7	0.0264575	33.1343	Diff	1	0.024486	7	0.0264575	Diff	1	0	1	0.07	Diff	1	0.211668	7	0.0264575	Equal	0	0.012814	6	0.0285774	Diff	1	29
CCCAACTAGC	0	1	2	you	5	0	5	6	1	0	2.66333	0.01762	7	0.0264575	33.4027	Diff	1	0.024489	7	0.0264575	Diff	1	0	1	0.07	Diff	1	0.211668	7	0.0264575	Equal	0	0.012814	6	0.0285774	Diff	1	29
GAATCAAAAA	0	1	2	you	5	0	5	6	1	0	2.66333	0.017676	7	0.0264575	33.191	Diff	1	0.024523	7	0.0264575	Diff	1	0	1	0.07	Diff	1	0.211668	7	0.0264575	Equal	0	0.012814	6	0.0285774	Diff	1	29
CACCTAAATG	0	1	2	you	6	0	6	46	1	18.5028	20.4188	3e-06	86	0.00754829	99.9603	Diff	1	0.028666	86	0.00754829	Equal	0	1e-06	40	0.011068	Diff	1	0	47	0.0102105	Diff	1	0.588255	85	0.00759257	Equal	0	22
GTTTTCTTTC	0	1	2	you	11	0	11	25	11	3.32101	11.0972	0.005455	43	0.0106749	48.8988	Diff	1	0.030397	43	0.0106749	Equal	0	0.011666	18	0.0164992	Diff	1	0.856374	36	0.0116667	Equal	0	0.001067	32	0.0123744	Diff	1	21	497469	ETNK2	Ethanolamine kinase 2
TTCAATAAAA	0	1	2	you	299	262	561	10	4	0.47443	4.43888	0.017811	15	0.0180739	1.45471	Diff	1	0.033038	15	0.0180739	Equal	0	0.003409	5	0.031305	Diff	1	0.773338	14	0.0187083	Equal	0	0.005051	11	0.0211058	Diff	1	21	356502	RPLP1	Ribosomal protein, large, P1
AAGTTGCTAT	0	1	2	you	35	13	48	231	129	64.5224	102.538	0	496	0.00314309	100	Diff	1	0.040639	496	0.00314309	Equal	0	0	265	0.00430007	Diff	1	0.034499	360	0.00368932	Equal	0	9e-06	367	0.00365397	Diff	1	21	523004	PSAP	Prosaposin (variant Gaucher disease and variant metachromatic leukodystrophy...
GATCCTTGCT	0	1	2	you	0	0	0	1	8	0	0.443888	8e-06	9	0.0233333	99.9657	Diff	1	0.041063	9	0.0233333	Equal	0	0	8	0.0247487	Diff	1	2.2e-05	9	0.0233333	Diff	1	0.483169	1	0.07	Equal	0	22	368255	KIAA0368	KIAA0368
GGCTGGTCTC	0	1	2	you	12	6	18	22	1	7.11644	9.76553	0.006337	38	0.0113555	44.1944	Diff	1	0.049942	38	0.0113555	Equal	0	0.004952	16	0.0175	Diff	1	0.000875	23	0.014596	Diff	1	0.327135	37	0.0115079	Equal	0	22	324844	VKORC1	Vitamin K epoxide reductase complex, subunit 1
CTATAAAAGA	0	1	2	you	4	0	4	7	3	0	3.10721	0.012182	10	0.0221359	44.9673	Diff	1	0.052511	10	0.0221359	Equal	0	0	3	0.0404145	Diff	1	0.73378	10	0.0221359	Equal	0	0.006175	7	0.0264575	Diff	1	21
TGAATGAATG	0	1	2	you	4	0	4	7	3	0	3.10721	0.012119	10	0.0221359	45.2519	Diff	1	0.052691	10	0.0221359	Equal	0	0	3	0.0404145	Diff	1	0.73378	10	0.0221359	Equal	0	0.006175	7	0.0264575	Diff	1	21	598998		Transcribed locus
TTAAGGAGCT	0	1	2	you	4	0	4	7	3	0	3.10721	0.01221	10	0.0221359	44.8408	Diff	1	0.052865	10	0.0221359	Equal	0	0	3	0.0404145	Diff	1	0.73378	10	0.0221359	Equal	0	0.006175	7	0.0264575	Diff	1	21	567235	RPS26	Ribosomal protein S26
CCCATCGTGC	0	1	2	you	7	1	8	14	0	4.26987	6.21443	0.007506	23	0.014596	48.575	Diff	1	0.056847	23	0.014596	Equal	0	0.006543	9	0.0233333	Diff	1	0.000308	14	0.0187083	Diff	1	0.297322	23	0.014596	Equal	0	22
GGCTGCCTGC	0	1	2	you	2	1	3	12	8	0	5.32665	4.1e-05	20	0.0156525	99.7381	Diff	1	0.067287	20	0.0156525	Equal	0	0	8	0.0247487	Diff	1	0.344138	20	0.0156525	Equal	0	0.000155	12	0.0202073	Diff	1	21	569809	ARHGAP27	Rho GTPase activating protein 27
GCTGTTGCAT	0	1	2	you	5	1	6	30	0	12.3352	13.3166	1.4e-05	56	0.00935414	99.8503	Diff	1	0.079867	56	0.00935414	Equal	0	5e-06	26	0.0137281	Diff	1	3e-06	30	0.0127802	Diff	1	0.688429	56	0.00935414	Equal	0	22	498548	RBM17	RNA binding motif protein 17
AGCAGGAGCG	0	1	2	you	0	0	0	3	10	0	1.33166	1e-06	13	0.0194145	99.9948	Diff	1	0.087403	13	0.0194145	Equal	0	0	10	0.0221359	Diff	1	9.6e-05	13	0.0194145	Diff	1	0.112893	3	0.0404145	Equal	0	22	26225	GABRP	Gamma-aminobutyric acid (GABA) A receptor, pi
CTCGTTGAGA	0	1	2	you	3	0	3	6	12	2.37215	2.66333	0.001655	23	0.014596	88.6613	Diff	1	0.089455	23	0.014596	Equal	0	0.001489	17	0.0169775	Diff	1	0.001672	18	0.0164992	Diff	1	0.76805	11	0.0211058	Equal	0	22
TTGGGGTTTC	0	1	2	you	155	111	266	6	3	0	2.66333	0.022318	9	0.0233333	4.35143	Diff	1	0.089678	9	0.0233333	Equal	0	0	3	0.0404145	Diff	1	0.730927	9	0.0233333	Equal	0	0.012814	6	0.0285774	Diff	1	21	524910	FTH1	Ferritin, heavy polypeptide 1
CCCATCGTAC	0	1	2	you	4	1	5	24	0	9.96302	10.6533	0.000153	45	0.010435	98.5338	Diff	1	0.095547	45	0.010435	Equal	0	4.5e-05	21	0.0152753	Diff	1	1.1e-05	24	0.0142887	Diff	1	0.766365	45	0.010435	Equal	0	22
GCCCGCCTTG	0	1	2	you	20	9	29	49	26	10.9119	21.7505	0.003173	98	0.00707107	55.127	Diff	1	0.101484	98	0.00707107	Equal	0	0.00194	49	0.01	Diff	1	0.456935	75	0.0080829	Equal	0	0.004447	72	0.00824958	Diff	1	21	654952	POLR2J	Polymerase (RNA) II (DNA directed) polypeptide J, 13.3kDa
TGCTGTAAAG	0	1	2	you	4	0	4	15	23	4.7443	6.65831	2.7e-05	48	0.0101036	99.7328	Diff	1	0.107015	48	0.0101036	Equal	0	4e-06	33	0.0121854	Diff	1	0.000167	38	0.0113555	Diff	1	0.31684	25	0.014	Equal	0	22	653162	FASTKD3	FAST kinase domains 3
ATTTCAAAAG	0	1	2	you	0	0	0	3	11	0	1.33166	0	14	0.0187083	100	Diff	1	0.107788	14	0.0187083	Equal	0	0	11	0.0211058	Diff	1	3.9e-05	14	0.0187083	Diff	1	0.112893	3	0.0404145	Equal	0	22	163645	MOCS2	Molybdenum cofactor synthesis 2
TGTTTTCGCC	0	1	2	you	12	9	21	70	70	24.1959	31.0721	0	191	0.00506502	100	Diff	1	0.123856	191	0.00506502	Equal	0	0	121	0.00636364	Diff	1	0	140	0.00591608	Diff	1	0.17404	121	0.00636364	Equal	0	22	651219	NDUFA5	NADH dehydrogenase (ubiquinone) 1 alpha subcomplex, 5, 13kDa
AGGGAGCAGA	0	1	2	you	3	0	3	4	9	1.42329	1.77555	0.004289	16	0.0175	75.4914	Diff	1	0.128083	16	0.0175	Equal	0	0.009947	12	0.0202073	Diff	1	0.009355	13	0.0194145	Diff	1	0.718134	7	0.0264575	Equal	0	22	296049	MFAP4	Microfibrillar-associated protein 4
GTGATTATGA	0	1	2	you	5	0	5	19	24	6.64201	8.43386	0.000222	57	0.00927173	97.6056	Diff	1	0.139369	57	0.00927173	Equal	0	0.000113	38	0.0113555	Diff	1	0.000356	43	0.0106749	Diff	1	0.491331	33	0.0121854	Equal	0	22	412196	IFT57	Intraflagellar transport 57 homolog (Chlamydomonas)
TGTTCTAAAG	0	1	2	you	0	0	0	3	9	0	1.33166	1.9e-05	12	0.0202073	99.906	Diff	1	0.139822	12	0.0202073	Equal	0	0	9	0.0233333	Diff	1	0.000276	12	0.0202073	Diff	1	0.112893	3	0.0404145	Equal	0	22	207776	AGA	Aspartylglucosaminidase
ACCGAGCGGA	0	1	2	you	0	0	0	3	8	0.47443	1.33166	0.001137	12	0.0202073	94.3733	Diff	1	0.139905	12	0.0202073	Equal	0	2.9e-05	9	0.0233333	Diff	1	0.000685	11	0.0211058	Diff	1	0.358796	4	0.035	Equal	0	22	534301	ANXA2P2	Annexin A2 pseudogene 2
ACATAATAAA	0	1	2	you	0	0	0	3	9	0	1.33166	1.4e-05	12	0.0202073	99.9307	Diff	1	0.139968	12	0.0202073	Equal	0	0	9	0.0233333	Diff	1	0.000276	12	0.0202073	Diff	1	0.112893	3	0.0404145	Equal	0	22	373550	TGIF1	TGFB-induced factor homeobox 1
GGCCTCCCAG	0	1	2	you	0	0	0	3	8	0.47443	1.33166	0.001132	12	0.0202073	94.3981	Diff	1	0.140496	12	0.0202073	Equal	0	3.7e-05	9	0.0233333	Diff	1	0.000685	11	0.0211058	Diff	1	0.358796	4	0.035	Equal	0	22	544577	GAPDH	Glyceraldehyde-3-phosphate dehydrogenase
TTGGCCAGGA	0	1	2	you	21	13	34	128	116	43.1731	56.8176	0	335	0.00382451	100	Diff	1	0.150454	335	0.00382451	Equal	0	0	207	0.00486534	Diff	1	0	244	0.00448129	Diff	1	0.042584	219	0.00473016	Equal	0	22	131180	C11orf17	Chromosome 11 open reading frame 17
CTAAGGCACT	0	1	2	you	5	1	6	17	11	1.89772	7.54609	0.003002	32	0.0123744	75.7402	Diff	1	0.15078	32	0.0123744	Equal	0	0.003236	15	0.0180739	Diff	1	0.314955	28	0.0132288	Equal	0	0.003521	21	0.0152753	Diff	1	21	695299		Transcribed locus
GAACCCTGGG	0	1	2	you	6	4	10	25	35	6.16758	11.0972	0	73	0.00819288	100	Diff	1	0.154427	73	0.00819288	Equal	0	0	48	0.0101036	Diff	1	5e-06	60	0.00903696	Diff	1	0.074449	38	0.0113555	Equal	0	22	157160	MRPS34	Mitochondrial ribosomal protein S34
CTGACAGTTC	0	1	2	you	6	2	8	25	29	9.01416	11.0972	0.000123	73	0.00819288	98.4987	Diff	1	0.154647	73	0.00819288	Equal	0	3.7e-05	48	0.0101036	Diff	1	0.000291	54	0.00952579	Diff	1	0.452221	44	0.0105529	Equal	0	22	468442		Transcribed locus, moderately similar to XP_897999.1 similar to calmodulin ...
GACCTATCTC	0	1	2	you	4	0	4	11	16	3.79544	4.88276	0.001703	35	0.0118322	85.607	Diff	1	0.170507	35	0.0118322	Equal	0	0.000192	24	0.0142887	Diff	1	0.001206	27	0.0134715	Diff	1	0.493387	19	0.0160591	Equal	0	22	151220	PALLD	Palladin, cytoskeletal associated protein
CAATAAAATG	0	1	2	you	5	1	6	19	34	1.42329	8.43386	0	56	0.00935414	100	Diff	1	0.175188	56	0.00935414	Equal	0	0	37	0.0115079	Diff	1	1e-06	53	0.00961524	Diff	1	0.000344	22	0.0149241	Diff	1	23	222510	DAZAP1	DAZ associated protein 1
CAGGAAGTAG	0	1	2	you	3	0	3	2	6	0.47443	0.887775	0.011618	9	0.0233333	50.2086	Diff	1	0.178633	9	0.0233333	Equal	0	0.000346	7	0.0264575	Diff	1	0.001565	8	0.0247487	Diff	1	0.613075	3	0.0404145	Equal	0	22	460807	C20orf117	Chromosome 20 open reading frame 117
ATTATTGAGG	0	1	2	you	0	0	0	2	7	0	0.887775	5.2e-05	9	0.0233333	99.7771	Diff	1	0.17922	9	0.0233333	Equal	0	0	7	0.0264575	Diff	1	0.0005	9	0.0233333	Diff	1	0.23346	2	0.0494975	Equal	0	22	654495	STATH	Statherin
AAAGAACAGA	0	1	2	you	7	1	8	34	45	8.0653	15.0922	0	96	0.00714435	100	Diff	1	0.179677	96	0.00714435	Equal	0	0	62	0.00889001	Diff	1	1e-06	79	0.00787562	Diff	1	0.024188	51	0.00980196	Equal	0	22	636798		Transcribed locus
GAAACTAGGA	0	1	2	you	11	8	19	30	18	5.69315	13.3166	0.003471	60	0.00903696	61.5911	Diff	1	0.191781	60	0.00903696	Equal	0	0.001483	30	0.0127802	Diff	1	0.276264	48	0.0101036	Equal	0	0.008395	42	0.0108012	Diff	1	21	414489	KCNS3	Potassium voltage-gated channel, delayed-rectifier, subfamily S, member 3
CTCGAGCGGC	0	1	2	you	18	4	22	138	106	27.9913	61.2565	0	303	0.00402139	100	Diff	1	0.200533	303	0.00402139	Equal	0	0	165	0.00544949	Diff	1	3.1e-05	244	0.00448129	Diff	1	0	197	0.00498729	Diff	1	23	476052	SNRK	SNF related kinase
CGCCGGACAC	0	1	2	you	3	1	4	7	12	1.89772	3.10721	0.0013	23	0.014596	91.0935	Diff	1	0.204269	23	0.014596	Equal	0	0.002095	16	0.0175	Diff	1	0.001779	19	0.0160591	Diff	1	0.373932	11	0.0211058	Equal	0	22	186350	RPL4	Ribosomal protein L4
CAATAATGTT	0	1	2	you	7	0	7	48	48	2.37215	21.3066	0	101	0.00696526	100	Diff	1	0.225709	101	0.00696526	Equal	0	0	53	0.00961524	Diff	1	0.000112	96	0.00714435	Diff	1	0	53	0.00961524	Diff	1	23	80545	RPL37	Ribosomal protein L37
GACTCCAAAA	0	1	2	you	6	1	7	38	26	7.11644	16.8677	0.000147	79	0.00787562	98.1335	Diff	1	0.255371	79	0.00787562	Equal	0	2.9e-05	41	0.0109322	Diff	1	0.078265	64	0.00875	Equal	0	0.002172	53	0.00961524	Diff	1	21	595011		Transcribed locus
CACTACTCAC	0	1	2	you	28	14	42	164	123	61.2014	72.7976	0	416	0.00343203	100	Diff	1	0.274618	416	0.00343203	Equal	0	0	252	0.00440959	Diff	1	1.5e-05	287	0.00413197	Diff	1	0.128854	293	0.00408944	Equal	0	22	631491		Transcribed locus, weakly similar to NP_039502.1 b [Schizosaccharomyces pom...
CCGTGCTCAT	0	1	2	you	18	4	22	117	117	30.8379	51.9349	0	299	0.0040482	100	Diff	1	0.292015	299	0.0040482	Equal	0	0	182	0.00518875	Diff	1	0	234	0.00457604	Diff	1	0.000465	182	0.00518875	Diff	1	23	9857	DCXR	Dicarbonyl/L-xylulose reductase
CCCCAGCCAT	0	1	2	you	5	0	5	5	4	0	2.21944	0.014492	9	0.0233333	37.8914	Diff	1	0.318812	9	0.0233333	Equal	0	0	4	0.035	Diff	1	0.292293	9	0.0233333	Equal	0	0.026216	5	0.031305	Diff	1	21	368255	KIAA0368	KIAA0368
CGACGAGGAG	0	1	2	you	5	1	6	5	4	0	2.21944	0.014129	9	0.0233333	39.4471	Diff	1	0.319502	9	0.0233333	Equal	0	0	4	0.035	Diff	1	0.292293	9	0.0233333	Equal	0	0.026216	5	0.031305	Diff	1	21	9999	EMP3	Epithelial membrane protein 3
AAAGAAATGG	0	1	2	you	5	0	5	5	4	0	2.21944	0.014281	9	0.0233333	38.7957	Diff	1	0.319574	9	0.0233333	Equal	0	0	4	0.035	Diff	1	0.292293	9	0.0233333	Equal	0	0.026216	5	0.031305	Diff	1	21	533566	H19	H19, imprinted maternally expressed untranslated mRNA
GTTTTTCTGG	0	1	2	you	0	0	0	3	7	0	1.33166	0.000384	10	0.0221359	98.2653	Diff	1	0.338473	10	0.0221359	Equal	0	0	7	0.0264575	Diff	1	0.027058	10	0.0221359	Equal	0	0.112893	3	0.0404145	Equal	0	20	388645	C12orf62	Chromosome 12 open reading frame 62
CCCCACCAGT	0	1	2	you	6	0	6	31	31	9.96302	13.7605	0.000218	83	0.0076835	97.1628	Diff	1	0.375037	83	0.0076835	Equal	0	4.3e-05	52	0.00970725	Diff	1	0.001434	62	0.00889001	Diff	1	0.21124	52	0.00970725	Equal	0	22
ACACAGAAAA	0	1	2	you	3	2	5	4	7	0.47443	1.77555	0.006154	12	0.0202073	69.5456	Diff	1	0.381108	12	0.0202073	Equal	0	0.000129	8	0.0247487	Diff	1	0.022804	11	0.0211058	Equal	0	0.204789	5	0.031305	Equal	0	20	188456	PIGC	Phosphatidylinositol glycan anchor biosynthesis, class C
TTTGTTGAAT	0	1	2	you	3	0	3	13	20	1.42329	5.77054	0	36	0.0116667	100	Diff	1	0.398828	36	0.0116667	Equal	0	0	23	0.014596	Diff	1	0.000173	33	0.0121854	Diff	1	0.010622	16	0.0175	Diff	1	23	44856	GAL3ST4	Galactose-3-O-sulfotransferase 4
GTGCTAGATT	0	1	2	you	2	0	2	2	4	0	0.887775	0.013112	6	0.0285774	54.1176	Diff	1	0.410606	6	0.0285774	Equal	0	0	4	0.035	Diff	1	0.122365	6	0.0285774	Equal	0	0.23346	2	0.0494975	Equal	0	20	2962	S100P	S100 calcium binding protein P
CGCGCTCTCA	0	1	2	you	2	0	2	2	4	0	0.887775	0.013173	6	0.0285774	53.9041	Diff	1	0.411436	6	0.0285774	Equal	0	0	4	0.035	Diff	1	0.122365	6	0.0285774	Equal	0	0.23346	2	0.0494975	Equal	0	20	440896	SLC9A3R2	Solute carrier family 9 (sodium/hydrogen exchanger), member 3 regulator 2
TACTTGTGTG	0	1	2	you	17	10	27	4	7	0.948859	1.77555	0.015246	13	0.0194145	21.4711	Diff	1	0.411462	13	0.0194145	Equal	0	0.000714	9	0.0233333	Diff	1	0.022804	11	0.0211058	Equal	0	0.439474	6	0.0285774	Equal	0	20	187866	NPTN	Neuroplastin
GGGCTGGGGG	0	1	2	you	2	0	2	2	4	0	0.887775	0.013231	6	0.0285774	53.7011	Diff	1	0.411584	6	0.0285774	Equal	0	0	4	0.035	Diff	1	0.122365	6	0.0285774	Equal	0	0.23346	2	0.0494975	Equal	0	20	486304		Transcribed locus, strongly similar to XP_001091393.1 similar to 60S riboso...
GGGGGTGGGT	0	1	2	you	18	12	30	4	7	0.948859	1.77555	0.015362	13	0.0194145	20.8736	Diff	1	0.41171	13	0.0194145	Equal	0	0.000764	9	0.0233333	Diff	1	0.022804	11	0.0211058	Equal	0	0.439474	6	0.0285774	Equal	0	20	421576	MAGOH	Mago-nashi homolog, proliferation-associated (Drosophila)
TGTGCCCTGA	0	1	2	you	2	1	3	2	4	0	0.887775	0.013027	6	0.0285774	54.415	Diff	1	0.41181	6	0.0285774	Equal	0	0	4	0.035	Diff	1	0.122365	6	0.0285774	Equal	0	0.23346	2	0.0494975	Equal	0	20	580427	HPCAL1	Hippocalcin-like 1
CCCCCTGCAG	0	1	2	you	18	3	21	4	7	0.948859	1.77555	0.015408	13	0.0194145	20.6367	Diff	1	0.41184	13	0.0194145	Equal	0	0.000788	9	0.0233333	Diff	1	0.022804	11	0.0211058	Equal	0	0.439474	6	0.0285774	Equal	0	20	408488	MSLN	Mesothelin
GACTCTGGGA	0	1	2	you	2	0	2	2	4	0	0.887775	0.013141	6	0.0285774	54.0161	Diff	1	0.411909	6	0.0285774	Equal	0	0	4	0.035	Diff	1	0.122365	6	0.0285774	Equal	0	0.23346	2	0.0494975	Equal	0	20	444673	CLPTM1L	CLPTM1-like
GGGACTGGGC	0	1	2	you	8	0	8	36	25	8.0653	15.98	0.00118	78	0.00792594	85.1122	Diff	1	0.42217	78	0.00792594	Equal	0	0.000166	42	0.0108012	Diff	1	0.070751	61	0.00896258	Equal	0	0.012715	53	0.00961524	Equal	0	20	655195	HBE1	Hemoglobin, epsilon 1
CACAACGGTA	0	1	2	you	11	4	15	54	44	18.9772	23.9699	0.000535	138	0.0059588	91.0217	Diff	1	0.437261	138	0.0059588	Equal	0	9.6e-05	84	0.00763763	Diff	1	0.003028	98	0.00707107	Diff	1	0.257847	94	0.00721995	Equal	0	22
AACCTGTGGA	0	1	2	you	4	0	4	21	17	3.32101	9.32164	0.000517	45	0.010435	95.0455	Diff	1	0.4513	45	0.010435	Equal	0	0.000111	24	0.0142887	Diff	1	0.052279	38	0.0113555	Equal	0	0.006979	28	0.0132288	Diff	1	21	559181	C11orf21	Chromosome 11 open reading frame 21
GCAACTGTGA	0	1	2	you	3	3	6	6	9	0.948859	2.66333	0.002616	17	0.0169775	84.5914	Diff	1	0.461285	17	0.0169775	Equal	0	0.000101	11	0.0211058	Diff	1	0.008349	15	0.0180739	Diff	1	0.166472	8	0.0247487	Equal	0	22	648900	GAPDH	Glyceraldehyde-3-phosphate dehydrogenase
TTGGTCCTAT	0	1	2	you	3	0	3	4	4	0	1.77555	0.011815	8	0.0247487	52.2602	Diff	1	0.480356	8	0.0247487	Equal	0	0	4	0.035	Diff	1	0.305115	8	0.0247487	Equal	0	0.054347	4	0.035	Equal	0	20
TATTTTTGTT	0	1	2	you	3	1	4	4	4	0	1.77555	0.011433	8	0.0247487	53.8037	Diff	1	0.481629	8	0.0247487	Equal	0	0	4	0.035	Diff	1	0.305115	8	0.0247487	Equal	0	0.054347	4	0.035	Equal	0	20	696144	TXNRD1	Thioredoxin reductase 1
GTGGCGTGTG	0	1	2	you	6	2	8	9	8	0.948859	3.99499	0.007893	19	0.0160591	50.8503	Diff	1	0.486931	19	0.0160591	Equal	0	0.000274	10	0.0221359	Diff	1	0.115678	17	0.0169775	Equal	0	0.033159	11	0.0211058	Equal	0	20	654826	SPATS2	Spermatogenesis associated, serine-rich 2
CAGATTTCAT	0	1	2	you	3	0	3	7	10	1.42329	3.10721	0.003627	20	0.0156525	76.8279	Diff	1	0.501765	20	0.0156525	Equal	0	0.000134	13	0.0194145	Diff	1	0.020451	17	0.0169775	Equal	0	0.213123	10	0.0221359	Equal	0	20	514132		CDNA FLJ37019 fis, clone BRACE2010669
GCACCTGCTG	0	1	2	you	6	0	6	32	31	9.48859	14.2044	0.000139	83	0.0076835	98.1909	Diff	1	0.50507	83	0.0076835	Equal	0	5.3e-05	51	0.00980196	Diff	1	0.001397	63	0.00881917	Diff	1	0.126471	52	0.00970725	Equal	0	22
ACTATCGTTG	0	1	2	you	3	0	3	10	9	0.948859	4.43888	0.003241	21	0.0152753	78.7827	Diff	1	0.510663	21	0.0152753	Equal	0	0.0001	11	0.0211058	Diff	1	0.078217	19	0.0160591	Equal	0	0.018843	12	0.0202073	Diff	1	21
TGCACTTCAA	0	1	2	you	3	3	6	11	11	0.47443	4.88276	8e-05	23	0.014596	99.4519	Diff	1	0.532765	23	0.014596	Equal	0	0	12	0.0202073	Diff	1	0.034283	22	0.0149241	Equal	0	0.002628	12	0.0202073	Diff	1	21	62886	SPARCL1	SPARC-like 1 (mast9, hevin)
TTTCTGTATG	0	1	2	you	11	9	20	4	6	0.47443	1.77555	0.015499	11	0.0211058	26.5652	Diff	1	0.543347	11	0.0211058	Equal	0	0.00037	7	0.0264575	Diff	1	0.037775	10	0.0221359	Equal	0	0.204789	5	0.031305	Equal	0	20	180877	H3F3B	H3 histone, family 3B (H3.3B)
TCAGTTTGTC	0	1	2	you	10	3	13	4	6	0.47443	1.77555	0.015273	11	0.0211058	27.636	Diff	1	0.543432	11	0.0211058	Equal	0	0.000346	7	0.0264575	Diff	1	0.037775	10	0.0221359	Equal	0	0.204789	5	0.031305	Equal	0	20	199625	HAX1	HCLS1 associated protein X-1
TTCATACACA	0	1	2	you	4	0	4	18	20	4.26987	7.98998	0.000267	47	0.0102105	97.3851	Diff	1	0.555299	47	0.0102105	Equal	0	2.6e-05	29	0.0129987	Diff	1	0.004697	38	0.0113555	Diff	1	0.080815	27	0.0134715	Equal	0	22
TGGGTTAATA	0	1	2	you	11	1	12	6	6	0.47443	2.66333	0.014131	13	0.0194145	27.2142	Diff	1	0.576124	13	0.0194145	Equal	0	0.000384	7	0.0264575	Diff	1	0.120937	12	0.0202073	Equal	0	0.06222	7	0.0264575	Equal	0	20
TACCCAAAGT	0	1	2	you	0	0	0	6	7	0	2.66333	0.000441	13	0.0194145	97.7285	Diff	1	0.577744	13	0.0194145	Equal	0	0	7	0.0264575	Diff	1	0.078282	13	0.0194145	Equal	0	0.012814	6	0.0285774	Diff	1	21	518198	CSTA	Cystatin A (stefin A)
AAAACAAGCC	0	1	2	you	0	0	0	6	6	0	2.66333	0.001497	12	0.0202073	92.5918	Diff	1	0.578412	12	0.0202073	Equal	0	0	6	0.0285774	Diff	1	0.120937	12	0.0202073	Equal	0	0.012814	6	0.0285774	Diff	1	21	695	CSTB	Cystatin B (stefin B)
CAGAAATGAA	0	1	2	you	7	1	8	28	21	6.16758	12.4289	0.001799	62	0.00889001	79.7638	Diff	1	0.610737	62	0.00889001	Equal	0	0.000325	34	0.0120049	Diff	1	0.063855	49	0.01	Equal	0	0.028217	41	0.0109322	Equal	0	20	81424	SUMO1	SMT3 suppressor of mif two 3 homolog 1 (S. cerevisiae)
GCTGCGGTCC	0	1	2	you	11	8	19	17	14	3.32101	7.54609	0.005797	38	0.0113555	48.9498	Diff	1	0.621961	38	0.0113555	Equal	0	0.000582	21	0.0152753	Diff	1	0.082701	31	0.0125724	Equal	0	0.039039	24	0.0142887	Equal	0	20	530461	HIST2H2AA3	Histone cluster 2, H2aa3
GAAAAGCTCC	0	1	2	you	9	2	11	47	41	13.7585	20.8627	4.2e-05	117	0.0064715	99.351	Diff	1	0.640383	117	0.0064715	Equal	0	8e-06	70	0.0083666	Diff	1	0.001692	88	0.00746203	Diff	1	0.065909	76	0.00802955	Equal	0	22	36915		Transcribed locus
CTAAGACTTC	0	1	2	you	150	57	207	10	9	1.42329	4.43888	0.013693	22	0.0149241	8.24877	Diff	1	0.670224	22	0.0149241	Equal	0	0.00987	12	0.0202073	Diff	1	0.078217	19	0.0160591	Equal	0	0.050509	13	0.0194145	Equal	0	20	534061		Transcribed locus, strongly similar to XP_001083530.1 similar to ribosomal ...
AAACCAGGGC	0	1	2	you	1	0	1	3	4	0	1.33166	0.009785	7	0.0264575	63.0162	Diff	1	0.705856	7	0.0264575	Equal	0	0	4	0.035	Diff	1	0.108751	7	0.0264575	Equal	0	0.112893	3	0.0404145	Equal	0	20	279836	COMMD9	COMM domain containing 9
AACATTGACA	0	1	2	you	1	0	1	3	4	0	1.33166	0.009856	7	0.0264575	62.7478	Diff	1	0.706996	7	0.0264575	Equal	0	0	4	0.035	Diff	1	0.108751	7	0.0264575	Equal	0	0.112893	3	0.0404145	Equal	0	20	323562	RP11-217H1.1	Implantation-associated protein
AAAGGGGGCA	0	1	2	you	0	0	0	3	5	0	1.33166	0.003215	8	0.0247487	87.0094	Diff	1	0.72724	8	0.0247487	Equal	0	0	5	0.031305	Diff	1	0.065645	8	0.0247487	Equal	0	0.112893	3	0.0404145	Equal	0	20	516539	HNRPA3	Heterogeneous nuclear ribonucleoprotein A3
GCTGCTGCGC	0	1	2	you	0	0	0	3	5	0	1.33166	0.00323	8	0.0247487	86.9488	Diff	1	0.727439	8	0.0247487	Equal	0	0	5	0.031305	Diff	1	0.065645	8	0.0247487	Equal	0	0.112893	3	0.0404145	Equal	0	20	521212	AKR1B1	Aldo-keto reductase family 1, member B1 (aldose reductase)
CTTATGGTCC	0	1	2	you	0	0	0	3	5	0	1.33166	0.003217	8	0.0247487	87.0014	Diff	1	0.727931	8	0.0247487	Equal	0	0	5	0.031305	Diff	1	0.065645	8	0.0247487	Equal	0	0.112893	3	0.0404145	Equal	0	20	179608	DHRS9	Dehydrogenase/reductase (SDR family) member 9
TCACGCTGCT	0	1	2	you	0	0	0	3	5	0	1.33166	0.003141	8	0.0247487	87.3084	Diff	1	0.728599	8	0.0247487	Equal	0	0	5	0.031305	Diff	1	0.065645	8	0.0247487	Equal	0	0.112893	3	0.0404145	Equal	0	20	438862	EPS8L1	EPS8-like 1
GTAGTCCAAA	0	1	2	you	0	0	0	4	5	0	1.77555	0.002883	9	0.0233333	87.6443	Diff	1	0.742331	9	0.0233333	Equal	0	0	5	0.031305	Diff	1	0.065103	9	0.0233333	Equal	0	0.054347	4	0.035	Equal	0	20	327631	RDH13	Retinol dehydrogenase 13 (all-trans/9-cis)
ATCACATTAT	0	1	2	you	0	0	0	4	5	0	1.77555	0.003003	9	0.0233333	87.13	Diff	1	0.742389	9	0.0233333	Equal	0	0	5	0.031305	Diff	1	0.065103	9	0.0233333	Equal	0	0.054347	4	0.035	Equal	0	20	631731	PRH2	Proline-rich protein HaeIII subfamily 2
ATCCTTTGCT	0	1	2	you	0	0	0	4	6	0	1.77555	0.001074	10	0.0221359	95.1482	Diff	1	0.751171	10	0.0221359	Equal	0	0	6	0.0285774	Diff	1	0.037775	10	0.0221359	Equal	0	0.054347	4	0.035	Equal	0	20
CACCTATTGG	0	1	2	you	45	0	45	243	150	91.5649	107.865	4.9e-05	586	0.00289167	98.3055	Diff	1	0.769135	586	0.00289167	Equal	0	7e-06	343	0.00377964	Diff	1	0.001418	393	0.00353103	Diff	1	0.08468	436	0.00335239	Equal	0	22
CCTGGCCTAA	0	1	2	you	0	0	0	5	7	0	2.21944	0.000246	12	0.0202073	98.7826	Diff	1	0.771116	12	0.0202073	Equal	0	0	7	0.0264575	Diff	1	0.023044	12	0.0202073	Equal	0	0.026216	5	0.031305	Diff	1	21	400095	HSPB8	Heat shock 22kDa protein 8
GCACAAGGAA	0	1	2	you	7	0	7	5	6	0.47443	2.21944	0.013247	12	0.0202073	34.4444	Diff	1	0.771529	12	0.0202073	Equal	0	0.000344	7	0.0264575	Diff	1	0.128045	11	0.0211058	Equal	0	0.113642	6	0.0285774	Equal	0	20
CTGCAGAATA	0	1	2	you	3	2	5	5	7	0.47443	2.21944	0.005412	13	0.0194145	72.1239	Diff	1	0.785047	13	0.0194145	Equal	0	0.000125	8	0.0247487	Diff	1	0.023044	12	0.0202073	Equal	0	0.113642	6	0.0285774	Equal	0	20	522590	EIF1AX	Eukaryotic translation initiation factor 1A, X-linked
GAAAAATGGC	0	1	2	you	5	1	6	10	10	1.42329	4.43888	0.005404	23	0.014596	62.9762	Diff	1	0.83574	23	0.014596	Equal	0	0.000156	13	0.0194145	Diff	1	0.051257	20	0.0156525	Equal	0	0.050509	13	0.0194145	Equal	0	20	654675	CSNK2A1P	Casein kinase 2, alpha 1 polypeptide pseudogene
GTGTGTGTGT	0	1	2	you	3	0	3	10	11	1.42329	4.43888	0.002058	24	0.0142887	85.597	Diff	1	0.836694	24	0.0142887	Equal	0	5.1e-05	14	0.0187083	Diff	1	0.03381	21	0.0152753	Equal	0	0.050509	13	0.0194145	Equal	0	20	330495		Full-length cDNA clone CS0DK008YI09 of HeLa cells Cot 25-normalized of Homo ...
GAGCAGGAGC	0	1	2	you	4	1	5	11	12	1.89772	4.88276	0.002951	27	0.0134715	78.0945	Diff	1	0.84589	27	0.0134715	Equal	0	0.002053	16	0.0175	Diff	1	0.022199	23	0.014596	Equal	0	0.069568	15	0.0180739	Equal	0	20	438782	HDAC5	Histone deacetylase 5
TAATAAAGGT	0	1	2	you	217	196	413	11	11	2.37215	4.88276	0.012993	27	0.0134715	3.55199	Diff	1	0.847059	27	0.0134715	Equal	0	0.002599	16	0.0175	Diff	1	0.034283	22	0.0149241	Equal	0	0.133465	16	0.0175	Equal	0	20	512675	RPS8	Ribosomal protein S8
TATAAAGGTG	0	1	2	you	10	0	10	13	13	2.84658	5.77054	0.00655	32	0.0123744	47.068	Diff	1	0.85903	32	0.0123744	Equal	0	0.00089	19	0.0160591	Diff	1	0.033379	26	0.0137281	Equal	0	0.106863	19	0.0160591	Equal	0	20	512675	RPS8	Ribosomal protein S8
ATAATTCCTT	0	1	2	you	10	0	10	61	57	13.7585	27.0771	0	147	0.0057735	100	Diff	1	0.867566	147	0.0057735	Equal	0	0	86	0.00754829	Diff	1	5.3e-05	118	0.00644402	Diff	1	0.001477	90	0.00737865	Diff	1	23	156367	RPS29	Ribosomal protein S29
CACAAACGGT	0	1	2	you	224	160	384	20	17	5.21873	8.87775	0.009683	48	0.0101036	4.16315	Diff	1	0.883895	48	0.0101036	Equal	0	0.002474	28	0.0132288	Diff	1	0.052724	37	0.0115079	Equal	0	0.15598	31	0.0125724	Equal	0	20	546291	RPS27	Ribosomal protein S27 (metallopanstimulin 1)
GTGGTACAGG	0	1	2	you	18	8	26	114	75	38.4288	50.6032	0.00021	270	0.00426006	95.0705	Diff	1	0.902096	270	0.00426006	Equal	0	3.8e-05	156	0.00560449	Diff	1	0.009369	189	0.00509175	Equal	0	0.052346	195	0.0050128	Equal	0	20	502823	PRDX5	Peroxiredoxin 5
CGCCGCCGGC	1	0	1	hill	170	356	526	3948	194	1853.6	1752.47	0	8049	0.000780238	100	Diff	1	0	8049	0.000780238	Diff	1	0	4101	0.00109308	Diff	1	0	4142	0.00108766	Diff	1	0.012703	7855	0.000789814	Equal	0	30	182825	RPL35	Ribosomal protein L35
CACCTAATTG	1	0	1	hill	150	193	343	499	572	1007.69	221.5	0	3195	0.0012384	100	Diff	1	0	3195	0.0012384	Diff	1	0	2696	0.00134815	Diff	1	0	1071	0.00213896	Diff	1	0	2623	0.00136678	Diff	1	31	591538		Transcribed locus, weakly similar to NP_039504.1 [Schizosaccharomyces pombe...
AGGGCTTCCA	1	0	1	hill	123	129	252	559	593	375.748	248.133	0	1944	0.00158763	100	Diff	1	0	1944	0.00158763	Diff	1	0	1385	0.00188093	Diff	1	0	1152	0.00206239	Diff	1	0	1351	0.00190445	Diff	1	31	534404	RPL10	Ribosomal protein L10
GTGGCCACGG	1	0	1	hill	107	1515	1622	227	157	606.321	100.762	0	1662	0.00171705	100	Diff	1	0	1662	0.00171705	Diff	1	0	1435	0.00184787	Diff	1	2.3e-05	384	0.00357217	Diff	1	0	1505	0.00180439	Diff	1	31	112405	S100A9	S100 calcium binding protein A9
GGCAAGCCCC	1	0	1	hill	100	245	345	498	411	294.621	221.056	0	1530	0.00178958	100	Diff	1	0	1530	0.00178958	Diff	1	0	1032	0.002179	Diff	1	0	909	0.00232175	Diff	1	3e-06	1119	0.00209258	Diff	1	31	546269	RPL10A	Ribosomal protein L10a
CTCATAAGGA	1	0	1	hill	91	95	186	508	323	289.402	225.495	1e-06	1441	0.00184402	99.9458	Diff	1	0	1441	0.00184402	Diff	1	0.10675	933	0.0022917	Equal	0	0	831	0.00242827	Diff	1	3.6e-05	1118	0.00209352	Diff	1	27	406683	RPS15	Ribosomal protein S15
GACGACACGA	1	0	1	hill	85	114	199	295	324	306.956	130.947	0	1266	0.00196735	100	Diff	1	0	1266	0.00196735	Diff	1	0.410242	971	0.00224641	Equal	0	0	619	0.00281354	Diff	1	0	942	0.00228072	Diff	1	27	322473	RPS28	Ribosomal protein S28
TGTGCTAAAT	1	0	1	hill	79	83	162	116	141	434.103	51.491	0	1172	0.00204472	100	Diff	1	0	1172	0.00204472	Diff	1	0	1056	0.0021541	Diff	1	0	257	0.00436648	Diff	1	0	1031	0.00218006	Diff	1	31	438227	RPL34	Ribosomal protein L34
TGGGGAGAGG	1	0	1	hill	79	122	201	313	454	165.576	138.937	0	1116	0.0020954	100	Diff	1	0	1116	0.0020954	Diff	1	0	803	0.00247025	Diff	1	0	767	0.00252755	Diff	1	0.024161	662	0.00272063	Equal	0	30	288998	S100A14	S100 calcium binding protein A14
GTCTGGGGCT	1	0	1	hill	77	162	239	0	10	504.319	0	0	1073	0.00213697	100	Diff	1	0	1073	0.00213697	Diff	1	0	1073	0.00213697	Diff	1	0	10	0.0221359	Diff	1	0	1063	0.002147	Diff	1	31	517168	TAGLN2	Transgelin 2
CCACAGGAGA	1	0	1	hill	75	81	156	211	340	241.485	93.6603	0	1060	0.00215003	100	Diff	1	0	1060	0.00215003	Diff	1	3e-06	849	0.00240239	Diff	1	0	551	0.0029821	Diff	1	0	720	0.00260875	Diff	1	31	520421	PERP	PERP, TP53 apoptosis effector
ATCCTTGCTG	1	0	1	hill	66	256	322	257	99	211.596	114.079	0	802	0.00247179	100	Diff	1	0	802	0.00247179	Diff	1	0	545	0.00299847	Diff	1	0.20616	356	0.00370999	Equal	0	0	703	0.0026401	Diff	1	29	518198	CSTA	Cystatin A (stefin A)
TTGGAGATCT	1	0	1	hill	62	138	200	228	299	124.301	101.206	0	789	0.00249207	100	Diff	1	0	789	0.00249207	Diff	1	0	561	0.0029554	Diff	1	0	527	0.00304925	Diff	1	0.021059	490	0.00316228	Equal	0	30	50098	NDUFA4	NADH dehydrogenase (ubiquinone) 1 alpha subcomplex, 4, 9kDa
ACTCCAAAAA	1	0	1	hill	54	180	234	194	170	168.897	86.1142	0	720	0.00260875	100	Diff	1	0	720	0.00260875	Diff	1	0.92581	526	0.00305215	Equal	0	0	364	0.003669	Diff	1	0	550	0.00298481	Diff	1	27	406683	RPS15	Ribosomal protein S15
GTGCACTGAG	1	0	1	hill	53	324	377	214	194	132.366	94.992	0	687	0.00267067	100	Diff	1	0	687	0.00267067	Diff	1	5.5e-05	473	0.0032186	Diff	1	0	408	0.00346552	Diff	1	0.000217	493	0.00315264	Diff	1	31	654404	HLA-C	Major histocompatibility complex, class I, C
TACCCTAAAA	1	0	1	hill	48	92	140	137	216	120.505	60.8126	0	607	0.00284121	100	Diff	1	0	607	0.00284121	Diff	1	0	470	0.00322886	Diff	1	0	353	0.00372572	Diff	1	0	391	0.00354005	Diff	1	31	276252	ATRN	Attractin
CGCCGACGAT	1	0	1	hill	45	552	597	198	157	116.235	87.8897	0	600	0.00285774	100	Diff	1	0	600	0.00285774	Diff	1	0.003306	402	0.00349128	Diff	1	0	355	0.00371521	Diff	1	0.003108	443	0.0033258	Diff	1	31	523847	IFI6	Interferon, alpha-inducible protein 6
AGCAGATCAG	1	0	1	hill	43	174	217	128	187	108.644	56.8176	0	544	0.00300123	100	Diff	1	0	544	0.00300123	Diff	1	0	416	0.00343203	Diff	1	0	315	0.00394405	Diff	1	0	357	0.00370479	Diff	1	31	143873	S100A10	S100 calcium binding protein A10
GATGTGCACG	1	0	1	hill	40	162	202	147	224	75.9087	65.2515	0	531	0.00303774	100	Diff	1	0	531	0.00303774	Diff	1	0	384	0.00357217	Diff	1	0	371	0.00363422	Diff	1	0.169815	307	0.00399511	Equal	0	30	654380	KRT14	Keratin 14 (epidermolysis bullosa simplex, Dowling-Meara, Koebner)
TGCCCTCAGG	1	0	1	hill	33	292	325	88	53	153.715	39.0621	0	465	0.00324617	100	Diff	1	0	465	0.00324617	Diff	1	0	377	0.00360518	Diff	1	0.085303	141	0.00589506	Equal	0	0	412	0.00344865	Diff	1	29	204238	LCN2	Lipocalin 2 (oncogene 24p3)
CAAAAAAAAA	1	0	1	hill	26	73	99	55	33	138.533	24.4138	0	380	0.00359092	100	Diff	1	0	380	0.00359092	Diff	1	0	325	0.0038829	Diff	1	0.168138	88	0.00746203	Equal	0	0	347	0.0037578	Diff	1	29	298705	CNTN4	Contactin 4
ACAGCGGCAA	1	0	1	hill	18	37	55	17	40	113.389	7.54609	0	296	0.00406867	100	Diff	1	0	296	0.00406867	Diff	1	0	279	0.00419079	Diff	1	0	57	0.00927173	Diff	1	0	256	0.004375	Diff	1	31	519873	DSP	Desmoplakin
TTTCAGGGGA	1	0	1	hill	15	33	48	48	34	83.974	21.3066	0	259	0.00434959	100	Diff	1	0	259	0.00434959	Diff	1	0	211	0.004819	Diff	1	0.030662	82	0.00773021	Equal	0	0	225	0.00466667	Diff	1	29	594634	GRINA	Glutamate receptor, ionotropic, N-methyl D-asparate-associated protein 1 (gl...
GCAACTTAGA	1	0	1	hill	13	19	32	57	16	76.3832	25.3016	0	234	0.00457604	100	Diff	1	0	234	0.00457604	Diff	1	0	177	0.00526152	Diff	1	0.074624	73	0.00819288	Equal	0	0	218	0.004741	Diff	1	29	591484	LAMC2	Laminin, gamma 2
CCAAAAAAAA	1	0	1	hill	12	27	39	29	29	60.727	12.8727	0	186	0.00513265	100	Diff	1	0	186	0.00513265	Diff	1	8.2e-05	157	0.00558661	Diff	1	0.001464	58	0.00919145	Diff	1	0	157	0.00558661	Diff	1	31	29595	PRAF2	PRA1 domain family, member 2
CCTTGACCAA	1	0	1	hill	11	16	27	27	6	57.406	11.985	0	154	0.00564076	100	Diff	1	0	154	0.00564076	Diff	1	0	127	0.0062115	Diff	1	0.087223	33	0.0121854	Equal	0	0	148	0.00575396	Diff	1	29	369052	SELT	Selenoprotein T
TCAAAAAAAA	1	0	1	hill	10	44	54	20	12	46.4941	8.87775	0	130	0.00613941	100	Diff	1	0	130	0.00613941	Diff	1	0	110	0.00667424	Diff	1	0.340254	32	0.0123744	Equal	0	0	118	0.00644402	Diff	1	29	514934	CAPZA1	Capping protein (actin filament) muscle Z-line, alpha 1
GTACGTATTC	1	0	1	hill	10	50	60	16	9	49.3407	7.1022	0	129	0.00616316	100	Diff	1	0	129	0.00616316	Diff	1	0	113	0.00658505	Diff	1	0.524431	25	0.014	Equal	0	0	120	0.0063901	Diff	1	29	676758		CDNA: FLJ23125 fis, clone LNG08217
ACTTTTTCAA	1	0	1	hill	10	125	135	11	73	20.8749	4.88276	0	128	0.00618718	100	Diff	1	0	128	0.00618718	Diff	1	0	117	0.0064715	Diff	1	0	84	0.00763763	Diff	1	1e-06	55	0.0094388	Diff	1	31
TGCCCTCAGA	1	0	1	hill	9	52	61	6	15	41.7498	2.66333	0	109	0.00670478	100	Diff	1	0	109	0.00670478	Diff	1	3.4e-05	103	0.0068973	Diff	1	0.000484	21	0.0152753	Diff	1	0	94	0.00721995	Diff	1	31	204238	LCN2	Lipocalin 2 (oncogene 24p3)
TCCTGTAAAG	1	0	1	hill	6	31	37	7	9	24.6703	3.10721	0	68	0.00848875	100	Diff	1	0	68	0.00848875	Diff	1	0.00144	61	0.00896258	Diff	1	0.031101	16	0.0175	Equal	0	0	59	0.00911322	Diff	1	29	74034	CAV1	Caveolin 1, caveolae protein, 22kDa
GAAAAGAGAT	1	0	1	hill	5	7	12	5	13	17.0795	2.21944	0	54	0.00952579	100	Diff	1	0	54	0.00952579	Diff	1	0.360031	49	0.01	Equal	0	0.001416	18	0.0164992	Diff	1	0	41	0.0109322	Diff	1	27	117929	LOC401397	Hypothetical LOC401397
AAAAGAAACT	1	0	1	hill	5	7	12	0	0	25.6192	0	0	54	0.00952579	100	Diff	1	0	54	0.00952579	Diff	1	0	54	0.00952579	Diff	1	0	0	NA	NA	0	0	54	0.00952579	Diff	1	29	387804	PABPC1	Poly(A) binding protein, cytoplasmic 1
ACCGCCTGTG	1	0	1	hill	4	7	11	0	3	18.0283	0	0	41	0.0109322	100	Diff	1	0	41	0.0109322	Diff	1	7.3e-05	41	0.0109322	Diff	1	0	3	0.0404145	Diff	1	0	38	0.0113555	Diff	1	31	79625	C20orf149	Chromosome 20 open reading frame 149
CAGCTGGCCC	1	0	1	hill	4	43	47	3	2	15.6562	1.33166	0	38	0.0113555	100	Diff	1	0	38	0.0113555	Diff	1	6e-05	35	0.0118322	Diff	1	0.686027	5	0.031305	Equal	0	0	36	0.0116667	Diff	1	29	654380	KRT14	Keratin 14 (epidermolysis bullosa simplex, Dowling-Meara, Koebner)
CATTTCATAA	1	0	1	hill	4	45	49	0	1	17.5539	0	0	38	0.0113555	100	Diff	1	0	38	0.0113555	Diff	1	2e-06	38	0.0113555	Diff	1	0	1	0.07	Diff	1	0	37	0.0115079	Diff	1	31	246310	ATP5J	ATP synthase, H+ transporting, mitochondrial F0 complex, subunit F6
GAAATACAGC	1	0	1	hill	3	6	9	0	0	10.9119	0	0	23	0.014596	100	Diff	1	0	23	0.014596	Diff	1	3e-06	23	0.014596	Diff	1	0	0	NA	NA	0	0	23	0.014596	Diff	1	29
CAGACTATGT	1	0	1	hill	3	14	17	0	0	10.4375	0	0	22	0.0149241	100	Diff	1	0	22	0.0149241	Diff	1	1.8e-05	22	0.0149241	Diff	1	0	0	NA	NA	0	0	22	0.0149241	Diff	1	29	525330	ARF6	ADP-ribosylation factor 6
GAAATAAACA	1	0	1	hill	3	15	18	0	0	10.4375	0	0	22	0.0149241	100	Diff	1	0	22	0.0149241	Diff	1	1.3e-05	22	0.0149241	Diff	1	0	0	NA	NA	0	0	22	0.0149241	Diff	1	29	657737	LSM8	LSM8 homolog, U6 small nuclear RNA associated (S. cerevisiae)
GCCGTCGGAG	1	0	1	hill	2	9	11	0	0	9.01416	0	0	19	0.0160591	100	Diff	1	0	19	0.0160591	Diff	1	5e-05	19	0.0160591	Diff	1	0	0	NA	NA	0	0	19	0.0160591	Diff	1	29	523847	IFI6	Interferon, alpha-inducible protein 6
GAGGGCCGGT	1	0	1	hill	12	15	27	46	48	43.6475	20.4188	6e-06	186	0.00513265	99.8831	Diff	1	1e-06	186	0.00513265	Diff	1	0.589771	140	0.00591608	Equal	0	2.6e-05	94	0.00721995	Diff	1	9e-06	138	0.0059588	Diff	1	27	524280	H2AFJ	H2A histone family, member J
TTTCTGAGAA	1	0	1	hill	2	8	10	0	11	3.79544	0	0	19	0.0160591	100	Diff	1	1e-06	19	0.0160591	Diff	1	0.011681	19	0.0160591	Diff	1	0	11	0.0211058	Diff	1	0	8	0.0247487	Diff	1	31	37288	NR1D2	Nuclear receptor subfamily 1, group D, member 2
CTGCCATAAC	1	0	1	hill	6	19	25	11	5	25.1448	4.88276	0	69	0.00842701	100	Diff	1	2e-06	69	0.00842701	Diff	1	1e-05	58	0.00919145	Diff	1	0.78937	16	0.0175	Equal	0	0	64	0.00875	Diff	1	29	110445	SBDS	Shwachman-Bodian-Diamond syndrome
GTTTGCAAAC	1	0	1	hill	2	8	10	0	19	0	0	0	19	0.0160591	100	Diff	1	2e-06	19	0.0160591	Diff	1	0	19	0.0160591	Diff	1	0	19	0.0160591	Diff	1	0	0	NA	NA	0	30	567571	SMYD3	SET and MYND domain containing 3
CAGCTCATCT	1	0	1	hill	2	9	11	0	0	9.01416	0	0	19	0.0160591	100	Diff	1	2e-06	19	0.0160591	Diff	1	3.6e-05	19	0.0160591	Diff	1	0	0	NA	NA	0	0	19	0.0160591	Diff	1	29	6396	JTB	Jumping translocation breakpoint
AGGGCTGCAG	1	0	1	hill	4	7	11	4	6	14.7073	1.77555	2e-06	41	0.0109322	99.9817	Diff	1	3e-06	41	0.0109322	Diff	1	0.020543	37	0.0115079	Equal	0	0.037775	10	0.0221359	Equal	0	2e-06	35	0.0118322	Diff	1	25	89839	EPHA1	EPH receptor A1
TACATAATTA	1	0	1	hill	2	80	82	0	0	8.53973	0	0	18	0.0164992	100	Diff	1	3e-06	18	0.0164992	Diff	1	8.8e-05	18	0.0164992	Diff	1	0	0	NA	NA	0	0	18	0.0164992	Diff	1	29	523789	TncRNA	Trophoblast-derived noncoding RNA
ATCGCTTTCT	1	0	1	hill	14	38	52	70	79	46.9685	31.0721	0	248	0.004445	100	Diff	1	4e-06	248	0.004445	Diff	1	0.000576	178	0.00524672	Diff	1	0	149	0.00573462	Diff	1	0.00693	169	0.00538462	Equal	0	30	434980	APP	Amyloid beta (A4) precursor protein (peptidase nexin-II, Alzheimer disease)
GTTTCCAAAA	1	0	1	hill	2	24	26	0	3	7.11644	0	2.6e-05	18	0.0164992	99.8424	Diff	1	4e-06	18	0.0164992	Diff	1	0.129685	18	0.0164992	Equal	0	0	3	0.0404145	Diff	1	0	15	0.0180739	Diff	1	27	591234	GJB2	Gap junction protein, beta 2, 26kDa
TAGAGATTTG	1	0	1	hill	4	72	76	3	17	8.0653	1.33166	2e-06	37	0.0115079	99.9826	Diff	1	5e-06	37	0.0115079	Diff	1	0.027759	34	0.0120049	Equal	0	0	20	0.0156525	Diff	1	0.000452	20	0.0156525	Diff	1	27	181300	SEL1L	Sel-1 suppressor of lin-12-like (C. elegans)
CTGATGGCGA	1	0	1	hill	4	20	24	4	13	10.4375	1.77555	9.1e-05	39	0.011209	99.1882	Diff	1	6e-06	39	0.011209	Diff	1	0.473236	35	0.0118322	Equal	0	1.9e-05	17	0.0169775	Diff	1	0.000126	26	0.0137281	Diff	1	27	655453	ZFAND1	Zinc finger, AN1-type domain 1
CGGCTGAATT	1	0	1	hill	2	30	32	0	2	7.59087	0	5e-06	18	0.0164992	99.9697	Diff	1	7e-06	18	0.0164992	Diff	1	0.019783	18	0.0164992	Equal	0	0	2	0.0494975	Diff	1	0	16	0.0175	Diff	1	27	464071	PGD	Phosphogluconate dehydrogenase
CTAGAAAAGT	1	0	1	hill	1	6	7	0	0	8.0653	0	0	17	0.0169775	100	Diff	1	8e-06	17	0.0169775	Diff	1	0.000226	17	0.0169775	Diff	1	0	0	NA	NA	0	0	17	0.0169775	Diff	1	29	137007		Transcribed locus
CTCACCGCCC	1	0	1	hill	1	6	7	0	0	8.0653	0	0	17	0.0169775	100	Diff	1	9e-06	17	0.0169775	Diff	1	0.000218	17	0.0169775	Diff	1	0	0	NA	NA	0	0	17	0.0169775	Diff	1	29	405662	CRABP2	Cellular retinoic acid binding protein 2
CCTCCTTGCC	1	0	1	hill	1	6	7	0	17	0	0	0	17	0.0169775	100	Diff	1	1.1e-05	17	0.0169775	Diff	1	0	17	0.0169775	Diff	1	0	17	0.0169775	Diff	1	0	0	NA	NA	0	30
CTCCTCACCT	1	0	1	hill	51	160	211	211	154	123.826	93.6603	1.5e-05	626	0.00279776	99.4639	Diff	1	1.2e-05	626	0.00279776	Diff	1	0.031129	415	0.00343616	Equal	0	5e-06	365	0.00366397	Diff	1	0.002354	472	0.00322201	Diff	1	27	523185	RPL13A	Ribosomal protein L13a
TGGAAAGTGA	1	0	1	hill	7	37	44	18	29	19.4516	7.98998	4.2e-05	88	0.00746203	99.4372	Diff	1	1.3e-05	88	0.00746203	Diff	1	0.097933	70	0.0083666	Equal	0	1e-05	47	0.0102105	Diff	1	0.001022	59	0.00911322	Diff	1	27	25647	FOS	V-fos FBJ murine osteosarcoma viral oncogene homolog
GACTGGAAAA	1	0	1	hill	3	6	9	1	0	10.4375	0.443888	0	23	0.014596	100	Diff	1	1.5e-05	23	0.014596	Diff	1	2.3e-05	22	0.0149241	Diff	1	0.306641	1	0.07	Equal	0	0	23	0.014596	Diff	1	29	433300	FCER1G	Fc fragment of IgE, high affinity I, receptor for; gamma polypeptide
ACAGCCTGCA	1	0	1	hill	1	6	7	0	0	8.0653	0	0	17	0.0169775	100	Diff	1	1.6e-05	17	0.0169775	Diff	1	0.000249	17	0.0169775	Diff	1	0	0	NA	NA	0	0	17	0.0169775	Diff	1	29	153752	CDC25B	Cell division cycle 25 homolog B (S. pombe)
AAAATAAACA	1	0	1	hill	1	9	10	0	16	0	0	0	16	0.0175	100	Diff	1	1.7e-05	16	0.0175	Diff	1	0	16	0.0175	Diff	1	0	16	0.0175	Diff	1	0	0	NA	NA	0	30	676357	MEPE	Matrix, extracellular phosphoglycoprotein with ASARM motif (bone)
GGATGGGTGT	1	0	1	hill	3	4	7	1	18	1.89772	0.443888	0	23	0.014596	100	Diff	1	2e-05	23	0.014596	Diff	1	0	22	0.0149241	Diff	1	0	19	0.0160591	Diff	1	0.063014	5	0.031305	Equal	0	30	513330	TMEM186	Transmembrane protein 186
GGGGGAATTT	1	0	1	hill	1	10	11	0	15	0.47443	0	0	16	0.0175	100	Diff	1	2.3e-05	16	0.0175	Diff	1	0	16	0.0175	Diff	1	0	15	0.0180739	Diff	1	0	1	0.07	Diff	1	31	522257		Transcribed locus
GGGTTGGCTT	1	0	1	hill	1	22	23	0	0	7.11644	0	0	15	0.0180739	100	Diff	1	3.6e-05	15	0.0180739	Diff	1	0.000193	15	0.0180739	Diff	1	0	0	NA	NA	0	0	15	0.0180739	Diff	1	29	523084	SFTPA2B	Surfactant, pulmonary-associated protein A2B
AGTCTGCTGG	1	0	1	hill	1	26	27	0	0	7.11644	0	0	15	0.0180739	100	Diff	1	3.7e-05	15	0.0180739	Diff	1	0.0002	15	0.0180739	Diff	1	0	0	NA	NA	0	0	15	0.0180739	Diff	1	29	298713	C10orf99	Chromosome 10 open reading frame 99
TGGCTAAAAA	1	0	1	hill	1	23	24	0	0	7.11644	0	0	15	0.0180739	100	Diff	1	4.3e-05	15	0.0180739	Diff	1	0.000192	15	0.0180739	Diff	1	0	0	NA	NA	0	0	15	0.0180739	Diff	1	29	535762	SNHG8	Small nucleolar RNA host gene (non-protein coding) 8
CTTCTTGCCC	1	0	1	hill	1	16	17	0	2	6.16758	0	5.9e-05	15	0.0180739	99.6736	Diff	1	5.2e-05	15	0.0180739	Diff	1	0.097674	15	0.0180739	Equal	0	0	2	0.0494975	Diff	1	0	13	0.0194145	Diff	1	27	449630	HBA1	Hemoglobin, alpha 1
GTAATTTAAA	1	0	1	hill	3	16	19	1	8	5.69315	0.443888	0.000345	21	0.0152753	97.7414	Diff	1	5.3e-05	21	0.0152753	Diff	1	0.339675	20	0.0156525	Equal	0	2.2e-05	9	0.0233333	Diff	1	0.000275	13	0.0194145	Diff	1	27	470399	ITGB6	Integrin, beta 6
CTTAAATCTG	1	0	1	hill	1	19	20	0	15	0	0	0	15	0.0180739	100	Diff	1	5.4e-05	15	0.0180739	Diff	1	0	15	0.0180739	Diff	1	0	15	0.0180739	Diff	1	0	0	NA	NA	0	30	445203	DNAJA1	DnaJ (Hsp40) homolog, subfamily A, member 1
TATTGACAAC	1	0	1	hill	1	20	21	0	14	0.47443	0	0	15	0.0180739	100	Diff	1	5.4e-05	15	0.0180739	Diff	1	0	15	0.0180739	Diff	1	0	14	0.0187083	Diff	1	0	1	0.07	Diff	1	31	50382	TJP2	Tight junction protein 2 (zona occludens 2)
TGGCGTACGG	1	0	1	hill	1	11	12	0	5	4.7443	0	0.00049	15	0.0180739	97.2889	Diff	1	5.9e-05	15	0.0180739	Diff	1	0.786568	15	0.0180739	Equal	0	0	5	0.031305	Diff	1	0	10	0.0221359	Diff	1	27	586701		Transcribed locus, moderately similar to XP_001059315.1 hypothetical protei...
GAGTAAAAAA	1	0	1	hill	6	26	32	12	14	18.0283	5.32665	0.00029	64	0.00875	96.6857	Diff	1	6.3e-05	64	0.00875	Diff	1	0.37342	52	0.00970725	Equal	0	0.009467	26	0.0137281	Diff	1	3.9e-05	50	0.00989949	Diff	1	27	695987	MALAT1	Metastasis associated lung adenocarcinoma transcript 1 (non-coding RNA)
GCTGTAGCCA	1	0	1	hill	1	7	8	0	4	3.32101	0	0.003914	11	0.0211058	81.4553	Diff	1	7e-05	11	0.0211058	Diff	1	0.766269	11	0.0211058	Equal	0	0	4	0.035	Diff	1	0	7	0.0264575	Diff	1	27	510543	LOC642587	NPC-A-5
TAGAAAAAAA	1	0	1	hill	1	7	8	0	4	3.32101	0	0.003912	11	0.0211058	81.4648	Diff	1	7.1e-05	11	0.0211058	Diff	1	0.766981	11	0.0211058	Equal	0	0	4	0.035	Diff	1	0	7	0.0264575	Diff	1	27	564847	SNRPN	Small nuclear ribonucleoprotein polypeptide N
GCTCTGCTTG	1	0	1	hill	1	13	14	0	3	3.79544	0	0.003391	11	0.0211058	83.9333	Diff	1	7.8e-05	11	0.0211058	Diff	1	0.520914	11	0.0211058	Equal	0	0	3	0.0404145	Diff	1	0	8	0.0247487	Diff	1	27	112408	S100A7	S100 calcium binding protein A7
CACCTGCAGA	1	0	1	hill	4	40	44	5	5	13.284	2.21944	6e-05	38	0.0113555	99.4716	Diff	1	9.9e-05	38	0.0113555	Diff	1	0.023731	33	0.0121854	Equal	0	0.191646	10	0.0221359	Equal	0	1e-05	33	0.0121854	Diff	1	25	103501	GRK1	G protein-coupled receptor kinase 1
ACACCTCTAA	1	0	1	hill	6	24	30	12	20	13.7585	5.32665	0.000516	61	0.00896258	94.2427	Diff	1	0.000113	61	0.00896258	Diff	1	0.169819	49	0.01	Equal	0	0.000165	32	0.0123744	Diff	1	0.002615	41	0.0109322	Diff	1	27	149185	CNDP2	CNDP dipeptidase 2 (metallopeptidase M20 family)
AATGTGAGCA	1	0	1	hill	3	4	7	2	18	1.42329	0.887775	0	23	0.014596	100	Diff	1	0.000155	23	0.014596	Diff	1	0	21	0.0152753	Diff	1	0	20	0.0156525	Diff	1	0.375561	5	0.031305	Equal	0	30	25363	PSEN2	Presenilin 2 (Alzheimer disease 4)
GACATTGCTG	1	0	1	hill	3	4	7	2	14	3.32101	0.887775	1.3e-05	23	0.014596	99.9109	Diff	1	0.000165	23	0.014596	Diff	1	0.000564	21	0.0152753	Diff	1	0	16	0.0175	Diff	1	0.039977	9	0.0233333	Equal	0	30	523744	RFWD2	Ring finger and WD repeat domain 2
ACTGAGGAAA	1	0	1	hill	1	37	38	0	2	3.79544	0	0.003934	10	0.0221359	82.228	Diff	1	0.000173	10	0.0221359	Diff	1	0.308856	10	0.0221359	Equal	0	0	2	0.0494975	Diff	1	0	8	0.0247487	Diff	1	27	450230	IGFBP3	Insulin-like growth factor binding protein 3
TCCAGGGGCC	1	0	1	hill	1	27	28	0	2	3.79544	0	0.004035	10	0.0221359	81.7717	Diff	1	0.000186	10	0.0221359	Diff	1	0.308733	10	0.0221359	Equal	0	0	2	0.0494975	Diff	1	0	8	0.0247487	Diff	1	27	170835	UCHL5IP	UCHL5 interacting protein
CAAATCCAAA	1	0	1	hill	4	39	43	4	7	9.96302	1.77555	0.001141	32	0.0123744	90.7793	Diff	1	0.000205	32	0.0123744	Diff	1	0.311865	28	0.0132288	Equal	0	0.022804	11	0.0211058	Equal	0	0.000195	25	0.014	Diff	1	25	655750	MAP4K3	Mitogen-activated protein kinase kinase kinase kinase 3
GCCATCCCCT	1	0	1	hill	3	8	11	1	5	6.16758	0.443888	0.001248	19	0.0160591	92.2287	Diff	1	0.000232	19	0.0160591	Diff	1	0.615326	18	0.0164992	Equal	0	0.000797	6	0.0285774	Diff	1	0.000132	14	0.0187083	Diff	1	27	591538		Transcribed locus, weakly similar to NP_039504.1 [Schizosaccharomyces pombe...
TGTCAAAAAA	1	0	1	hill	2	7	9	1	1	8.0653	0.443888	2.9e-05	19	0.0160591	99.8194	Diff	1	0.000236	19	0.0160591	Diff	1	0.003714	18	0.0164992	Diff	1	0.574241	2	0.0494975	Equal	0	1.1e-05	18	0.0164992	Diff	1	29
GTGGCTCACA	1	0	1	hill	4	66	70	3	7	8.0653	1.33166	0.002024	27	0.0134715	84.9757	Diff	1	0.00027	27	0.0134715	Diff	1	0.661668	24	0.0142887	Equal	0	0.027058	10	0.0221359	Equal	0	0.000452	20	0.0156525	Diff	1	25	433381	C6orf89	Chromosome 6 open reading frame 89
ACAACACCCC	1	0	1	hill	3	6	9	2	11	4.26987	0.887775	0.000328	22	0.0149241	97.8022	Diff	1	0.000274	22	0.0149241	Diff	1	0.031677	20	0.0156525	Equal	0	6e-06	13	0.0194145	Diff	1	0.012303	11	0.0211058	Diff	1	27	515415	ITPKC	Inositol 1,4,5-trisphosphate 3-kinase C
TACCTGCAGG	1	0	1	hill	3	7	10	2	2	8.53973	0.887775	0.000179	22	0.0149241	98.8006	Diff	1	0.000276	22	0.0149241	Diff	1	0.014178	20	0.0156525	Diff	1	0.320704	4	0.035	Equal	0	4.6e-05	20	0.0156525	Diff	1	29	416073	S100A8	S100 calcium binding protein A8
GAATAAAGCA	1	0	1	hill	11	13	24	24	27	21.3493	10.6533	0.001536	96	0.00714435	78.5005	Diff	1	0.00035	96	0.00714435	Diff	1	0.316109	72	0.00824958	Equal	0	0.000686	51	0.00980196	Diff	1	0.003531	69	0.00842701	Diff	1	27	699346	PTPLB	Protein tyrosine phosphatase-like (proline instead of catalytic arginine), m...
GTAAATAAAG	1	0	1	hill	2	12	14	1	2	6.16758	0.443888	0.001307	16	0.0175	92.5314	Diff	1	0.000372	16	0.0175	Diff	1	0.097062	15	0.0180739	Equal	0	0.361078	3	0.0404145	Equal	0	0.000132	14	0.0187083	Diff	1	25
GGGAAAGCTG	1	0	1	hill	1	9	10	1	11	1.89772	0.443888	3.5e-05	16	0.0175	99.8	Diff	1	0.000393	16	0.0175	Diff	1	0.00324	15	0.0180739	Diff	1	0	12	0.0202073	Diff	1	0.063014	5	0.031305	Equal	0	30	12967	SYNE1	Spectrin repeat containing, nuclear envelope 1
TAATAAAGAA	1	0	1	hill	4	10	14	0	3	2.84658	0	0.012352	9	0.0233333	47.0629	Diff	1	0.0004	9	0.0233333	Diff	1	0.72782	9	0.0233333	Equal	0	0	3	0.0404145	Diff	1	0	6	0.0285774	Diff	1	27	654570	KRT15	Keratin 15
TGAGGGTTAG	1	0	1	hill	4	8	12	0	3	2.84658	0	0.01238	9	0.0233333	46.9429	Diff	1	0.000404	9	0.0233333	Diff	1	0.727798	9	0.0233333	Equal	0	0	3	0.0404145	Diff	1	0	6	0.0285774	Diff	1	27	440401	RETSAT	Retinol saturase (all-trans-retinol 13,14-reductase)
GCAGGCCTCA	1	0	1	hill	1	10	11	1	12	1.42329	0.443888	0	16	0.0175	100	Diff	1	0.000408	16	0.0175	Diff	1	1.7e-05	15	0.0180739	Diff	1	0	13	0.0194145	Diff	1	0.125679	4	0.035	Equal	0	30	301350	FXYD3	FXYD domain containing ion transport regulator 3
GGCTCCTCGA	1	0	1	hill	1	15	16	0	4	2.37215	0	0.00539	9	0.0233333	76.9	Diff	1	0.00041	9	0.0233333	Diff	1	0.28718	9	0.0233333	Equal	0	0	4	0.035	Diff	1	0	5	0.031305	Diff	1	27	370937	TAPBP	TAP binding protein (tapasin)
CAAATAAAAG	1	0	1	hill	2	11	13	1	2	6.16758	0.443888	0.001353	16	0.0175	92.2686	Diff	1	0.000413	16	0.0175	Diff	1	0.097571	15	0.0180739	Equal	0	0.361078	3	0.0404145	Equal	0	0.000132	14	0.0187083	Diff	1	25	185055	MALL	Mal, T-cell differentiation protein-like
AGTGCCGTGT	1	0	1	hill	9	104	113	28	11	32.7356	12.4289	2e-06	108	0.00673575	99.9703	Diff	1	0.000414	108	0.00673575	Diff	1	0.000104	80	0.00782624	Diff	1	0.730002	39	0.011209	Equal	0	7e-06	97	0.00710742	Diff	1	29	517307	MX1	Myxovirus (influenza virus) resistance 1, interferon-inducible protein p78 (...
GCTCTGGTTC	1	0	1	hill	4	8	12	0	3	2.84658	0	0.012386	9	0.0233333	46.9171	Diff	1	0.000428	9	0.0233333	Diff	1	0.727975	9	0.0233333	Equal	0	0	3	0.0404145	Diff	1	0	6	0.0285774	Diff	1	27	358997	TTL	Tubulin tyrosine ligase
CTGAATGCCC	1	0	1	hill	1	9	10	1	0	7.11644	0.443888	6e-06	16	0.0175	99.9657	Diff	1	0.000461	16	0.0175	Diff	1	0.000196	15	0.0180739	Diff	1	0.306641	1	0.07	Equal	0	3e-05	16	0.0175	Diff	1	29	558396	SCD	Stearoyl-CoA desaturase (delta-9-desaturase)
TTTTCTGAAA	1	0	1	hill	3	33	36	2	1	8.53973	0.887775	9e-05	21	0.0152753	99.4108	Diff	1	0.000482	21	0.0152753	Diff	1	0.00194	19	0.0160591	Diff	1	0.557681	3	0.0404145	Equal	0	4.6e-05	20	0.0156525	Diff	1	29	435136	TXN	Thioredoxin
GAAATAAGCA	1	0	1	hill	3	38	41	2	1	8.53973	0.887775	6.8e-05	21	0.0152753	99.5548	Diff	1	0.000489	21	0.0152753	Diff	1	0.001984	19	0.0160591	Diff	1	0.557681	3	0.0404145	Equal	0	4.6e-05	20	0.0156525	Diff	1	29	55682	EIF3S7	Eukaryotic translation initiation factor 3, subunit D
GAGGTCCTGG	1	0	1	hill	1	8	9	0	4	3.79544	0	0.002835	12	0.0202073	85.9704	Diff	1	0.000531	12	0.0202073	Diff	1	0.762288	12	0.0202073	Equal	0	0	4	0.035	Diff	1	0	8	0.0247487	Diff	1	27	446260	PSMA6	Proteasome (prosome, macropain) subunit, alpha type, 6
TACAATAATT	1	0	1	hill	1	8	9	0	4	3.79544	0	0.002841	12	0.0202073	85.9407	Diff	1	0.000548	12	0.0202073	Diff	1	0.762732	12	0.0202073	Equal	0	0	4	0.035	Diff	1	0	8	0.0247487	Diff	1	27	644906		Transcribed locus
GGGCAGGCGT	1	0	1	hill	1	7	8	0	4	3.79544	0	0.002905	12	0.0202073	85.624	Diff	1	0.000549	12	0.0202073	Diff	1	0.762339	12	0.0202073	Equal	0	0	4	0.035	Diff	1	0	8	0.0247487	Diff	1	27	501629	IER2	Immediate early response 2
TCAGACGCAG	1	0	1	hill	6	7	13	4	9	8.0653	1.77555	0.004493	30	0.0127802	64.844	Diff	1	0.000659	30	0.0127802	Diff	1	0.677778	26	0.0137281	Equal	0	0.009355	13	0.0194145	Diff	1	0.001585	21	0.0152753	Diff	1	27	459927	PTMA	Prothymosin, alpha (gene sequence 28)
ACGTTTAAGG	1	0	1	hill	1	6	7	1	1	6.16758	0.443888	0.001114	15	0.0180739	93.8364	Diff	1	0.000752	15	0.0180739	Diff	1	0.01819	14	0.0187083	Diff	1	0.574241	2	0.0494975	Equal	0	0.000132	14	0.0187083	Diff	1	29	444356	GRB2	Growth factor receptor-bound protein 2
TTATGGATCT	1	0	1	hill	1	16	17	1	0	6.64201	0.443888	2.4e-05	15	0.0180739	99.8672	Diff	1	0.000767	15	0.0180739	Diff	1	0.000516	14	0.0187083	Diff	1	0.306641	1	0.07	Equal	0	7.1e-05	15	0.0180739	Diff	1	29	302963	SPON2	Spondin 2, extracellular matrix protein
TGAGTGGTAG	1	0	1	hill	1	16	17	1	0	6.64201	0.443888	2.6e-05	15	0.0180739	99.8561	Diff	1	0.00077	15	0.0180739	Diff	1	0.000498	14	0.0187083	Diff	1	0.306641	1	0.07	Equal	0	7.1e-05	15	0.0180739	Diff	1	29	594444	LMNA	Lamin A/C
TGGGTGAAAA	1	0	1	hill	1	17	18	1	0	6.64201	0.443888	1.6e-05	15	0.0180739	99.9115	Diff	1	0.000803	15	0.0180739	Diff	1	0.000488	14	0.0187083	Diff	1	0.306641	1	0.07	Equal	0	7.1e-05	15	0.0180739	Diff	1	29	359698	DDC	Dopa decarboxylase (aromatic L-amino acid decarboxylase)
GTCACACCAC	1	0	1	hill	7	20	27	2	6	5.69315	0.887775	0.008274	20	0.0156525	47.1394	Diff	1	0.000878	20	0.0156525	Diff	1	0.804719	18	0.0164992	Equal	0	0.001565	8	0.0247487	Diff	1	0.001957	14	0.0187083	Diff	1	27	699311		Transcribed locus
TTTCCTGCAG	1	0	1	hill	0	3	3	0	0	3.79544	0	5.3e-05	8	0.0247487	99.7858	Diff	1	0.000886	8	0.0247487	Diff	1	0.002072	8	0.0247487	Diff	1	0	0	NA	NA	0	0	8	0.0247487	Diff	1	29	591401	ANKRD47	Ankyrin repeat domain 47
GTGGACCCTG	1	0	1	hill	0	3	3	0	0	3.79544	0	6.9e-05	8	0.0247487	99.7212	Diff	1	0.00092	8	0.0247487	Diff	1	0.002018	8	0.0247487	Diff	1	0	0	NA	NA	0	0	8	0.0247487	Diff	1	29	7236	NOSIP	Nitric oxide synthase interacting protein
GGATGCATTA	1	0	1	hill	0	4	4	0	7	0.47443	0	1e-06	8	0.0247487	99.996	Diff	1	0.000932	8	0.0247487	Diff	1	0.000122	8	0.0247487	Diff	1	0	7	0.0264575	Diff	1	0	1	0.07	Diff	1	31	461253	AP1G1	Adaptor-related protein complex 1, gamma 1 subunit
GACCTCCGGG	1	0	1	hill	0	3	3	0	0	3.79544	0	4.4e-05	8	0.0247487	99.8222	Diff	1	0.000956	8	0.0247487	Diff	1	0.002065	8	0.0247487	Diff	1	0	0	NA	NA	0	0	8	0.0247487	Diff	1	29	2022	TGM3	Transglutaminase 3 (E polypeptide, protein-glutamine-gamma-glutamyltransfera...
CATTTCTTTT	1	0	1	hill	0	3	3	0	0	3.79544	0	4.9e-05	8	0.0247487	99.802	Diff	1	0.000967	8	0.0247487	Diff	1	0.002083	8	0.0247487	Diff	1	0	0	NA	NA	0	0	8	0.0247487	Diff	1	29
CCGACGGGCG	1	0	1	hill	8	17	25	0	3	2.37215	0	0.017797	8	0.0247487	28.0893	Diff	1	0.000971	8	0.0247487	Diff	1	0.732156	8	0.0247487	Equal	0	0	3	0.0404145	Diff	1	0	5	0.031305	Diff	1	27	586920		Transcribed locus, strongly similar to NP_067042.1 adhesion molecule 2 prec...
GTGGCGTGCA	1	0	1	hill	0	3	3	0	0	3.79544	0	4.3e-05	8	0.0247487	99.8263	Diff	1	0.000973	8	0.0247487	Diff	1	0.002071	8	0.0247487	Diff	1	0	0	NA	NA	0	0	8	0.0247487	Diff	1	29	445387	RPS6KA3	Ribosomal protein S6 kinase, 90kDa, polypeptide 3
TTTCCTGCTT	1	0	1	hill	0	3	3	0	0	3.79544	0	5e-05	8	0.0247487	99.798	Diff	1	0.000976	8	0.0247487	Diff	1	0.002052	8	0.0247487	Diff	1	0	0	NA	NA	0	0	8	0.0247487	Diff	1	29
GCATAACAAC	1	0	1	hill	0	3	3	0	0	3.79544	0	6.1e-05	8	0.0247487	99.7535	Diff	1	0.000977	8	0.0247487	Diff	1	0.002099	8	0.0247487	Diff	1	0	0	NA	NA	0	0	8	0.0247487	Diff	1	29	436298		Transcribed locus, moderately similar to XP_577969.2 hypothetical protein [...
ATGGCCCATA	1	0	1	hill	0	3	3	0	0	3.79544	0	6.5e-05	8	0.0247487	99.7374	Diff	1	0.000981	8	0.0247487	Diff	1	0.002118	8	0.0247487	Diff	1	0	0	NA	NA	0	0	8	0.0247487	Diff	1	29	282975	CES2	Carboxylesterase 2 (intestine, liver)
CAGGGGCTTA	1	0	1	hill	0	3	3	0	0	3.79544	0	4.8e-05	8	0.0247487	99.8061	Diff	1	0.000984	8	0.0247487	Diff	1	0.002034	8	0.0247487	Diff	1	0	0	NA	NA	0	0	8	0.0247487	Diff	1	29	134491	OBFC1	Oligonucleotide/oligosaccharide-binding fold containing 1
CCTCTGTCTC	1	0	1	hill	0	4	4	0	8	0	0	0	8	0.0247487	100	Diff	1	0.000987	8	0.0247487	Diff	1	0	8	0.0247487	Diff	1	0	8	0.0247487	Diff	1	0	0	NA	NA	0	30	161031	SYT8	Synaptotagmin VIII
AGAGCCAAGT	1	0	1	hill	0	4	4	0	7	0.47443	0	3e-06	8	0.0247487	99.9879	Diff	1	0.000988	8	0.0247487	Diff	1	0.000101	8	0.0247487	Diff	1	0	7	0.0264575	Diff	1	0	1	0.07	Diff	1	31	632703	RPL41	Ribosomal protein L41
GAAGTGTGTC	1	0	1	hill	0	4	4	0	8	0	0	0	8	0.0247487	100	Diff	1	0.000993	8	0.0247487	Diff	1	0	8	0.0247487	Diff	1	0	8	0.0247487	Diff	1	0	0	NA	NA	0	30	5298	ADIPOR1	Adiponectin receptor 1
GATACTGCCT	1	0	1	hill	6	38	44	8	15	9.48859	3.5511	0.002113	43	0.0106749	80.2059	Diff	1	0.000996	43	0.0106749	Diff	1	0.148303	35	0.0118322	Equal	0	0.000364	23	0.014596	Diff	1	0.013769	28	0.0132288	Equal	0	26	433845	KRT6A	Keratin 6A
ACTGTGGCGG	1	0	1	hill	0	3	3	0	0	3.79544	0	6.3e-05	8	0.0247487	99.7454	Diff	1	0.000996	8	0.0247487	Diff	1	0.002108	8	0.0247487	Diff	1	0	0	NA	NA	0	0	8	0.0247487	Diff	1	29	112242	C15orf48	Chromosome 15 open reading frame 48
CGAAAGATGT	1	0	1	hill	0	4	4	0	8	0	0	0	8	0.0247487	100	Diff	1	0.001006	8	0.0247487	Diff	1	0	8	0.0247487	Diff	1	0	8	0.0247487	Diff	1	0	0	NA	NA	0	30
GTGATGGGCT	1	0	1	hill	0	3	3	0	0	3.79544	0	4.7e-05	8	0.0247487	99.8101	Diff	1	0.001011	8	0.0247487	Diff	1	0.002077	8	0.0247487	Diff	1	0	0	NA	NA	0	0	8	0.0247487	Diff	1	29	500635	EVPL	Envoplakin
GTAATAAGTG	1	0	1	hill	0	3	3	0	0	3.79544	0	5.2e-05	8	0.0247487	99.7899	Diff	1	0.001037	8	0.0247487	Diff	1	0.002098	8	0.0247487	Diff	1	0	0	NA	NA	0	0	8	0.0247487	Diff	1	29	331555	SPINK5	Serine peptidase inhibitor, Kazal type 5
ATTATCCAGC	1	0	1	hill	6	7	13	4	6	9.01416	1.77555	0.004749	29	0.0129987	63.4655	Diff	1	0.001085	29	0.0129987	Diff	1	0.282674	25	0.014	Equal	0	0.037775	10	0.0221359	Equal	0	0.000524	23	0.014596	Diff	1	25	301404	RBM3	RNA binding motif (RNP1, RRM) protein 3
TACAGAGGGA	1	0	1	hill	9	50	59	4	8	8.0653	1.77555	0.006301	29	0.0129987	51.5258	Diff	1	0.001117	29	0.0129987	Diff	1	0.830802	25	0.014	Equal	0	0.014177	12	0.0202073	Diff	1	0.001585	21	0.0152753	Diff	1	27	406096	ZFAND5	Zinc finger, AN1-type domain 5
AGAAAGATGT	1	0	1	hill	57	237	294	13	16	13.7585	5.77054	0.006672	58	0.00919145	27.4108	Diff	1	0.001155	58	0.00919145	Diff	1	0.523732	45	0.010435	Equal	0	0.003917	29	0.0129987	Diff	1	0.004888	42	0.0108012	Diff	1	27	494173	ANXA1	Annexin A1
TATCTGTCTA	1	0	1	hill	9	26	35	23	13	24.6703	10.2094	0.000788	88	0.00746203	89.4399	Diff	1	0.001535	88	0.00746203	Diff	1	0.023196	65	0.00868243	Equal	0	0.479261	36	0.0116667	Equal	0	0.000175	75	0.0080829	Diff	1	25	436687	SET	SET translocation (myeloid leukemia-associated)
ATTAGAAATT	1	0	1	hill	2	6	8	2	12	2.37215	0.887775	0.000104	19	0.0160591	99.3524	Diff	1	0.001665	19	0.0160591	Diff	1	0.001548	17	0.0169775	Diff	1	2e-06	14	0.0187083	Diff	1	0.126718	7	0.0264575	Equal	0	30	133397	ITGA6	Integrin, alpha 6
AATTCACTCT	1	0	1	hill	0	5	5	0	0	3.32101	0	0.000268	7	0.0264575	98.9871	Diff	1	0.002245	7	0.0264575	Diff	1	0.00559	7	0.0264575	Diff	1	0	0	NA	NA	0	0	7	0.0264575	Diff	1	29	278363		Transcribed locus
GGGAGGAACA	1	0	1	hill	0	6	6	0	7	0	0	0	7	0.0264575	100	Diff	1	0.002249	7	0.0264575	Diff	1	0	7	0.0264575	Diff	1	0	7	0.0264575	Diff	1	0	0	NA	NA	0	30	699350	POP4	Processing of precursor 4, ribonuclease P/MRP subunit (S. cerevisiae)
CCACTGCACT	1	0	1	hill	132	136	268	0	3	1.89772	0	0.024941	7	0.0264575	5.73188	Diff	1	0.002253	7	0.0264575	Diff	1	0.440452	7	0.0264575	Equal	0	0	3	0.0404145	Diff	1	0	4	0.035	Diff	1	27	107003	CCNB1IP1	Cyclin B1 interacting protein 1
ACATCATAGA	1	0	1	hill	0	5	5	0	0	3.32101	0	0.000264	7	0.0264575	99.0022	Diff	1	0.002271	7	0.0264575	Diff	1	0.005644	7	0.0264575	Diff	1	0	0	NA	NA	0	0	7	0.0264575	Diff	1	29	408054	RPL12	Ribosomal protein L12
CAGGACGGGC	1	0	1	hill	0	5	5	0	0	3.32101	0	0.000253	7	0.0264575	99.0437	Diff	1	0.002275	7	0.0264575	Diff	1	0.005612	7	0.0264575	Diff	1	0	0	NA	NA	0	0	7	0.0264575	Diff	1	29	520348	UBC	Ubiquitin C
GTGAAACTGT	1	0	1	hill	0	5	5	0	0	3.32101	0	0.000255	7	0.0264575	99.0362	Diff	1	0.002277	7	0.0264575	Diff	1	0.005628	7	0.0264575	Diff	1	0	0	NA	NA	0	0	7	0.0264575	Diff	1	29	155827	GOLGA2	Golgi autoantigen, golgin subfamily a, 2
AGACATAAAT	1	0	1	hill	0	3	3	0	5	0.948859	0	0.001736	7	0.0264575	93.4385	Diff	1	0.002277	7	0.0264575	Diff	1	0.071731	7	0.0264575	Equal	0	0	5	0.031305	Diff	1	0	2	0.0494975	Diff	1	27
GGAAAATGGT	1	0	1	hill	0	6	6	0	6	0.47443	0	7e-06	7	0.0264575	99.9735	Diff	1	0.002286	7	0.0264575	Diff	1	0.000343	7	0.0264575	Diff	1	0	6	0.0285774	Diff	1	0	1	0.07	Diff	1	31	449909	RPSA	Ribosomal protein SA
CTGTTTCTAC	1	0	1	hill	0	5	5	0	0	3.32101	0	0.000258	7	0.0264575	99.0249	Diff	1	0.002296	7	0.0264575	Diff	1	0.005581	7	0.0264575	Diff	1	0	0	NA	NA	0	0	7	0.0264575	Diff	1	29	11638	ACSL5	Acyl-CoA synthetase long-chain family member 5
AAAGCACAAG	1	0	1	hill	99	446	545	0	3	1.89772	0	0.024661	7	0.0264575	6.79018	Diff	1	0.002299	7	0.0264575	Diff	1	0.441344	7	0.0264575	Equal	0	0	3	0.0404145	Diff	1	0	4	0.035	Diff	1	27	433845	KRT6A	Keratin 6A
TGGGTTTACT	1	0	1	hill	0	6	6	0	6	0.47443	0	1.4e-05	7	0.0264575	99.9471	Diff	1	0.002306	7	0.0264575	Diff	1	0.000379	7	0.0264575	Diff	1	0	6	0.0285774	Diff	1	0	1	0.07	Diff	1	31	699339	GZF1	GDNF-inducible zinc finger protein 1
CTTCCTTGCC	1	0	1	hill	141	915	1056	0	3	1.89772	0	0.025068	7	0.0264575	5.25187	Diff	1	0.002315	7	0.0264575	Diff	1	0.441411	7	0.0264575	Equal	0	0	3	0.0404145	Diff	1	0	4	0.035	Diff	1	27	2785	KRT17	Keratin 17
GATGGGGATG	1	0	1	hill	0	6	6	0	7	0	0	0	7	0.0264575	100	Diff	1	0.002332	7	0.0264575	Diff	1	0	7	0.0264575	Diff	1	0	7	0.0264575	Diff	1	0	0	NA	NA	0	30	380710	MMP28	Matrix metallopeptidase 28
ATTGGAAGCT	1	0	1	hill	0	6	6	0	6	0.47443	0	6e-06	7	0.0264575	99.9773	Diff	1	0.002332	7	0.0264575	Diff	1	0.000359	7	0.0264575	Diff	1	0	6	0.0285774	Diff	1	0	1	0.07	Diff	1	31	98321	CXorf36	Chromosome X open reading frame 36
GGCCAGACCT	1	0	1	hill	0	5	5	0	0	3.32101	0	0.000231	7	0.0264575	99.1269	Diff	1	0.002332	7	0.0264575	Diff	1	0.005622	7	0.0264575	Diff	1	0	0	NA	NA	0	0	7	0.0264575	Diff	1	29	529317	HERC6	Hect domain and RLD 6
GAGTGGAGAG	1	0	1	hill	0	4	4	0	5	0.948859	0	0.001722	7	0.0264575	93.4915	Diff	1	0.002333	7	0.0264575	Diff	1	0.07119	7	0.0264575	Equal	0	0	5	0.031305	Diff	1	0	2	0.0494975	Diff	1	27	410316	HRASLS5	HRAS-like suppressor family, member 5
ATTCTGTCAT	1	0	1	hill	0	5	5	0	0	3.32101	0	0.000281	7	0.0264575	98.9379	Diff	1	0.002337	7	0.0264575	Diff	1	0.005795	7	0.0264575	Diff	1	0	0	NA	NA	0	0	7	0.0264575	Diff	1	29	546323	SUCLA2	Succinate-CoA ligase, ADP-forming, beta subunit
CTGAATTCAG	1	0	1	hill	0	5	5	0	0	3.32101	0	0.000248	7	0.0264575	99.0626	Diff	1	0.002339	7	0.0264575	Diff	1	0.005588	7	0.0264575	Diff	1	0	0	NA	NA	0	0	7	0.0264575	Diff	1	29	232417		Transcribed locus
TTGTGGTTAT	1	0	1	hill	0	5	5	0	0	3.32101	0	0.000251	7	0.0264575	99.0513	Diff	1	0.002341	7	0.0264575	Diff	1	0.005579	7	0.0264575	Diff	1	0	0	NA	NA	0	0	7	0.0264575	Diff	1	29
CAGCAATTAT	1	0	1	hill	0	5	5	0	0	3.32101	0	0.000242	7	0.0264575	99.0853	Diff	1	0.00235	7	0.0264575	Diff	1	0.005784	7	0.0264575	Diff	1	0	0	NA	NA	0	0	7	0.0264575	Diff	1	29	32309	INPP1	Inositol polyphosphate-1-phosphatase
CCGAGGCTTG	1	0	1	hill	0	6	6	0	7	0	0	0	7	0.0264575	100	Diff	1	0.002357	7	0.0264575	Diff	1	0	7	0.0264575	Diff	1	0	7	0.0264575	Diff	1	0	0	NA	NA	0	30	662242	LOC440995	Hypothetical gene supported by BC034933; BC068085
GCCCGGGAAT	1	0	1	hill	0	6	6	0	7	0	0	0	7	0.0264575	100	Diff	1	0.00236	7	0.0264575	Diff	1	0	7	0.0264575	Diff	1	0	7	0.0264575	Diff	1	0	0	NA	NA	0	30
CCCTCCTGGG	1	0	1	hill	17	20	37	93	19	79.7042	41.2815	0	280	0.0041833	100	Diff	1	0.002386	280	0.0041833	Diff	1	0	187	0.00511891	Diff	1	0.00063	112	0.00661438	Diff	1	0	261	0.00433289	Diff	1	31	522412	C9orf16	Chromosome 9 open reading frame 16
GTAAGCATAA	1	0	1	hill	0	5	5	0	0	3.32101	0	0.000238	7	0.0264575	99.1004	Diff	1	0.002404	7	0.0264575	Diff	1	0.005653	7	0.0264575	Diff	1	0	0	NA	NA	0	0	7	0.0264575	Diff	1	29
AAATAGCTAA	1	0	1	hill	0	6	6	0	6	0.47443	0	7e-06	7	0.0264575	99.9735	Diff	1	0.002425	7	0.0264575	Diff	1	0.00036	7	0.0264575	Diff	1	0	6	0.0285774	Diff	1	0	1	0.07	Diff	1	31	44298	MRPS17	Mitochondrial ribosomal protein S17
ACAAAGCATT	1	0	1	hill	4	11	15	6	3	10.9119	2.66333	0.001389	32	0.0123744	88.7752	Diff	1	0.003462	32	0.0123744	Diff	1	0.009941	26	0.0137281	Diff	1	0.730927	9	0.0233333	Equal	0	0.000667	29	0.0129987	Diff	1	29	635441	IGFBP5	Insulin-like growth factor binding protein 5
CTTAATCCTG	1	0	1	hill	16	29	45	138	2	63.0991	61.2565	0	273	0.00423659	100	Diff	1	0.00389	273	0.00423659	Diff	1	0	135	0.00602464	Diff	1	0	140	0.00591608	Diff	1	0.76059	271	0.0042522	Equal	0	30	221847	SLC38A2	Solute carrier family 38, member 2
AATAAAGTTA	1	0	1	hill	3	10	13	3	14	2.37215	1.33166	3e-05	22	0.0149241	99.799	Diff	1	0.004327	22	0.0149241	Diff	1	0.000722	19	0.0160591	Diff	1	2e-06	17	0.0169775	Diff	1	0.29122	8	0.0247487	Equal	0	30	631860	SNAPC2	Small nuclear RNA activating complex, polypeptide 2, 45kDa
GTGTGGGGGG	1	0	1	hill	62	105	167	8	6	11.3863	3.5511	0.008869	38	0.0113555	21.8969	Diff	1	0.004526	38	0.0113555	Diff	1	0.116387	30	0.0127802	Equal	0	0.25167	14	0.0187083	Equal	0	0.002526	32	0.0123744	Diff	1	25	514174	JUP	Junction plakoglobin
GCAATAAAGC	1	0	1	hill	3	8	11	3	11	2.84658	1.33166	0.000851	20	0.0156525	94.5632	Diff	1	0.005003	20	0.0156525	Diff	1	0.002676	17	0.0169775	Diff	1	3.9e-05	14	0.0187083	Diff	1	0.182593	9	0.0233333	Equal	0	30
AATATGTGGG	1	0	1	hill	23	59	82	50	25	40.3265	22.1944	0.00175	160	0.00553399	68.3772	Diff	1	0.005105	160	0.00553399	Diff	1	0.024266	110	0.00667424	Equal	0	0.62215	75	0.0080829	Equal	0	0.000537	135	0.00602464	Diff	1	25	351875	COX6C	Cytochrome c oxidase subunit VIc
TAAAGAGGCC	1	0	1	hill	0	7	7	0	0	2.84658	0	0.00106	6	0.0285774	96.2908	Diff	1	0.005333	6	0.0285774	Diff	1	0.015186	6	0.0285774	Diff	1	0	0	NA	NA	0	0	6	0.0285774	Diff	1	29
GACCAGCTGC	1	0	1	hill	0	6	6	0	0	2.84658	0	0.001107	6	0.0285774	96.1263	Diff	1	0.005377	6	0.0285774	Diff	1	0.015102	6	0.0285774	Diff	1	0	0	NA	NA	0	0	6	0.0285774	Diff	1	29	289015	GDPD3	Glycerophosphodiester phosphodiesterase domain containing 3
TTGTAACGTG	1	0	1	hill	0	6	6	0	0	2.84658	0	0.001173	6	0.0285774	95.8954	Diff	1	0.0054	6	0.0285774	Diff	1	0.015086	6	0.0285774	Diff	1	0	0	NA	NA	0	0	6	0.0285774	Diff	1	29	654626	LPGAT1	Lysophosphatidylglycerol acyltransferase 1
TCGGCCATTC	1	0	1	hill	0	6	6	0	0	2.84658	0	0.001148	6	0.0285774	95.9828	Diff	1	0.005418	6	0.0285774	Diff	1	0.01489	6	0.0285774	Diff	1	0	0	NA	NA	0	0	6	0.0285774	Diff	1	29
ACATTCTTTT	1	0	1	hill	14	64	78	0	1	2.37215	0	0.024093	6	0.0285774	15.6921	Diff	1	0.005424	6	0.0285774	Diff	1	0.393672	6	0.0285774	Equal	0	0	1	0.07	Diff	1	0	5	0.031305	Diff	1	27	190495	GPNMB	Glycoprotein (transmembrane) nmb
TAAGGGAAAT	1	0	1	hill	0	6	6	0	0	2.84658	0	0.001219	6	0.0285774	95.7344	Diff	1	0.005431	6	0.0285774	Diff	1	0.015059	6	0.0285774	Diff	1	0	0	NA	NA	0	0	6	0.0285774	Diff	1	29	166011	CTNND1	Catenin (cadherin-associated protein), delta 1
GTGGTGGTTA	1	0	1	hill	0	6	6	0	0	2.84658	0	0.001152	6	0.0285774	95.9688	Diff	1	0.005435	6	0.0285774	Diff	1	0.015088	6	0.0285774	Diff	1	0	0	NA	NA	0	0	6	0.0285774	Diff	1	29	190086	MRCL3	Myosin regulatory light chain MRCL3
AGCTTCTACT	1	0	1	hill	0	6	6	0	0	2.84658	0	0.001147	6	0.0285774	95.9863	Diff	1	0.005447	6	0.0285774	Diff	1	0.015166	6	0.0285774	Diff	1	0	0	NA	NA	0	0	6	0.0285774	Diff	1	29	2421	SPRR2C	Small proline-rich protein 2C
GGTGGCACTG	1	0	1	hill	0	7	7	0	6	0	0	0	6	0.0285774	100	Diff	1	0.005461	6	0.0285774	Diff	1	0	6	0.0285774	Diff	1	0	6	0.0285774	Diff	1	0	0	NA	NA	0	30	17589	FLJ40852	Hypothetical protein FLJ40852
CTTGCCTTGG	1	0	1	hill	0	6	6	0	0	2.84658	0	0.001176	6	0.0285774	95.8849	Diff	1	0.005464	6	0.0285774	Diff	1	0.015106	6	0.0285774	Diff	1	0	0	NA	NA	0	0	6	0.0285774	Diff	1	29
GGTGGCCACG	1	0	1	hill	0	6	6	0	0	2.84658	0	0.001118	6	0.0285774	96.0878	Diff	1	0.005474	6	0.0285774	Diff	1	0.01505	6	0.0285774	Diff	1	0	0	NA	NA	0	0	6	0.0285774	Diff	1	29
GGAGTGTGCG	1	0	1	hill	1	41	42	0	4	0.948859	0	0.010338	6	0.0285774	63.8245	Diff	1	0.005475	6	0.0285774	Diff	1	0.112172	6	0.0285774	Equal	0	0	4	0.035	Diff	1	0	2	0.0494975	Diff	1	27	4944	C9orf58	Chromosome 9 open reading frame 58
AACCATCACC	1	0	1	hill	0	7	7	0	0	2.84658	0	0.001091	6	0.0285774	96.1823	Diff	1	0.005477	6	0.0285774	Diff	1	0.01535	6	0.0285774	Diff	1	0	0	NA	NA	0	0	6	0.0285774	Diff	1	29	508958	STXBP6	Syntaxin binding protein 6 (amisyn)
CAGGACTCCG	1	0	1	hill	0	6	6	0	0	2.84658	0	0.001155	6	0.0285774	95.9583	Diff	1	0.005481	6	0.0285774	Diff	1	0.015328	6	0.0285774	Diff	1	0	0	NA	NA	0	0	6	0.0285774	Diff	1	29
TAAAAAAAAA	1	0	1	hill	19	168	187	0	1	2.37215	0	0.024571	6	0.0285774	14.0194	Diff	1	0.005483	6	0.0285774	Diff	1	0.394118	6	0.0285774	Equal	0	0	1	0.07	Diff	1	0	5	0.031305	Diff	1	27	379466	UBE2A	Ubiquitin-conjugating enzyme E2A (RAD6 homolog)
TAGGTGGTCT	1	0	1	hill	0	7	7	0	5	0.47443	0	5.6e-05	6	0.0285774	99.804	Diff	1	0.005484	6	0.0285774	Diff	1	0.001132	6	0.0285774	Diff	1	0	5	0.031305	Diff	1	0	1	0.07	Diff	1	31	374596	TPT1	Tumor protein, translationally-controlled 1
TATTTATATG	1	0	1	hill	0	6	6	0	0	2.84658	0	0.001139	6	0.0285774	96.0143	Diff	1	0.005488	6	0.0285774	Diff	1	0.015071	6	0.0285774	Diff	1	0	0	NA	NA	0	0	6	0.0285774	Diff	1	29	47338	IFIT3	Interferon-induced protein with tetratricopeptide repeats 3
CAGAAGTGTC	1	0	1	hill	0	7	7	0	6	0	0	0	6	0.0285774	100	Diff	1	0.00549	6	0.0285774	Diff	1	0	6	0.0285774	Diff	1	0	6	0.0285774	Diff	1	0	0	NA	NA	0	30	112728	PPM1F	Protein phosphatase 1F (PP2C domain containing)
ATGATGAGGC	1	0	1	hill	0	6	6	0	0	2.84658	0	0.001142	6	0.0285774	96.0038	Diff	1	0.005492	6	0.0285774	Diff	1	0.015211	6	0.0285774	Diff	1	0	0	NA	NA	0	0	6	0.0285774	Diff	1	29	654585	PSMB9	Proteasome (prosome, macropain) subunit, beta type, 9 (large multifunctional...
TGGTGAAGGA	1	0	1	hill	0	7	7	0	6	0	0	0	6	0.0285774	100	Diff	1	0.0055	6	0.0285774	Diff	1	0	6	0.0285774	Diff	1	0	6	0.0285774	Diff	1	0	0	NA	NA	0	30	522584	TMSB4X	Thymosin, beta 4, X-linked
CCCCAGTCGG	1	0	1	hill	0	6	6	0	0	2.84658	0	0.001123	6	0.0285774	96.0703	Diff	1	0.0055	6	0.0285774	Diff	1	0.01515	6	0.0285774	Diff	1	0	0	NA	NA	0	0	6	0.0285774	Diff	1	29	171596	EPHA2	EPH receptor A2
CAAGAGCGAG	1	0	1	hill	0	6	6	0	0	2.84658	0	0.001138	6	0.0285774	96.0178	Diff	1	0.0055	6	0.0285774	Diff	1	0.015189	6	0.0285774	Diff	1	0	0	NA	NA	0	0	6	0.0285774	Diff	1	29	433759	BANF1	Barrier to autointegration factor 1
TAATTTGCAT	1	0	1	hill	0	6	6	0	0	2.84658	0	0.001102	6	0.0285774	96.1438	Diff	1	0.005504	6	0.0285774	Diff	1	0.015178	6	0.0285774	Diff	1	0	0	NA	NA	0	0	6	0.0285774	Diff	1	29	696241	EMP1	Epithelial membrane protein 1
ACCTGTATCC	1	0	1	hill	17	71	88	0	1	2.37215	0	0.024384	6	0.0285774	14.6738	Diff	1	0.00551	6	0.0285774	Diff	1	0.394792	6	0.0285774	Equal	0	0	1	0.07	Diff	1	0	5	0.031305	Diff	1	27	374650	IFITM3	Interferon induced transmembrane protein 3 (1-8U)
AAGGGCTCCT	1	0	1	hill	0	6	6	0	0	2.84658	0	0.001164	6	0.0285774	95.9268	Diff	1	0.005516	6	0.0285774	Diff	1	0.01508	6	0.0285774	Diff	1	0	0	NA	NA	0	0	6	0.0285774	Diff	1	29	654380	KRT14	Keratin 14 (epidermolysis bullosa simplex, Dowling-Meara, Koebner)
AGCTTCCACC	1	0	1	hill	1	32	33	0	4	0.948859	0	0.010458	6	0.0285774	63.4046	Diff	1	0.005517	6	0.0285774	Diff	1	0.11252	6	0.0285774	Equal	0	0	4	0.035	Diff	1	0	2	0.0494975	Diff	1	27	490252	SPRR2F	Small proline-rich protein 2F
GCGGAGGTGG	1	0	1	hill	1	30	31	0	4	0.948859	0	0.010475	6	0.0285774	63.3451	Diff	1	0.005523	6	0.0285774	Diff	1	0.112268	6	0.0285774	Equal	0	0	4	0.035	Diff	1	0	2	0.0494975	Diff	1	27	648398	IGHA1	Immunoglobulin heavy constant alpha 1
TGGCCCCAGG	1	0	1	hill	13	15	28	0	1	2.37215	0	0.024023	6	0.0285774	15.937	Diff	1	0.005523	6	0.0285774	Diff	1	0.394599	6	0.0285774	Equal	0	0	1	0.07	Diff	1	0	5	0.031305	Diff	1	27	110675	APOC1	Apolipoprotein C-I
TGAACCAAAT	1	0	1	hill	0	6	6	0	0	2.84658	0	0.001165	6	0.0285774	95.9233	Diff	1	0.005524	6	0.0285774	Diff	1	0.015256	6	0.0285774	Diff	1	0	0	NA	NA	0	0	6	0.0285774	Diff	1	29	644653	TCF4	Transcription factor 4
TGCCAAGGGT	1	0	1	hill	0	6	6	0	0	2.84658	0	0.001137	6	0.0285774	96.0213	Diff	1	0.005528	6	0.0285774	Diff	1	0.015071	6	0.0285774	Diff	1	0	0	NA	NA	0	0	6	0.0285774	Diff	1	29
TAATAAGCAC	1	0	1	hill	0	6	6	0	0	2.84658	0	0.001178	6	0.0285774	95.8779	Diff	1	0.005529	6	0.0285774	Diff	1	0.015466	6	0.0285774	Diff	1	0	0	NA	NA	0	0	6	0.0285774	Diff	1	29	632239	MNT	MAX binding protein
GACTTTTCTG	1	0	1	hill	0	6	6	0	0	2.84658	0	0.001174	6	0.0285774	95.8919	Diff	1	0.005531	6	0.0285774	Diff	1	0.015109	6	0.0285774	Diff	1	0	0	NA	NA	0	0	6	0.0285774	Diff	1	29	654525	POU2AF1	POU class 2 associating factor 1
TAAACCCAAA	1	0	1	hill	0	7	7	0	5	0.47443	0	5.2e-05	6	0.0285774	99.818	Diff	1	0.005533	6	0.0285774	Diff	1	0.001147	6	0.0285774	Diff	1	0	5	0.031305	Diff	1	0	1	0.07	Diff	1	31
CAGAACCTGG	1	0	1	hill	0	6	6	0	0	2.84658	0	0.001157	6	0.0285774	95.9513	Diff	1	0.005533	6	0.0285774	Diff	1	0.0152	6	0.0285774	Diff	1	0	0	NA	NA	0	0	6	0.0285774	Diff	1	29	654380	KRT14	Keratin 14 (epidermolysis bullosa simplex, Dowling-Meara, Koebner)
GCTTTTTTTG	1	0	1	hill	1	37	38	0	4	0.948859	0	0.010372	6	0.0285774	63.7056	Diff	1	0.005533	6	0.0285774	Diff	1	0.1125	6	0.0285774	Equal	0	0	4	0.035	Diff	1	0	2	0.0494975	Diff	1	27	654435	AKR1A1	Aldo-keto reductase family 1, member A1 (aldehyde reductase)
TTCTCTCCAA	1	0	1	hill	0	7	7	0	6	0	0	0	6	0.0285774	100	Diff	1	0.005548	6	0.0285774	Diff	1	0	6	0.0285774	Diff	1	0	6	0.0285774	Diff	1	0	0	NA	NA	0	30	591463	SMG7	Smg-7 homolog, nonsense mediated mRNA decay factor (C. elegans)
TTTTAGCAGG	1	0	1	hill	0	7	7	0	6	0	0	0	6	0.0285774	100	Diff	1	0.00555	6	0.0285774	Diff	1	0	6	0.0285774	Diff	1	0	6	0.0285774	Diff	1	0	0	NA	NA	0	30	146393	HERPUD1	Homocysteine-inducible, endoplasmic reticulum stress-inducible, ubiquitin-li...
GAAATTCCCC	1	0	1	hill	2	15	17	2	10	2.37215	0.887775	0.000622	17	0.0169775	96.3363	Diff	1	0.005559	17	0.0169775	Diff	1	0.004272	15	0.0180739	Diff	1	1.9e-05	12	0.0202073	Diff	1	0.126718	7	0.0264575	Equal	0	30	416073	S100A8	S100 calcium binding protein A8
TGGCCATCTG	1	0	1	hill	0	6	6	0	0	2.84658	0	0.001126	6	0.0285774	96.0598	Diff	1	0.005559	6	0.0285774	Diff	1	0.01521	6	0.0285774	Diff	1	0	0	NA	NA	0	0	6	0.0285774	Diff	1	29	591605	TMBIM1	Transmembrane BAX inhibitor motif containing 1
CCTGGGAAGT	1	0	1	hill	1	35	36	0	4	0.948859	0	0.010418	6	0.0285774	63.5446	Diff	1	0.005568	6	0.0285774	Diff	1	0.112579	6	0.0285774	Equal	0	0	4	0.035	Diff	1	0	2	0.0494975	Diff	1	27	89603	MUC1	Mucin 1, cell surface associated
AGCTTCTACC	1	0	1	hill	16	161	177	0	1	2.37215	0	0.024293	6	0.0285774	14.9922	Diff	1	0.005586	6	0.0285774	Diff	1	0.394492	6	0.0285774	Equal	0	0	1	0.07	Diff	1	0	5	0.031305	Diff	1	27	656251	HCG9	HLA complex group 9
ATGTTGATTT	1	0	1	hill	0	7	7	0	6	0	0	0	6	0.0285774	100	Diff	1	0.005588	6	0.0285774	Diff	1	0	6	0.0285774	Diff	1	0	6	0.0285774	Diff	1	0	0	NA	NA	0	30	193725	PSMD5	Proteasome (prosome, macropain) 26S subunit, non-ATPase, 5
GGCTTCTACC	1	0	1	hill	0	6	6	0	0	2.84658	0	0.001161	6	0.0285774	95.9373	Diff	1	0.005592	6	0.0285774	Diff	1	0.015129	6	0.0285774	Diff	1	0	0	NA	NA	0	0	6	0.0285774	Diff	1	29	472651	BLCAP	Bladder cancer associated protein
GGAAGGGGAG	1	0	1	hill	18	38	56	0	1	2.37215	0	0.024495	6	0.0285774	14.2854	Diff	1	0.005592	6	0.0285774	Diff	1	0.393817	6	0.0285774	Equal	0	0	1	0.07	Diff	1	0	5	0.031305	Diff	1	27	73090	NFKB2	Nuclear factor of kappa light polypeptide gene enhancer in B-cells 2 (p49/p1...
TGCTTTACCC	1	0	1	hill	0	7	7	0	0	2.84658	0	0.001095	6	0.0285774	96.1683	Diff	1	0.005605	6	0.0285774	Diff	1	0.015122	6	0.0285774	Diff	1	0	0	NA	NA	0	0	6	0.0285774	Diff	1	29
GTGAGCAATG	1	0	1	hill	0	7	7	0	6	0	0	0	6	0.0285774	100	Diff	1	0.005611	6	0.0285774	Diff	1	0	6	0.0285774	Diff	1	0	6	0.0285774	Diff	1	0	0	NA	NA	0	30
TGAAAAAAAA	1	0	1	hill	17	50	67	0	1	2.37215	0	0.024385	6	0.0285774	14.6703	Diff	1	0.005618	6	0.0285774	Diff	1	0.39504	6	0.0285774	Equal	0	0	1	0.07	Diff	1	0	5	0.031305	Diff	1	27	553795	SYCE1	Synaptonemal complex central element protein 1
TTTTCCTGTA	1	0	1	hill	0	7	7	0	5	0.47443	0	3.7e-05	6	0.0285774	99.8705	Diff	1	0.00562	6	0.0285774	Diff	1	0.001134	6	0.0285774	Diff	1	0	5	0.031305	Diff	1	0	1	0.07	Diff	1	31	159430	FNDC3B	Fibronectin type III domain containing 3B
TGCTGATTTG	1	0	1	hill	0	6	6	0	0	2.84658	0	0.001191	6	0.0285774	95.8324	Diff	1	0.005631	6	0.0285774	Diff	1	0.015087	6	0.0285774	Diff	1	0	0	NA	NA	0	0	6	0.0285774	Diff	1	29	143929	CLEC7A	C-type lectin domain family 7, member A
CTCCCCCAGC	1	0	1	hill	0	6	6	0	0	2.84658	0	0.001191	6	0.0285774	95.8324	Diff	1	0.00567	6	0.0285774	Diff	1	0.015142	6	0.0285774	Diff	1	0	0	NA	NA	0	0	6	0.0285774	Diff	1	29
ACCCGCCGGG	1	0	1	hill	5	14	19	1	6	2.37215	0.443888	0.010546	12	0.0202073	47.8108	Diff	1	0.005779	12	0.0202073	Diff	1	0.118475	11	0.0211058	Equal	0	0.00026	7	0.0264575	Diff	1	0.031475	6	0.0285774	Equal	0	26	673372		Transcribed locus, strongly similar to XP_001106655.1 similar to CG14446-PA...
GGTCAGTCGG	1	0	1	hill	5	25	30	1	6	2.37215	0.443888	0.010517	12	0.0202073	47.9543	Diff	1	0.005804	12	0.0202073	Diff	1	0.118889	11	0.0211058	Equal	0	0.00026	7	0.0264575	Diff	1	0.031475	6	0.0285774	Equal	0	26	631428		Transcribed locus, moderately similar to NP_001041438.1 protein LOC503325 [...
CTCCCCCAAG	1	0	1	hill	4	221	225	7	2	11.3863	3.10721	0.000668	33	0.0121854	94.518	Diff	1	0.007088	33	0.0121854	Diff	1	0.002493	26	0.0137281	Diff	1	0.470241	9	0.0233333	Equal	0	0.001007	31	0.0125724	Diff	1	29	648398	IGHA1	Immunoglobulin heavy constant alpha 1
CCCTTGAGGA	1	0	1	hill	29	128	157	10	6	12.8096	4.43888	0.007254	43	0.0106749	32.0462	Diff	1	0.007817	43	0.0106749	Diff	1	0.060451	33	0.0121854	Equal	0	0.419627	16	0.0175	Equal	0	0.001392	37	0.0115079	Diff	1	25	1076	SPRR1B	Small proline-rich protein 1B (cornifin)
GGATATGTGG	1	0	1	hill	7	16	23	10	5	13.284	4.43888	0.003384	43	0.0106749	68.2995	Diff	1	0.007939	43	0.0106749	Diff	1	0.023868	33	0.0121854	Equal	0	0.790881	15	0.0180739	Equal	0	0.000912	38	0.0113555	Diff	1	25	326035	EGR1	Early growth response 1
GCAGTGGCCT	1	0	1	hill	3	6	9	2	1	6.16758	0.887775	0.002842	16	0.0175	83.76	Diff	1	0.009723	16	0.0175	Diff	1	0.0179	14	0.0187083	Diff	1	0.557681	3	0.0404145	Equal	0	0.001073	15	0.0180739	Diff	1	29	699203	SLC9A3R1	Solute carrier family 9 (sodium/hydrogen exchanger), member 3 regulator 1
CACTTCAAGG	1	0	1	hill	15	88	103	2	2	5.69315	0.887775	0.013147	16	0.0175	24.8743	Diff	1	0.010093	16	0.0175	Diff	1	0.080305	14	0.0187083	Equal	0	0.320704	4	0.035	Equal	0	0.001957	14	0.0187083	Diff	1	25	521903	LY6E	Lymphocyte antigen 6 complex, locus E
CTGCTAAGGT	1	0	1	hill	2	6	8	1	7	1.42329	0.443888	0.005158	11	0.0211058	75.5612	Diff	1	0.010991	11	0.0211058	Diff	1	0.023383	10	0.0221359	Equal	0	7e-05	8	0.0247487	Diff	1	0.125679	4	0.035	Equal	0	26	479384	KIAA0746	KIAA0746 protein
GAACACATCC	1	0	1	hill	15	18	33	1	1	4.26987	0.443888	0.016777	11	0.0211058	20.51	Diff	1	0.01101	11	0.0211058	Diff	1	0.086022	10	0.0221359	Equal	0	0.574241	2	0.0494975	Equal	0	0.002071	10	0.0221359	Diff	1	25	381061	RPL19	Ribosomal protein L19
CTGGGACTGA	1	0	1	hill	8	12	20	2	1	5.21873	0.887775	0.011766	14	0.0187083	37.1081	Diff	1	0.011328	14	0.0187083	Diff	1	0.024576	12	0.0202073	Equal	0	0.557681	3	0.0404145	Equal	0	0.003666	13	0.0194145	Diff	1	25	515255	LSM4	LSM4 homolog, U6 small nuclear RNA associated (S. cerevisiae)
TTTTAAAAAA	1	0	1	hill	1	11	12	2	0	5.69315	0.887775	0.001159	14	0.0187083	93.8049	Diff	1	0.011408	14	0.0187083	Diff	1	0.000418	12	0.0202073	Diff	1	0.094763	2	0.0494975	Equal	0	0.001957	14	0.0187083	Diff	1	29	604239		Transcribed locus
GAAAAATAGT	1	0	1	hill	1	10	11	2	0	5.69315	0.887775	0.001184	14	0.0187083	93.6713	Diff	1	0.011734	14	0.0187083	Diff	1	0.000382	12	0.0202073	Diff	1	0.094763	2	0.0494975	Equal	0	0.001957	14	0.0187083	Diff	1	29	521461	NEFL	Neurofilament, light polypeptide 68kDa
TTACCTGCTA	1	0	1	hill	0	5	5	0	0	2.37215	0	0.005208	5	0.031305	83.3637	Diff	1	0.012838	5	0.031305	Diff	1	0.039651	5	0.031305	Equal	0	0	0	NA	NA	0	0	5	0.031305	Diff	1	25	584744	CAPS	Calcyphosine
GCCTACCCGA	1	0	1	hill	23	32	55	0	3	0.948859	0	0.027546	5	0.031305	12.0075	Diff	1	0.0129	5	0.031305	Diff	1	0.183334	5	0.031305	Equal	0	0	3	0.0404145	Diff	1	0	2	0.0494975	Diff	1	27	23582	TACSTD2	Tumor-associated calcium signal transducer 2
AAGAAAGCCA	1	0	1	hill	0	4	4	0	0	2.37215	0	0.005256	5	0.031305	83.2103	Diff	1	0.012941	5	0.031305	Diff	1	0.039836	5	0.031305	Equal	0	0	0	NA	NA	0	0	5	0.031305	Diff	1	25	416073	S100A8	S100 calcium binding protein A8
ATACTGACAT	1	0	1	hill	0	8	8	0	5	0	0	0	5	0.031305	100	Diff	1	0.012942	5	0.031305	Diff	1	0	5	0.031305	Diff	1	0	5	0.031305	Diff	1	0	0	NA	NA	0	30
GTTTCTTACT	1	0	1	hill	0	8	8	0	4	0.47443	0	0.000223	5	0.031305	99.2877	Diff	1	0.012942	5	0.031305	Diff	1	0.003415	5	0.031305	Diff	1	0	4	0.035	Diff	1	0	1	0.07	Diff	1	31	444517	FAM44A	Family with sequence similarity 44, member A
GAGATTAATG	1	0	1	hill	0	8	8	0	4	0.47443	0	0.000219	5	0.031305	99.3004	Diff	1	0.012944	5	0.031305	Diff	1	0.003453	5	0.031305	Diff	1	0	4	0.035	Diff	1	0	1	0.07	Diff	1	31
TTTTATCCTT	1	0	1	hill	0	8	8	0	4	0.47443	0	0.000213	5	0.031305	99.3196	Diff	1	0.012965	5	0.031305	Diff	1	0.003455	5	0.031305	Diff	1	0	4	0.035	Diff	1	0	1	0.07	Diff	1	31	433845	KRT6A	Keratin 6A
TGGCTAGTGT	1	0	1	hill	27	79	106	0	3	0.948859	0	0.027752	5	0.031305	11.3495	Diff	1	0.012968	5	0.031305	Diff	1	0.182516	5	0.031305	Equal	0	0	3	0.0404145	Diff	1	0	2	0.0494975	Diff	1	27	213470	PSMB7	Proteasome (prosome, macropain) subunit, beta type, 7
AAGGGGGCAA	1	0	1	hill	23	26	49	0	3	0.948859	0	0.027554	5	0.031305	11.982	Diff	1	0.012978	5	0.031305	Diff	1	0.183704	5	0.031305	Equal	0	0	3	0.0404145	Diff	1	0	2	0.0494975	Diff	1	27	632226	ITGB4	Integrin, beta 4
TTCCTGCTCT	1	0	1	hill	0	4	4	0	0	2.37215	0	0.005263	5	0.031305	83.188	Diff	1	0.01298	5	0.031305	Diff	1	0.039744	5	0.031305	Equal	0	0	0	NA	NA	0	0	5	0.031305	Diff	1	25	594478		Transcribed locus, strongly similar to XP_001103247.1 similar to disulfide ...
ACAAAGAAAA	1	0	1	hill	0	8	8	0	5	0	0	0	5	0.031305	100	Diff	1	0.012988	5	0.031305	Diff	1	0	5	0.031305	Diff	1	0	5	0.031305	Diff	1	0	0	NA	NA	0	30	436792	LMO4	LIM domain only 4
GAGCAGAAAA	1	0	1	hill	0	5	5	0	0	2.37215	0	0.005141	5	0.031305	83.5777	Diff	1	0.012996	5	0.031305	Diff	1	0.039737	5	0.031305	Equal	0	0	0	NA	NA	0	0	5	0.031305	Diff	1	25	508343	AMACR	Alpha-methylacyl-CoA racemase
CTAGAAAGGT	1	0	1	hill	0	5	5	0	0	2.37215	0	0.005123	5	0.031305	83.6352	Diff	1	0.012997	5	0.031305	Diff	1	0.039731	5	0.031305	Equal	0	0	0	NA	NA	0	0	5	0.031305	Diff	1	25
AGAATAAAAA	1	0	1	hill	0	8	8	0	5	0	0	0	5	0.031305	100	Diff	1	0.013002	5	0.031305	Diff	1	0	5	0.031305	Diff	1	0	5	0.031305	Diff	1	0	0	NA	NA	0	30	517145	ENO1	Enolase 1, (alpha)
TTTCCTGCTC	1	0	1	hill	28	706	734	0	3	0.948859	0	0.027832	5	0.031305	11.0939	Diff	1	0.013003	5	0.031305	Diff	1	0.183509	5	0.031305	Equal	0	0	3	0.0404145	Diff	1	0	2	0.0494975	Diff	1	27	139322	SPRR3	Small proline-rich protein 3
GCCGTGAACT	1	0	1	hill	0	8	8	0	5	0	0	0	5	0.031305	100	Diff	1	0.013005	5	0.031305	Diff	1	0	5	0.031305	Diff	1	0	5	0.031305	Diff	1	0	0	NA	NA	0	30	592072	NOD2	Nucleotide-binding oligomerization domain containing 2
GCAATCCACA	1	0	1	hill	0	8	8	0	4	0.47443	0	0.000232	5	0.031305	99.2589	Diff	1	0.013023	5	0.031305	Diff	1	0.003461	5	0.031305	Diff	1	0	4	0.035	Diff	1	0	1	0.07	Diff	1	31	132499	ARPC5L	Actin related protein 2/3 complex, subunit 5-like
ATGAGCTGAC	1	0	1	hill	23	98	121	0	3	0.948859	0	0.027519	5	0.031305	12.0938	Diff	1	0.013029	5	0.031305	Diff	1	0.183392	5	0.031305	Equal	0	0	3	0.0404145	Diff	1	0	2	0.0494975	Diff	1	27	695	CSTB	Cystatin B (stefin B)
TGGTTGCTGG	1	0	1	hill	0	8	8	0	4	0.47443	0	0.00022	5	0.031305	99.2972	Diff	1	0.01303	5	0.031305	Diff	1	0.003373	5	0.031305	Diff	1	0	4	0.035	Diff	1	0	1	0.07	Diff	1	31	658225		Full length insert cDNA clone YT05B04
GTTCACTGTC	1	0	1	hill	0	8	8	0	4	0.47443	0	0.000191	5	0.031305	99.3899	Diff	1	0.013035	5	0.031305	Diff	1	0.003436	5	0.031305	Diff	1	0	4	0.035	Diff	1	0	1	0.07	Diff	1	31	926	MX2	Myxovirus (influenza virus) resistance 2 (mouse)
GGGGTGGGGT	1	0	1	hill	0	8	8	0	4	0.47443	0	0.000216	5	0.031305	99.31	Diff	1	0.013035	5	0.031305	Diff	1	0.003392	5	0.031305	Diff	1	0	4	0.035	Diff	1	0	1	0.07	Diff	1	31	415687		Transcribed locus, moderately similar to XP_001091393.1 similar to 60S ribo...
AGCTCAGGAG	1	0	1	hill	0	5	5	0	0	2.37215	0	0.005098	5	0.031305	83.715	Diff	1	0.013035	5	0.031305	Diff	1	0.039631	5	0.031305	Equal	0	0	0	NA	NA	0	0	5	0.031305	Diff	1	25	653804		Transcribed locus
GAATTCCTCG	1	0	1	hill	0	9	9	0	5	0	0	0	5	0.031305	100	Diff	1	0.013037	5	0.031305	Diff	1	0	5	0.031305	Diff	1	0	5	0.031305	Diff	1	0	0	NA	NA	0	30	355750	JOSD3	Josephin domain containing 3
TCTTCTAAAA	1	0	1	hill	0	5	5	0	0	2.37215	0	0.005175	5	0.031305	83.4691	Diff	1	0.013037	5	0.031305	Diff	1	0.039719	5	0.031305	Equal	0	0	0	NA	NA	0	0	5	0.031305	Diff	1	25	108112	POLE3	Polymerase (DNA directed), epsilon 3 (p17 subunit)
AATAAACTTT	1	0	1	hill	0	8	8	0	4	0.47443	0	0.000223	5	0.031305	99.2877	Diff	1	0.013053	5	0.031305	Diff	1	0.003502	5	0.031305	Diff	1	0	4	0.035	Diff	1	0	1	0.07	Diff	1	31	7155	LOC129607	Hypothetical protein LOC129607
CAGCCCCACC	1	0	1	hill	0	9	9	0	5	0	0	0	5	0.031305	100	Diff	1	0.013055	5	0.031305	Diff	1	0	5	0.031305	Diff	1	0	5	0.031305	Diff	1	0	0	NA	NA	0	30	658289	RHOC	Ras homolog gene family, member C
TAGTTGTCTA	1	0	1	hill	0	5	5	0	0	2.37215	0	0.005155	5	0.031305	83.533	Diff	1	0.013061	5	0.031305	Diff	1	0.039851	5	0.031305	Equal	0	0	0	NA	NA	0	0	5	0.031305	Diff	1	25	374596	TPT1	Tumor protein, translationally-controlled 1
TAGCTGAAAA	1	0	1	hill	0	5	5	0	0	2.37215	0	0.005188	5	0.031305	83.4275	Diff	1	0.013061	5	0.031305	Diff	1	0.040401	5	0.031305	Equal	0	0	0	NA	NA	0	0	5	0.031305	Diff	1	25	128576	C18orf17	Chromosome 18 open reading frame 17
TGAGTATTAA	1	0	1	hill	0	8	8	0	4	0.47443	0	0.000217	5	0.031305	99.3068	Diff	1	0.013064	5	0.031305	Diff	1	0.003427	5	0.031305	Diff	1	0	4	0.035	Diff	1	0	1	0.07	Diff	1	31	8786	CHST2	Carbohydrate (N-acetylglucosamine-6-O) sulfotransferase 2
GTAAGTCTCA	1	0	1	hill	0	5	5	0	0	2.37215	0	0.005196	5	0.031305	83.402	Diff	1	0.013065	5	0.031305	Diff	1	0.039271	5	0.031305	Equal	0	0	0	NA	NA	0	0	5	0.031305	Diff	1	25	521461	NEFL	Neurofilament, light polypeptide 68kDa
GGGTAGGGGG	1	0	1	hill	0	5	5	0	0	2.37215	0	0.005116	5	0.031305	83.6575	Diff	1	0.013072	5	0.031305	Diff	1	0.039839	5	0.031305	Equal	0	0	0	NA	NA	0	0	5	0.031305	Diff	1	25	13323	ZNF574	Zinc finger protein 574
AACACGGTGC	1	0	1	hill	0	8	8	0	5	0	0	0	5	0.031305	100	Diff	1	0.013074	5	0.031305	Diff	1	0	5	0.031305	Diff	1	0	5	0.031305	Diff	1	0	0	NA	NA	0	30	458485	ISG15	ISG15 ubiquitin-like modifier
TATGTCAAGC	1	0	1	hill	0	5	5	0	0	2.37215	0	0.005073	5	0.031305	83.7949	Diff	1	0.013077	5	0.031305	Diff	1	0.039769	5	0.031305	Equal	0	0	0	NA	NA	0	0	5	0.031305	Diff	1	25
GAAATTAAAG	1	0	1	hill	0	8	8	0	4	0.47443	0	0.000228	5	0.031305	99.2717	Diff	1	0.013078	5	0.031305	Diff	1	0.003508	5	0.031305	Diff	1	0	4	0.035	Diff	1	0	1	0.07	Diff	1	31	436186	ARTS-1	Type 1 tumor necrosis factor receptor shedding aminopeptidase regulator
GGAAGCCACT	1	0	1	hill	0	9	9	0	5	0	0	0	5	0.031305	100	Diff	1	0.01309	5	0.031305	Diff	1	0	5	0.031305	Diff	1	0	5	0.031305	Diff	1	0	0	NA	NA	0	30	676591		Transcribed locus, strongly similar to XP_001092853.1 similar to ubiquitin ...
TAGCTTCCTC	1	0	1	hill	0	8	8	0	4	0.47443	0	0.000221	5	0.031305	99.294	Diff	1	0.013091	5	0.031305	Diff	1	0.003498	5	0.031305	Diff	1	0	4	0.035	Diff	1	0	1	0.07	Diff	1	31
AATCTTGCAA	1	0	1	hill	0	5	5	0	0	2.37215	0	0.005073	5	0.031305	83.7949	Diff	1	0.013099	5	0.031305	Diff	1	0.039843	5	0.031305	Equal	0	0	0	NA	NA	0	0	5	0.031305	Diff	1	25	59719	DHRS7	Dehydrogenase/reductase (SDR family) member 7
GTGACACCGC	1	0	1	hill	0	8	8	0	4	0.47443	0	0.000245	5	0.031305	99.2174	Diff	1	0.013102	5	0.031305	Diff	1	0.003405	5	0.031305	Diff	1	0	4	0.035	Diff	1	0	1	0.07	Diff	1	31	690359		Transcribed locus
AAAGAAGACT	1	0	1	hill	0	5	5	0	0	2.37215	0	0.005145	5	0.031305	83.5649	Diff	1	0.013102	5	0.031305	Diff	1	0.039863	5	0.031305	Equal	0	0	0	NA	NA	0	0	5	0.031305	Diff	1	25	643683		Transcribed locus, strongly similar to NP_001035834.1 membrane protein 2B [...
ATCACTCCCC	1	0	1	hill	0	5	5	0	0	2.37215	0	0.005048	5	0.031305	83.8748	Diff	1	0.013103	5	0.031305	Diff	1	0.03984	5	0.031305	Equal	0	0	0	NA	NA	0	0	5	0.031305	Diff	1	25	696113	EARS2	Glutamyl-tRNA synthetase 2, mitochondrial (putative)
TACTTGCAGA	1	0	1	hill	0	5	5	0	0	2.37215	0	0.005032	5	0.031305	83.9259	Diff	1	0.013105	5	0.031305	Diff	1	0.039871	5	0.031305	Equal	0	0	0	NA	NA	0	0	5	0.031305	Diff	1	25
GAAACCAAAT	1	0	1	hill	0	8	8	0	4	0.47443	0	0.000224	5	0.031305	99.2845	Diff	1	0.013108	5	0.031305	Diff	1	0.003394	5	0.031305	Diff	1	0	4	0.035	Diff	1	0	1	0.07	Diff	1	31
GCCAGACACC	1	0	1	hill	0	5	5	0	0	2.37215	0	0.00497	5	0.031305	84.1239	Diff	1	0.013108	5	0.031305	Diff	1	0.039859	5	0.031305	Equal	0	0	0	NA	NA	0	0	5	0.031305	Diff	1	25	525232	LRP10	Low density lipoprotein receptor-related protein 10
TTGACCTAGT	1	0	1	hill	0	5	5	0	0	2.37215	0	0.005108	5	0.031305	83.6831	Diff	1	0.013109	5	0.031305	Diff	1	0.040145	5	0.031305	Equal	0	0	0	NA	NA	0	0	5	0.031305	Diff	1	25	424908	LSM5	LSM5 homolog, U6 small nuclear RNA associated (S. cerevisiae)
TGCACACGTG	1	0	1	hill	0	8	8	0	5	0	0	0	5	0.031305	100	Diff	1	0.013112	5	0.031305	Diff	1	0	5	0.031305	Diff	1	0	5	0.031305	Diff	1	0	0	NA	NA	0	30	8261	SPSB1	SplA/ryanodine receptor domain and SOCS box containing 1
CAGAGAAATG	1	0	1	hill	0	5	5	0	0	2.37215	0	0.005037	5	0.031305	83.9099	Diff	1	0.013113	5	0.031305	Diff	1	0.039832	5	0.031305	Equal	0	0	0	NA	NA	0	0	5	0.031305	Diff	1	25	331555	SPINK5	Serine peptidase inhibitor, Kazal type 5
AACTTGATAC	1	0	1	hill	0	8	8	0	4	0.47443	0	0.000211	5	0.031305	99.326	Diff	1	0.013116	5	0.031305	Diff	1	0.003511	5	0.031305	Diff	1	0	4	0.035	Diff	1	0	1	0.07	Diff	1	31	558396	SCD	Stearoyl-CoA desaturase (delta-9-desaturase)
AGGAATGTTA	1	0	1	hill	0	8	8	0	5	0	0	0	5	0.031305	100	Diff	1	0.013118	5	0.031305	Diff	1	0	5	0.031305	Diff	1	0	5	0.031305	Diff	1	0	0	NA	NA	0	30	650030		Transcribed locus, moderately similar to XP_001095189.1 tumor rejection ant...
ACTTTTTAAA	1	0	1	hill	0	8	8	0	5	0	0	0	5	0.031305	100	Diff	1	0.013119	5	0.031305	Diff	1	0	5	0.031305	Diff	1	0	5	0.031305	Diff	1	0	0	NA	NA	0	30	126357	OCRL	Oculocerebrorenal syndrome of Lowe
TGGGCATCCA	1	0	1	hill	0	5	5	0	0	2.37215	0	0.005189	5	0.031305	83.4243	Diff	1	0.01312	5	0.031305	Diff	1	0.039452	5	0.031305	Equal	0	0	0	NA	NA	0	0	5	0.031305	Diff	1	25	522639	SUV39H1	Suppressor of variegation 3-9 homolog 1 (Drosophila)
GGGATAAATG	1	0	1	hill	0	8	8	0	5	0	0	0	5	0.031305	100	Diff	1	0.013126	5	0.031305	Diff	1	0	5	0.031305	Diff	1	0	5	0.031305	Diff	1	0	0	NA	NA	0	30	517543	PES1	Pescadillo homolog 1, containing BRCT domain (zebrafish)
TAGATAAATG	1	0	1	hill	0	8	8	0	5	0	0	0	5	0.031305	100	Diff	1	0.013134	5	0.031305	Diff	1	0	5	0.031305	Diff	1	0	5	0.031305	Diff	1	0	0	NA	NA	0	30
ATGTTGCCCC	1	0	1	hill	0	5	5	0	0	2.37215	0	0.00504	5	0.031305	83.9003	Diff	1	0.013135	5	0.031305	Diff	1	0.039543	5	0.031305	Equal	0	0	0	NA	NA	0	0	5	0.031305	Diff	1	25	162032	HBP1	HMG-box transcription factor 1
GGCAGAGAAG	1	0	1	hill	0	4	4	0	0	2.37215	0	0.005239	5	0.031305	83.2646	Diff	1	0.013139	5	0.031305	Diff	1	0.039845	5	0.031305	Equal	0	0	0	NA	NA	0	0	5	0.031305	Diff	1	25	697198		Transcribed locus, moderately similar to XP_001110367.1 S100 calcium bindin...
GTACACACAC	1	0	1	hill	0	5	5	0	0	2.37215	0	0.005229	5	0.031305	83.2966	Diff	1	0.01314	5	0.031305	Diff	1	0.039447	5	0.031305	Equal	0	0	0	NA	NA	0	0	5	0.031305	Diff	1	25	669305	CST2	Cystatin SA
GATAATAAAG	1	0	1	hill	0	5	5	0	0	2.37215	0	0.005172	5	0.031305	83.4787	Diff	1	0.013148	5	0.031305	Diff	1	0.04018	5	0.031305	Equal	0	0	0	NA	NA	0	0	5	0.031305	Diff	1	25
GGGGCCACGG	1	0	1	hill	0	4	4	0	0	2.37215	0	0.005248	5	0.031305	83.2359	Diff	1	0.013148	5	0.031305	Diff	1	0.03982	5	0.031305	Equal	0	0	0	NA	NA	0	0	5	0.031305	Diff	1	25
TCAAACTTGG	1	0	1	hill	0	5	5	0	0	2.37215	0	0.005094	5	0.031305	83.7278	Diff	1	0.013152	5	0.031305	Diff	1	0.039643	5	0.031305	Equal	0	0	0	NA	NA	0	0	5	0.031305	Diff	1	25
GAGTGGATTC	1	0	1	hill	0	5	5	0	0	2.37215	0	0.005063	5	0.031305	83.8268	Diff	1	0.013156	5	0.031305	Diff	1	0.039664	5	0.031305	Equal	0	0	0	NA	NA	0	0	5	0.031305	Diff	1	25
GTATCTTCAC	1	0	1	hill	0	8	8	0	5	0	0	0	5	0.031305	100	Diff	1	0.013158	5	0.031305	Diff	1	0	5	0.031305	Diff	1	0	5	0.031305	Diff	1	0	0	NA	NA	0	30	250899	HSBP1	Heat shock factor binding protein 1
AGCCACTGTG	1	0	1	hill	0	5	5	0	0	2.37215	0	0.005045	5	0.031305	83.8843	Diff	1	0.013162	5	0.031305	Diff	1	0.039845	5	0.031305	Equal	0	0	0	NA	NA	0	0	5	0.031305	Diff	1	25	657365	CD300LG	CD300 molecule-like family member g
TAATAAATAA	1	0	1	hill	0	5	5	0	0	2.37215	0	0.005113	5	0.031305	83.6671	Diff	1	0.013168	5	0.031305	Diff	1	0.039713	5	0.031305	Equal	0	0	0	NA	NA	0	0	5	0.031305	Diff	1	25	300559	KNTC1	Kinetochore associated 1
TCCCTATTAA	1	0	1	hill	27	62	89	0	3	0.948859	0	0.027754	5	0.031305	11.3431	Diff	1	0.013169	5	0.031305	Diff	1	0.183381	5	0.031305	Equal	0	0	3	0.0404145	Diff	1	0	2	0.0494975	Diff	1	27
CCACGGGGAG	1	0	1	hill	0	9	9	0	5	0	0	0	5	0.031305	100	Diff	1	0.013174	5	0.031305	Diff	1	0	5	0.031305	Diff	1	0	5	0.031305	Diff	1	0	0	NA	NA	0	30
CAGATTTGCC	1	0	1	hill	0	5	5	0	0	2.37215	0	0.005182	5	0.031305	83.4467	Diff	1	0.01318	5	0.031305	Diff	1	0.039787	5	0.031305	Equal	0	0	0	NA	NA	0	0	5	0.031305	Diff	1	25	347614	MTO1	Mitochondrial translation optimization 1 homolog (S. cerevisiae)
GGAAAGATGT	1	0	1	hill	0	8	8	0	5	0	0	0	5	0.031305	100	Diff	1	0.013181	5	0.031305	Diff	1	0	5	0.031305	Diff	1	0	5	0.031305	Diff	1	0	0	NA	NA	0	30
TGTTTATCCT	1	0	1	hill	0	5	5	0	0	2.37215	0	0.005048	5	0.031305	83.8748	Diff	1	0.013186	5	0.031305	Diff	1	0.039628	5	0.031305	Equal	0	0	0	NA	NA	0	0	5	0.031305	Diff	1	25	78888	DBI	Diazepam binding inhibitor (GABA receptor modulator, acyl-Coenzyme A binding...
TGCACTGAGC	1	0	1	hill	0	5	5	0	0	2.37215	0	0.005211	5	0.031305	83.3541	Diff	1	0.01319	5	0.031305	Diff	1	0.039572	5	0.031305	Equal	0	0	0	NA	NA	0	0	5	0.031305	Diff	1	25	181244	HLA-A	Major histocompatibility complex, class I, A
AAGCCTTTTT	1	0	1	hill	0	5	5	0	0	2.37215	0	0.005094	5	0.031305	83.7278	Diff	1	0.013195	5	0.031305	Diff	1	0.039916	5	0.031305	Equal	0	0	0	NA	NA	0	0	5	0.031305	Diff	1	25	442199	NOL8	Nucleolar protein 8
CCGTAGGTGG	1	0	1	hill	0	8	8	0	5	0	0	0	5	0.031305	100	Diff	1	0.013198	5	0.031305	Diff	1	0	5	0.031305	Diff	1	0	5	0.031305	Diff	1	0	0	NA	NA	0	30	653746		Transcribed locus, strongly similar to XP_001086177.1 adaptor-related prote...
GTGCACTGAT	1	0	1	hill	0	8	8	0	4	0.47443	0	0.000229	5	0.031305	99.2685	Diff	1	0.013203	5	0.031305	Diff	1	0.003459	5	0.031305	Diff	1	0	4	0.035	Diff	1	0	1	0.07	Diff	1	31
GAATAATAAA	1	0	1	hill	0	8	8	0	5	0	0	0	5	0.031305	100	Diff	1	0.013204	5	0.031305	Diff	1	0	5	0.031305	Diff	1	0	5	0.031305	Diff	1	0	0	NA	NA	0	30	444279	GPBP1	GC-rich promoter binding protein 1
GCAGGAATTG	1	0	1	hill	0	8	8	0	4	0.47443	0	0.000215	5	0.031305	99.3132	Diff	1	0.013212	5	0.031305	Diff	1	0.003395	5	0.031305	Diff	1	0	4	0.035	Diff	1	0	1	0.07	Diff	1	31	335918	FDPS	Farnesyl diphosphate synthase (farnesyl pyrophosphate synthetase, dimethylal...
TGGCCAGGCT	1	0	1	hill	0	5	5	0	0	2.37215	0	0.005051	5	0.031305	83.8652	Diff	1	0.013216	5	0.031305	Diff	1	0.03956	5	0.031305	Equal	0	0	0	NA	NA	0	0	5	0.031305	Diff	1	25	699746	USP14	Ubiquitin specific peptidase 14 (tRNA-guanine transglycosylase)
TGTGTCAAAG	1	0	1	hill	0	8	8	0	4	0.47443	0	0.000229	5	0.031305	99.2685	Diff	1	0.013219	5	0.031305	Diff	1	0.003533	5	0.031305	Diff	1	0	4	0.035	Diff	1	0	1	0.07	Diff	1	31	653312		Transcribed locus, moderately similar to XP_515655.1 similar to Nonhistone ...
GCATATTGTT	1	0	1	hill	0	5	5	0	0	2.37215	0	0.005203	5	0.031305	83.3796	Diff	1	0.01323	5	0.031305	Diff	1	0.039734	5	0.031305	Equal	0	0	0	NA	NA	0	0	5	0.031305	Diff	1	25	27788	ZNF488	Zinc finger protein 488
GATCGATCAG	1	0	1	hill	0	5	5	0	0	2.37215	0	0.005234	5	0.031305	83.2806	Diff	1	0.01323	5	0.031305	Diff	1	0.039765	5	0.031305	Equal	0	0	0	NA	NA	0	0	5	0.031305	Diff	1	25
TAGGTAGCTA	1	0	1	hill	0	5	5	0	0	2.37215	0	0.004997	5	0.031305	84.0377	Diff	1	0.013235	5	0.031305	Diff	1	0.039695	5	0.031305	Equal	0	0	0	NA	NA	0	0	5	0.031305	Diff	1	25	494173	ANXA1	Annexin A1
GCAATCTGAT	1	0	1	hill	0	9	9	0	5	0	0	0	5	0.031305	100	Diff	1	0.013241	5	0.031305	Diff	1	0	5	0.031305	Diff	1	0	5	0.031305	Diff	1	0	0	NA	NA	0	30
AGAACTTCCA	1	0	1	hill	0	5	5	0	0	2.37215	0	0.005057	5	0.031305	83.846	Diff	1	0.013306	5	0.031305	Diff	1	0.039819	5	0.031305	Equal	0	0	0	NA	NA	0	0	5	0.031305	Diff	1	25
TACCTGCACG	1	0	1	hill	0	5	5	0	0	2.37215	0	0.005161	5	0.031305	83.5138	Diff	1	0.013326	5	0.031305	Diff	1	0.039675	5	0.031305	Equal	0	0	0	NA	NA	0	0	5	0.031305	Diff	1	25
TGAGGGAATA	1	0	1	hill	44	62	106	22	10	20.8749	9.76553	0.005037	76	0.00802955	37.2692	Diff	1	0.013994	76	0.00802955	Equal	0	0.018529	54	0.00952579	Equal	0	0.849886	32	0.0123744	Equal	0	0.001846	66	0.0086164	Diff	1	17	524219	TPI1	Triosephosphate isomerase 1
GCATAATAGG	1	0	1	hill	207	361	568	47	21	36.0566	20.8627	0.005196	144	0.00583333	10.9257	Diff	1	0.017646	144	0.00583333	Equal	0	0.016176	97	0.00710742	Equal	0	0.895731	68	0.00848875	Equal	0	0.002817	123	0.00631169	Diff	1	17	381123	RPL21	Ribosomal protein L21
CTGGGTAATA	1	0	1	hill	1	11	12	2	0	6.16758	0.887775	0.000545	15	0.0180739	96.9846	Diff	1	0.017653	15	0.0180739	Diff	1	0.001257	13	0.0194145	Diff	1	0.094763	2	0.0494975	Equal	0	0.001073	15	0.0180739	Diff	1	29
TTTCTTAAAG	1	0	1	hill	1	11	12	2	0	6.16758	0.887775	0.000529	15	0.0180739	97.0731	Diff	1	0.017684	15	0.0180739	Diff	1	0.001186	13	0.0194145	Diff	1	0.094763	2	0.0494975	Equal	0	0.001073	15	0.0180739	Diff	1	29	433343		Transcribed locus, moderately similar to XP_220207.4 similar to serine/argi...
ATCAAGAATC	1	0	1	hill	7	24	31	17	6	18.0283	7.54609	0.001549	61	0.00896258	82.717	Diff	1	0.019055	61	0.00896258	Equal	0	0.003134	44	0.0105529	Diff	1	0.49684	23	0.014596	Equal	0	0.00178	55	0.0094388	Diff	1	21	14623	IFI30	Interferon, gamma-inducible protein 30
TTGCTCACAA	1	0	1	hill	2	28	30	2	0	5.21873	0.887775	0.002922	13	0.0194145	84.9494	Diff	1	0.020399	13	0.0194145	Equal	0	0.001042	11	0.0211058	Diff	1	0.094763	2	0.0494975	Equal	0	0.003666	13	0.0194145	Diff	1	21	572830		CDNA clone IMAGE:5272822
CCTGTGGTCC	1	0	1	hill	10	16	26	2	7	1.89772	0.887775	0.013364	13	0.0194145	31.1649	Diff	1	0.020457	13	0.0194145	Equal	0	0.020969	11	0.0211058	Diff	1	0.0005	9	0.0233333	Diff	1	0.220264	6	0.0285774	Equal	0	22	248086	PNPLA5	Patatin-like phospholipase domain containing 5
GCAGGGCCTC	1	0	1	hill	167	334	501	5	2	8.0653	2.21944	0.013429	24	0.0142887	6.01658	Diff	1	0.020933	24	0.0142887	Equal	0	0.024496	19	0.0160591	Equal	0	0.683365	7	0.0264575	Equal	0	0.004892	22	0.0149241	Diff	1	17	301350	FXYD3	FXYD domain containing ion transport regulator 3
AGGAAAGCTG	1	0	1	hill	194	279	473	5	2	8.0653	2.21944	0.013648	24	0.0142887	4.4839	Diff	1	0.021149	24	0.0142887	Equal	0	0.024925	19	0.0160591	Equal	0	0.683365	7	0.0264575	Equal	0	0.004892	22	0.0149241	Diff	1	17	408018	RPL36	Ribosomal protein L36
TAGGTGTCTA	1	0	1	hill	2	28	30	3	0	6.64201	1.33166	0.0005	17	0.0169775	97.0549	Diff	1	0.024438	17	0.0169775	Equal	0	0.000497	14	0.0187083	Diff	1	0.02891	3	0.0404145	Diff	1	0.00251	17	0.0169775	Diff	1	23	374596	TPT1	Tumor protein, translationally-controlled 1
TTTGTTGTAT	1	0	1	hill	6	9	15	21	4	21.3493	9.32164	4.5e-05	70	0.0083666	99.4621	Diff	1	0.028571	70	0.0083666	Equal	0	3.4e-05	49	0.01	Diff	1	0.080865	25	0.014	Equal	0	0.00072	66	0.0086164	Diff	1	21	584957	TOR3A	Torsin family 3, member A
TGAAATCTTT	1	0	1	hill	0	10	10	0	4	0	0	0	4	0.035	100	Diff	1	0.030925	4	0.035	Diff	1	0	4	0.035	Diff	1	0	4	0.035	Diff	1	0	0	NA	NA	0	30	527193	RPS23	Ribosomal protein S23
TAGCAGCAAT	1	0	1	hill	0	10	10	0	4	0	0	0	4	0.035	100	Diff	1	0.030928	4	0.035	Diff	1	0	4	0.035	Diff	1	0	4	0.035	Diff	1	0	0	NA	NA	0	30	288034	SLC39A8	Solute carrier family 39 (zinc transporter), member 8
TTAAAAAAAA	1	0	1	hill	5	28	33	0	3	0.47443	0	0.02527	4	0.035	27.8	Diff	1	0.030943	4	0.035	Diff	1	0.221554	4	0.035	Equal	0	0	3	0.0404145	Diff	1	0	1	0.07	Diff	1	27	484782	DFFA	DNA fragmentation factor, 45kDa, alpha polypeptide
GGGGCAGCCG	1	0	1	hill	0	10	10	0	4	0	0	0	4	0.035	100	Diff	1	0.030964	4	0.035	Diff	1	0	4	0.035	Diff	1	0	4	0.035	Diff	1	0	0	NA	NA	0	30	636619	SNHG7	Small nucleolar RNA host gene (non-protein coding) 7
ATGTCTCAAA	1	0	1	hill	0	9	9	0	4	0	0	0	4	0.035	100	Diff	1	0.030976	4	0.035	Diff	1	0	4	0.035	Diff	1	0	4	0.035	Diff	1	0	0	NA	NA	0	30	495961	CXorf38	Chromosome X open reading frame 38
TATAACCAAA	1	0	1	hill	0	11	11	0	4	0	0	0	4	0.035	100	Diff	1	0.030998	4	0.035	Diff	1	0	4	0.035	Diff	1	0	4	0.035	Diff	1	0	0	NA	NA	0	30
CCTGCATTAT	1	0	1	hill	0	10	10	0	4	0	0	0	4	0.035	100	Diff	1	0.031079	4	0.035	Diff	1	0	4	0.035	Diff	1	0	4	0.035	Diff	1	0	0	NA	NA	0	30	234642	AQP3	Aquaporin 3 (Gill blood group)
TAAGCACAAG	1	0	1	hill	0	9	9	0	4	0	0	0	4	0.035	100	Diff	1	0.031087	4	0.035	Diff	1	0	4	0.035	Diff	1	0	4	0.035	Diff	1	0	0	NA	NA	0	30
TGAATGGCCT	1	0	1	hill	0	9	9	0	4	0	0	0	4	0.035	100	Diff	1	0.03109	4	0.035	Diff	1	0	4	0.035	Diff	1	0	4	0.035	Diff	1	0	0	NA	NA	0	30	509264	KLHDC2	Kelch domain containing 2
GTCTAGAATC	1	0	1	hill	0	10	10	0	4	0	0	0	4	0.035	100	Diff	1	0.031099	4	0.035	Diff	1	0	4	0.035	Diff	1	0	4	0.035	Diff	1	0	0	NA	NA	0	30	518060	ARL6IP5	ADP-ribosylation-like factor 6 interacting protein 5
TTTCTGCTCT	1	0	1	hill	0	10	10	0	4	0	0	0	4	0.035	100	Diff	1	0.031115	4	0.035	Diff	1	0	4	0.035	Diff	1	0	4	0.035	Diff	1	0	0	NA	NA	0	30
TCCCCTGCTG	1	0	1	hill	0	10	10	0	4	0	0	0	4	0.035	100	Diff	1	0.03113	4	0.035	Diff	1	0	4	0.035	Diff	1	0	4	0.035	Diff	1	0	0	NA	NA	0	30
CAGCTGGGGG	1	0	1	hill	0	9	9	0	4	0	0	0	4	0.035	100	Diff	1	0.031136	4	0.035	Diff	1	0	4	0.035	Diff	1	0	4	0.035	Diff	1	0	0	NA	NA	0	30	5443	BAG5	BCL2-associated athanogene 5
ATGAAACCCC	1	0	1	hill	5	28	33	0	3	0.47443	0	0.025241	4	0.035	27.8829	Diff	1	0.031146	4	0.035	Diff	1	0.222106	4	0.035	Equal	0	0	3	0.0404145	Diff	1	0	1	0.07	Diff	1	27	656037	DDX19A	DEAD (Asp-Glu-Ala-As) box polypeptide 19A
GCCCACACAG	1	0	1	hill	5	73	78	0	3	0.47443	0	0.025214	4	0.035	27.96	Diff	1	0.031153	4	0.035	Diff	1	0.222616	4	0.035	Equal	0	0	3	0.0404145	Diff	1	0	1	0.07	Diff	1	27	1690	FGFBP1	Fibroblast growth factor binding protein 1
GTCAAAAAAA	1	0	1	hill	5	16	21	0	3	0.47443	0	0.025333	4	0.035	27.62	Diff	1	0.031165	4	0.035	Diff	1	0.222366	4	0.035	Equal	0	0	3	0.0404145	Diff	1	0	1	0.07	Diff	1	27	647118	ABCB8	ATP-binding cassette, sub-family B (MDR/TAP), member 8
CTTCTTGCCT	1	0	1	hill	0	10	10	0	4	0	0	0	4	0.035	100	Diff	1	0.031168	4	0.035	Diff	1	0	4	0.035	Diff	1	0	4	0.035	Diff	1	0	0	NA	NA	0	30	449630	HBA1	Hemoglobin, alpha 1
GCAAAAAAAT	1	0	1	hill	0	11	11	0	4	0	0	0	4	0.035	100	Diff	1	0.031187	4	0.035	Diff	1	0	4	0.035	Diff	1	0	4	0.035	Diff	1	0	0	NA	NA	0	30	522310	NANS	N-acetylneuraminic acid synthase (sialic acid synthase)
TACCTTTGCT	1	0	1	hill	0	9	9	0	4	0	0	0	4	0.035	100	Diff	1	0.031198	4	0.035	Diff	1	0	4	0.035	Diff	1	0	4	0.035	Diff	1	0	0	NA	NA	0	30	523789	TncRNA	Trophoblast-derived noncoding RNA
TGATTTGGCC	1	0	1	hill	0	10	10	0	4	0	0	0	4	0.035	100	Diff	1	0.031212	4	0.035	Diff	1	0	4	0.035	Diff	1	0	4	0.035	Diff	1	0	0	NA	NA	0	30
GAGGGAGCAC	1	0	1	hill	0	10	10	0	4	0	0	0	4	0.035	100	Diff	1	0.031221	4	0.035	Diff	1	0	4	0.035	Diff	1	0	4	0.035	Diff	1	0	0	NA	NA	0	30
CTGAGCTGGG	1	0	1	hill	0	9	9	0	4	0	0	0	4	0.035	100	Diff	1	0.031226	4	0.035	Diff	1	0	4	0.035	Diff	1	0	4	0.035	Diff	1	0	0	NA	NA	0	30	655160	KRT16	Keratin 16 (focal non-epidermolytic palmoplantar keratoderma)
AGAGGGAGTG	1	0	1	hill	0	9	9	0	4	0	0	0	4	0.035	100	Diff	1	0.031226	4	0.035	Diff	1	0	4	0.035	Diff	1	0	4	0.035	Diff	1	0	0	NA	NA	0	30	85201	CLEC2B	C-type lectin domain family 2, member B
GTGGCCACAG	1	0	1	hill	0	10	10	0	4	0	0	0	4	0.035	100	Diff	1	0.031227	4	0.035	Diff	1	0	4	0.035	Diff	1	0	4	0.035	Diff	1	0	0	NA	NA	0	30	96633	NACAD	NAC alpha domain containing
CAAACCAAAT	1	0	1	hill	0	11	11	0	4	0	0	0	4	0.035	100	Diff	1	0.031236	4	0.035	Diff	1	0	4	0.035	Diff	1	0	4	0.035	Diff	1	0	0	NA	NA	0	30
TCAGGCTGCC	1	0	1	hill	0	10	10	0	4	0	0	0	4	0.035	100	Diff	1	0.031254	4	0.035	Diff	1	0	4	0.035	Diff	1	0	4	0.035	Diff	1	0	0	NA	NA	0	30	696784		Transcribed locus, moderately similar to XP_001088733.1 similar to mitochon...
TAATTTTGGA	1	0	1	hill	0	10	10	0	4	0	0	0	4	0.035	100	Diff	1	0.031285	4	0.035	Diff	1	0	4	0.035	Diff	1	0	4	0.035	Diff	1	0	0	NA	NA	0	30	292457	SNHG5	Small nucleolar RNA host gene (non-protein coding) 5
GAGATAATGA	1	0	1	hill	5	19	24	0	3	0.47443	0	0.025312	4	0.035	27.68	Diff	1	0.031287	4	0.035	Diff	1	0.222602	4	0.035	Equal	0	0	3	0.0404145	Diff	1	0	1	0.07	Diff	1	27	415762	LY6D	Lymphocyte antigen 6 complex, locus D
TAGCTATTTC	1	0	1	hill	0	9	9	0	4	0	0	0	4	0.035	100	Diff	1	0.031291	4	0.035	Diff	1	0	4	0.035	Diff	1	0	4	0.035	Diff	1	0	0	NA	NA	0	30
TGGAAAGCTA	1	0	1	hill	0	9	9	0	4	0	0	0	4	0.035	100	Diff	1	0.031307	4	0.035	Diff	1	0	4	0.035	Diff	1	0	4	0.035	Diff	1	0	0	NA	NA	0	30	518773	UBE2D3	Ubiquitin-conjugating enzyme E2D 3 (UBC4/5 homolog, yeast)
GCGATTAATT	1	0	1	hill	0	10	10	0	4	0	0	0	4	0.035	100	Diff	1	0.031309	4	0.035	Diff	1	0	4	0.035	Diff	1	0	4	0.035	Diff	1	0	0	NA	NA	0	30	644646	KIF5B	Kinesin family member 5B
CGCGACGATG	1	0	1	hill	0	11	11	0	4	0	0	0	4	0.035	100	Diff	1	0.031314	4	0.035	Diff	1	0	4	0.035	Diff	1	0	4	0.035	Diff	1	0	0	NA	NA	0	30
ACCCTAAAAT	1	0	1	hill	0	9	9	0	4	0	0	0	4	0.035	100	Diff	1	0.031317	4	0.035	Diff	1	0	4	0.035	Diff	1	0	4	0.035	Diff	1	0	0	NA	NA	0	30	607296		Transcribed locus
AGAAGACGTT	1	0	1	hill	0	10	10	0	4	0	0	0	4	0.035	100	Diff	1	0.031326	4	0.035	Diff	1	0	4	0.035	Diff	1	0	4	0.035	Diff	1	0	0	NA	NA	0	30	510635	IGHG1	Immunoglobulin heavy constant gamma 1 (G1m marker)
ACTCCCAAAA	1	0	1	hill	0	11	11	0	4	0	0	0	4	0.035	100	Diff	1	0.031331	4	0.035	Diff	1	0	4	0.035	Diff	1	0	4	0.035	Diff	1	0	0	NA	NA	0	30	406683	RPS15	Ribosomal protein S15
GGCGTCTGCC	1	0	1	hill	0	9	9	0	4	0	0	0	4	0.035	100	Diff	1	0.031334	4	0.035	Diff	1	0	4	0.035	Diff	1	0	4	0.035	Diff	1	0	0	NA	NA	0	30	512469	MGC59937	Similar to RIKEN cDNA 2310002J15 gene
CTGTCACCTG	1	0	1	hill	0	9	9	0	4	0	0	0	4	0.035	100	Diff	1	0.03134	4	0.035	Diff	1	0	4	0.035	Diff	1	0	4	0.035	Diff	1	0	0	NA	NA	0	30	46320	SPRR1A	Small proline-rich protein 1A
CTAACTTCGT	1	0	1	hill	5	17	22	0	3	0.47443	0	0.025315	4	0.035	27.6714	Diff	1	0.031361	4	0.035	Diff	1	0.222212	4	0.035	Equal	0	0	3	0.0404145	Diff	1	0	1	0.07	Diff	1	27	497893	ENAH	Enabled homolog (Drosophila)
TGGAGATCTC	1	0	1	hill	0	10	10	0	4	0	0	0	4	0.035	100	Diff	1	0.031395	4	0.035	Diff	1	0	4	0.035	Diff	1	0	4	0.035	Diff	1	0	0	NA	NA	0	30	50098	NDUFA4	NADH dehydrogenase (ubiquinone) 1 alpha subcomplex, 4, 9kDa
CCTTTGTAAG	1	0	1	hill	0	9	9	0	4	0	0	0	4	0.035	100	Diff	1	0.031397	4	0.035	Diff	1	0	4	0.035	Diff	1	0	4	0.035	Diff	1	0	0	NA	NA	0	30	525704	JUN	Jun oncogene
ATGACCTATT	1	0	1	hill	0	10	10	0	4	0	0	0	4	0.035	100	Diff	1	0.03141	4	0.035	Diff	1	0	4	0.035	Diff	1	0	4	0.035	Diff	1	0	0	NA	NA	0	30	597496	SCD	Stearoyl-CoA desaturase (delta-9-desaturase)
GATCTCTTGG	1	0	1	hill	411	621	1032	51	44	26.5681	22.6383	0.005648	151	0.00569652	0.851734	Diff	1	0.031534	151	0.00569652	Equal	0	0.014199	100	0.007	Equal	0	0.001129	95	0.00718185	Diff	1	0.384692	107	0.00676716	Equal	0	18	516484	S100A2	S100 calcium binding protein A2
CTGCAACAGT	1	0	1	hill	0	10	10	0	4	0	0	0	4	0.035	100	Diff	1	0.031556	4	0.035	Diff	1	0	4	0.035	Diff	1	0	4	0.035	Diff	1	0	0	NA	NA	0	30	1076	SPRR1B	Small proline-rich protein 1B (cornifin)
CAGCTTGACG	1	0	1	hill	0	9	9	0	4	0	0	0	4	0.035	100	Diff	1	0.031579	4	0.035	Diff	1	0	4	0.035	Diff	1	0	4	0.035	Diff	1	0	0	NA	NA	0	30	282410	CALM1	Calmodulin 1 (phosphorylase kinase, delta)
GCAGGCACTC	1	0	1	hill	0	10	10	0	4	0	0	0	4	0.035	100	Diff	1	0.031709	4	0.035	Diff	1	0	4	0.035	Diff	1	0	4	0.035	Diff	1	0	0	NA	NA	0	30
GTGCGGAGGA	1	0	1	hill	3	43	46	4	11	1.89772	1.77555	0.000823	19	0.0160591	94.8752	Diff	1	0.033637	19	0.0160591	Equal	0	0.003175	15	0.0180739	Diff	1	0.000103	15	0.0180739	Diff	1	0.728055	8	0.0247487	Equal	0	22	632144	SAA1	Serum amyloid A1
GTAGGGGTAA	1	0	1	hill	3	21	24	2	0	4.7443	0.887775	0.005103	12	0.0202073	74.7467	Diff	1	0.035756	12	0.0202073	Equal	0	0.002621	10	0.0221359	Diff	1	0.094763	2	0.0494975	Equal	0	0.00662	12	0.0202073	Diff	1	21	631492		Transcribed locus, weakly similar to NP_149938.1 dehydrogenase subunit 3 [T...
CTTGTAATCC	1	0	1	hill	3	52	55	2	0	4.7443	0.887775	0.004962	12	0.0202073	75.4445	Diff	1	0.035807	12	0.0202073	Equal	0	0.002593	10	0.0221359	Diff	1	0.094763	2	0.0494975	Equal	0	0.00662	12	0.0202073	Diff	1	21	493709	NOL6	Nucleolar protein family 6 (RNA-associated)
GGCCCAGGCC	1	0	1	hill	3	40	43	2	0	4.7443	0.887775	0.004972	12	0.0202073	75.395	Diff	1	0.035881	12	0.0202073	Equal	0	0.002781	10	0.0221359	Diff	1	0.094763	2	0.0494975	Equal	0	0.00662	12	0.0202073	Diff	1	21	531682	ALDH3A1	Aldehyde dehydrogenase 3 family, memberA1
GTGCTGGACC	1	0	1	hill	3	44	47	2	0	4.7443	0.887775	0.00497	12	0.0202073	75.4049	Diff	1	0.035901	12	0.0202073	Equal	0	0.002643	10	0.0221359	Diff	1	0.094763	2	0.0494975	Equal	0	0.00662	12	0.0202073	Diff	1	21	434081	PSME2	Proteasome (prosome, macropain) activator subunit 2 (PA28 beta)
GGCTTCTAAC	1	0	1	hill	6	210	216	19	26	8.53973	8.43386	0.000201	63	0.00881917	97.7209	Diff	1	0.040346	63	0.00881917	Equal	0	0.000115	44	0.0105529	Diff	1	0.000144	45	0.010435	Diff	1	0.869384	37	0.0115079	Equal	0	22	568518	SPRR2E	Small proline-rich protein 2E
GAGATAAAGC	1	0	1	hill	2	13	15	1	0	3.79544	0.443888	0.00701	9	0.0233333	69.9571	Diff	1	0.040715	9	0.0233333	Equal	0	0.002045	8	0.0247487	Diff	1	0.306641	1	0.07	Equal	0	0.004063	9	0.0233333	Diff	1	21
AAAGCATCCC	1	0	1	hill	2	16	18	1	0	3.79544	0.443888	0.006944	9	0.0233333	70.24	Diff	1	0.040752	9	0.0233333	Equal	0	0.002071	8	0.0247487	Diff	1	0.306641	1	0.07	Equal	0	0.004063	9	0.0233333	Diff	1	21	2785	KRT17	Keratin 17
CTCATTCAGC	1	0	1	hill	2	13	15	1	0	3.79544	0.443888	0.007	9	0.0233333	70	Diff	1	0.040809	9	0.0233333	Equal	0	0.002042	8	0.0247487	Diff	1	0.306641	1	0.07	Equal	0	0.004063	9	0.0233333	Diff	1	21	546298	SUMO2	SMT3 suppressor of mif two 3 homolog 2 (S. cerevisiae)
GTGCCCGTGC	1	0	1	hill	2	94	96	1	0	3.79544	0.443888	0.006832	9	0.0233333	70.72	Diff	1	0.040903	9	0.0233333	Equal	0	0.002033	8	0.0247487	Diff	1	0.306641	1	0.07	Equal	0	0.004063	9	0.0233333	Diff	1	21	524219	TPI1	Triosephosphate isomerase 1
CGGTTTGCAT	1	0	1	hill	2	17	19	1	0	3.79544	0.443888	0.006902	9	0.0233333	70.42	Diff	1	0.040912	9	0.0233333	Equal	0	0.002009	8	0.0247487	Diff	1	0.306641	1	0.07	Equal	0	0.004063	9	0.0233333	Diff	1	21	495039	NDUFA8	NADH dehydrogenase (ubiquinone) 1 alpha subcomplex, 8, 19kDa
TCCGTGGTTG	1	0	1	hill	2	18	20	1	0	3.79544	0.443888	0.006889	9	0.0233333	70.4757	Diff	1	0.04102	9	0.0233333	Equal	0	0.00209	8	0.0247487	Diff	1	0.306641	1	0.07	Equal	0	0.004063	9	0.0233333	Diff	1	21	201641	BASP1	Brain abundant, membrane attached signal protein 1
GTAATAAAGC	1	0	1	hill	2	17	19	1	0	3.79544	0.443888	0.006915	9	0.0233333	70.3643	Diff	1	0.04107	9	0.0233333	Equal	0	0.001992	8	0.0247487	Diff	1	0.306641	1	0.07	Equal	0	0.004063	9	0.0233333	Diff	1	21	479911	MED18	Mediator complex subunit 18
TGCTGCCTGT	1	0	1	hill	28	91	119	3	8	2.37215	1.33166	0.014055	16	0.0175	19.6857	Diff	1	0.041103	16	0.0175	Equal	0	0.013279	13	0.0194145	Diff	1	0.000685	11	0.0211058	Diff	1	0.29122	8	0.0247487	Equal	0	22	118110	BST2	Bone marrow stromal cell antigen 2
GTGCGCCGGA	1	0	1	hill	1	39	40	1	5	0.47443	0.443888	0.008248	7	0.0264575	68.8255	Diff	1	0.046585	7	0.0264575	Equal	0	0.001094	6	0.0285774	Diff	1	0.000797	6	0.0285774	Diff	1	0.500437	2	0.0494975	Equal	0	22	2785	KRT17	Keratin 17
TACCTGCAAA	1	0	1	hill	1	39	40	1	5	0.47443	0.443888	0.008235	7	0.0264575	68.8746	Diff	1	0.046738	7	0.0264575	Equal	0	0.001075	6	0.0285774	Diff	1	0.000797	6	0.0285774	Diff	1	0.500437	2	0.0494975	Equal	0	22	647047	NCF1	Neutrophil cytosolic factor 1, (chronic granulomatous disease, autosomal 1)
GCCCTATGCG	1	0	1	hill	1	35	36	1	5	0.47443	0.443888	0.008261	7	0.0264575	68.7764	Diff	1	0.046961	7	0.0264575	Equal	0	0.001151	6	0.0285774	Diff	1	0.000797	6	0.0285774	Diff	1	0.500437	2	0.0494975	Equal	0	22	441280	LYPD2	LY6/PLAUR domain containing 2
GTCTGTGCAG	1	0	1	hill	1	42	43	1	5	0.47443	0.443888	0.008217	7	0.0264575	68.9427	Diff	1	0.046968	7	0.0264575	Equal	0	0.001096	6	0.0285774	Diff	1	0.000797	6	0.0285774	Diff	1	0.500437	2	0.0494975	Equal	0	22	104570	KLK8	Kallikrein-related peptidase 8
GAAATAAAGA	1	0	1	hill	2	7	9	3	0	5.69315	1.33166	0.002038	15	0.0180739	88.7241	Diff	1	0.06696	15	0.0180739	Equal	0	0.000398	12	0.0202073	Diff	1	0.02891	3	0.0404145	Diff	1	0.007962	15	0.0180739	Diff	1	23	510635	IGHG1	Immunoglobulin heavy constant gamma 1 (G1m marker)
GAAGGAGCTG	1	0	1	hill	2	7	9	3	0	5.69315	1.33166	0.002038	15	0.0180739	88.7241	Diff	1	0.067653	15	0.0180739	Equal	0	0.00036	12	0.0202073	Diff	1	0.02891	3	0.0404145	Diff	1	0.007962	15	0.0180739	Diff	1	23	41101	CCDC110	Coiled-coil domain containing 110
GGATCCAGGG	1	0	1	hill	0	14	14	0	3	0	0	0	3	0.0404145	100	Diff	1	0.073655	3	0.0404145	Equal	0	0	3	0.0404145	Diff	1	0	3	0.0404145	Diff	1	0	0	NA	NA	0	22	87383	KRT24	Keratin 24
TATTCTCAAT	1	0	1	hill	0	14	14	0	3	0	0	0	3	0.0404145	100	Diff	1	0.073676	3	0.0404145	Equal	0	0	3	0.0404145	Diff	1	0	3	0.0404145	Diff	1	0	0	NA	NA	0	22	465224	NARS	Asparaginyl-tRNA synthetase
GGAACAAACA	1	0	1	hill	0	17	17	0	3	0	0	0	3	0.0404145	100	Diff	1	0.073784	3	0.0404145	Equal	0	0	3	0.0404145	Diff	1	0	3	0.0404145	Diff	1	0	0	NA	NA	0	22	694721	CD24	CD24 molecule
GTGGCCACGC	1	0	1	hill	0	16	16	0	3	0	0	0	3	0.0404145	100	Diff	1	0.073787	3	0.0404145	Equal	0	0	3	0.0404145	Diff	1	0	3	0.0404145	Diff	1	0	0	NA	NA	0	22	657246	LSAMP	Limbic system-associated membrane protein
TAAACCAATT	1	0	1	hill	0	54	54	0	3	0	0	0	3	0.0404145	100	Diff	1	0.073872	3	0.0404145	Equal	0	0	3	0.0404145	Diff	1	0	3	0.0404145	Diff	1	0	0	NA	NA	0	22	498028	GNPAT	Glyceronephosphate O-acyltransferase
TGGATCAGTC	1	0	1	hill	0	12	12	0	3	0	0	0	3	0.0404145	100	Diff	1	0.073898	3	0.0404145	Equal	0	0	3	0.0404145	Diff	1	0	3	0.0404145	Diff	1	0	0	NA	NA	0	22	53454	TOPBP1	Topoisomerase (DNA) II binding protein 1
CCACTCCTCA	1	0	1	hill	0	11	11	0	3	0	0	0	3	0.0404145	100	Diff	1	0.073904	3	0.0404145	Equal	0	0	3	0.0404145	Diff	1	0	3	0.0404145	Diff	1	0	0	NA	NA	0	22	82890	DAD1	Defender against cell death 1
ATGCCCACGG	1	0	1	hill	0	40	40	0	3	0	0	0	3	0.0404145	100	Diff	1	0.073984	3	0.0404145	Equal	0	0	3	0.0404145	Diff	1	0	3	0.0404145	Diff	1	0	0	NA	NA	0	22	416073	S100A8	S100 calcium binding protein A8
AAATACTTCA	1	0	1	hill	0	12	12	0	3	0	0	0	3	0.0404145	100	Diff	1	0.073997	3	0.0404145	Equal	0	0	3	0.0404145	Diff	1	0	3	0.0404145	Diff	1	0	0	NA	NA	0	22	699451	ACTR2	ARP2 actin-related protein 2 homolog (yeast)
TAGTAAAGGC	1	0	1	hill	0	12	12	0	3	0	0	0	3	0.0404145	100	Diff	1	0.073998	3	0.0404145	Equal	0	0	3	0.0404145	Diff	1	0	3	0.0404145	Diff	1	0	0	NA	NA	0	22	235390	ZSCAN18	Zinc finger and SCAN domain containing 18
CGTGGGACAC	1	0	1	hill	0	12	12	0	3	0	0	0	3	0.0404145	100	Diff	1	0.074001	3	0.0404145	Equal	0	0	3	0.0404145	Diff	1	0	3	0.0404145	Diff	1	0	0	NA	NA	0	22	110196	CRCT1	Cysteine-rich C-terminal 1
GTGCCACGGC	1	0	1	hill	0	26	26	0	3	0	0	0	3	0.0404145	100	Diff	1	0.074001	3	0.0404145	Equal	0	0	3	0.0404145	Diff	1	0	3	0.0404145	Diff	1	0	0	NA	NA	0	22	112405	S100A9	S100 calcium binding protein A9
GTACTAGTGT	1	0	1	hill	0	14	14	0	3	0	0	0	3	0.0404145	100	Diff	1	0.074004	3	0.0404145	Equal	0	0	3	0.0404145	Diff	1	0	3	0.0404145	Diff	1	0	0	NA	NA	0	22	303649	CCL2	Chemokine (C-C motif) ligand 2
GCCACACCCC	1	0	1	hill	0	12	12	0	3	0	0	0	3	0.0404145	100	Diff	1	0.074019	3	0.0404145	Equal	0	0	3	0.0404145	Diff	1	0	3	0.0404145	Diff	1	0	0	NA	NA	0	22	516711	CHPF	Chondroitin polymerizing factor
GTCAAGCCCA	1	0	1	hill	0	27	27	0	3	0	0	0	3	0.0404145	100	Diff	1	0.07403	3	0.0404145	Equal	0	0	3	0.0404145	Diff	1	0	3	0.0404145	Diff	1	0	0	NA	NA	0	22	490253	SPRR2G	Small proline-rich protein 2G
AGTGTGGAAG	1	0	1	hill	0	14	14	0	3	0	0	0	3	0.0404145	100	Diff	1	0.074032	3	0.0404145	Equal	0	0	3	0.0404145	Diff	1	0	3	0.0404145	Diff	1	0	0	NA	NA	0	22	654380	KRT14	Keratin 14 (epidermolysis bullosa simplex, Dowling-Meara, Koebner)
GGATTTGGCT	1	0	1	hill	0	14	14	0	3	0	0	0	3	0.0404145	100	Diff	1	0.074043	3	0.0404145	Equal	0	0	3	0.0404145	Diff	1	0	3	0.0404145	Diff	1	0	0	NA	NA	0	22	437594	RPLP2	Ribosomal protein, large, P2
AAGCTAATAA	1	0	1	hill	0	11	11	0	3	0	0	0	3	0.0404145	100	Diff	1	0.074059	3	0.0404145	Equal	0	0	3	0.0404145	Diff	1	0	3	0.0404145	Diff	1	0	0	NA	NA	0	22	201978	PTGS1	Prostaglandin-endoperoxide synthase 1 (prostaglandin G/H synthase and cycloo...
TGTGCATCTT	1	0	1	hill	0	13	13	0	3	0	0	0	3	0.0404145	100	Diff	1	0.07407	3	0.0404145	Equal	0	0	3	0.0404145	Diff	1	0	3	0.0404145	Diff	1	0	0	NA	NA	0	22	135507	EGLN3	Egl nine homolog 3 (C. elegans)
TGGTCCTCTG	1	0	1	hill	0	14	14	0	3	0	0	0	3	0.0404145	100	Diff	1	0.074078	3	0.0404145	Equal	0	0	3	0.0404145	Diff	1	0	3	0.0404145	Diff	1	0	0	NA	NA	0	22	631921	NEK4	NIMA (never in mitosis gene a)-related kinase 4
GGGCGGAGCT	1	0	1	hill	0	22	22	0	3	0	0	0	3	0.0404145	100	Diff	1	0.07408	3	0.0404145	Equal	0	0	3	0.0404145	Diff	1	0	3	0.0404145	Diff	1	0	0	NA	NA	0	22	632717	MYL6	Myosin, light chain 6, alkali, smooth muscle and non-muscle
ACGTAACAGA	1	0	1	hill	0	12	12	0	3	0	0	0	3	0.0404145	100	Diff	1	0.074089	3	0.0404145	Equal	0	0	3	0.0404145	Diff	1	0	3	0.0404145	Diff	1	0	0	NA	NA	0	22	699965		Transcribed locus
GACCTGCAGA	1	0	1	hill	0	11	11	0	3	0	0	0	3	0.0404145	100	Diff	1	0.074096	3	0.0404145	Equal	0	0	3	0.0404145	Diff	1	0	3	0.0404145	Diff	1	0	0	NA	NA	0	22	9731	NFKBIB	Nuclear factor of kappa light polypeptide gene enhancer in B-cells inhibitor...
GTGCGCTGAG	1	0	1	hill	0	21	21	0	3	0	0	0	3	0.0404145	100	Diff	1	0.074101	3	0.0404145	Equal	0	0	3	0.0404145	Diff	1	0	3	0.0404145	Diff	1	0	0	NA	NA	0	22	654404	HLA-C	Major histocompatibility complex, class I, C
TTAACCAAAT	1	0	1	hill	0	15	15	0	3	0	0	0	3	0.0404145	100	Diff	1	0.07411	3	0.0404145	Equal	0	0	3	0.0404145	Diff	1	0	3	0.0404145	Diff	1	0	0	NA	NA	0	22	598910		CDNA FLJ10505 fis, clone NT2RP2000503
TAACTAACAA	1	0	1	hill	0	13	13	0	3	0	0	0	3	0.0404145	100	Diff	1	0.074123	3	0.0404145	Equal	0	0	3	0.0404145	Diff	1	0	3	0.0404145	Diff	1	0	0	NA	NA	0	22	152536	PSMD6	Proteasome (prosome, macropain) 26S subunit, non-ATPase, 6
GATCGCTTGT	1	0	1	hill	0	22	22	0	3	0	0	0	3	0.0404145	100	Diff	1	0.074155	3	0.0404145	Equal	0	0	3	0.0404145	Diff	1	0	3	0.0404145	Diff	1	0	0	NA	NA	0	22	190622	DDX58	DEAD (Asp-Glu-Ala-Asp) box polypeptide 58
CTATGAGCAG	1	0	1	hill	0	12	12	0	3	0	0	0	3	0.0404145	100	Diff	1	0.074168	3	0.0404145	Equal	0	0	3	0.0404145	Diff	1	0	3	0.0404145	Diff	1	0	0	NA	NA	0	22	516301	IL1F5	Interleukin 1 family, member 5 (delta)
AGAACCTTCA	1	0	1	hill	0	21	21	0	3	0	0	0	3	0.0404145	100	Diff	1	0.07417	3	0.0404145	Equal	0	0	3	0.0404145	Diff	1	0	3	0.0404145	Diff	1	0	0	NA	NA	0	22	181244	HLA-A	Major histocompatibility complex, class I, A
TAACCAAATT	1	0	1	hill	0	14	14	0	3	0	0	0	3	0.0404145	100	Diff	1	0.074179	3	0.0404145	Equal	0	0	3	0.0404145	Diff	1	0	3	0.0404145	Diff	1	0	0	NA	NA	0	22
CTGAGAGCTG	1	0	1	hill	0	17	17	0	3	0	0	0	3	0.0404145	100	Diff	1	0.074183	3	0.0404145	Equal	0	0	3	0.0404145	Diff	1	0	3	0.0404145	Diff	1	0	0	NA	NA	0	22	646346	GAS6	Growth arrest-specific 6
TGGGTCTGAA	1	0	1	hill	0	16	16	0	3	0	0	0	3	0.0404145	100	Diff	1	0.074207	3	0.0404145	Equal	0	0	3	0.0404145	Diff	1	0	3	0.0404145	Diff	1	0	0	NA	NA	0	22	699246	LRRC8A	Leucine rich repeat containing 8 family, member A
GCCTCCAAGG	1	0	1	hill	0	12	12	0	3	0	0	0	3	0.0404145	100	Diff	1	0.074215	3	0.0404145	Equal	0	0	3	0.0404145	Diff	1	0	3	0.0404145	Diff	1	0	0	NA	NA	0	22	544577	GAPDH	Glyceraldehyde-3-phosphate dehydrogenase
TTATGGTGTG	1	0	1	hill	0	19	19	0	3	0	0	0	3	0.0404145	100	Diff	1	0.074215	3	0.0404145	Equal	0	0	3	0.0404145	Diff	1	0	3	0.0404145	Diff	1	0	0	NA	NA	0	22	232165	CD177	CD177 molecule
TACACCAAAT	1	0	1	hill	0	13	13	0	3	0	0	0	3	0.0404145	100	Diff	1	0.074217	3	0.0404145	Equal	0	0	3	0.0404145	Diff	1	0	3	0.0404145	Diff	1	0	0	NA	NA	0	22	570455	D15Wsu75e	DNA segment, Chr 15, Wayne State University 75, expressed
TATGGGGAAG	1	0	1	hill	0	12	12	0	3	0	0	0	3	0.0404145	100	Diff	1	0.07423	3	0.0404145	Equal	0	0	3	0.0404145	Diff	1	0	3	0.0404145	Diff	1	0	0	NA	NA	0	22	523789	TncRNA	Trophoblast-derived noncoding RNA
GTGGCACGGC	1	0	1	hill	0	26	26	0	3	0	0	0	3	0.0404145	100	Diff	1	0.074239	3	0.0404145	Equal	0	0	3	0.0404145	Diff	1	0	3	0.0404145	Diff	1	0	0	NA	NA	0	22
TGGTGACAAA	1	0	1	hill	0	12	12	0	3	0	0	0	3	0.0404145	100	Diff	1	0.074247	3	0.0404145	Equal	0	0	3	0.0404145	Diff	1	0	3	0.0404145	Diff	1	0	0	NA	NA	0	22
GGGATGGCAG	1	0	1	hill	0	12	12	0	3	0	0	0	3	0.0404145	100	Diff	1	0.074261	3	0.0404145	Equal	0	0	3	0.0404145	Diff	1	0	3	0.0404145	Diff	1	0	0	NA	NA	0	22	520026	VARS	Valyl-tRNA synthetase
ACTGACGGCT	1	0	1	hill	0	24	24	0	3	0	0	0	3	0.0404145	100	Diff	1	0.074267	3	0.0404145	Equal	0	0	3	0.0404145	Diff	1	0	3	0.0404145	Diff	1	0	0	NA	NA	0	22	158665	LYNX1	Ly6/neurotoxin 1
GATCTCTGGG	1	0	1	hill	0	14	14	0	3	0	0	0	3	0.0404145	100	Diff	1	0.074269	3	0.0404145	Equal	0	0	3	0.0404145	Diff	1	0	3	0.0404145	Diff	1	0	0	NA	NA	0	22	656271	SPG11	Spastic paraplegia 11 (autosomal recessive)
GAGTTAAAAA	1	0	1	hill	0	23	23	0	3	0	0	0	3	0.0404145	100	Diff	1	0.074269	3	0.0404145	Equal	0	0	3	0.0404145	Diff	1	0	3	0.0404145	Diff	1	0	0	NA	NA	0	22	654406	HLA-DRB4	Major histocompatibility complex, class II, DR beta 4
CGTGGGGTGG	1	0	1	hill	0	24	24	0	3	0	0	0	3	0.0404145	100	Diff	1	0.074269	3	0.0404145	Equal	0	0	3	0.0404145	Diff	1	0	3	0.0404145	Diff	1	0	0	NA	NA	0	22	528713	KIFC2	Kinesin family member C2
TTTGTGGTTA	1	0	1	hill	0	11	11	0	3	0	0	0	3	0.0404145	100	Diff	1	0.074271	3	0.0404145	Equal	0	0	3	0.0404145	Diff	1	0	3	0.0404145	Diff	1	0	0	NA	NA	0	22
GCGGCGGATG	1	0	1	hill	0	18	18	0	3	0	0	0	3	0.0404145	100	Diff	1	0.07428	3	0.0404145	Equal	0	0	3	0.0404145	Diff	1	0	3	0.0404145	Diff	1	0	0	NA	NA	0	22	445351	LGALS1	Lectin, galactoside-binding, soluble, 1 (galectin 1)
GGCAGGCGGG	1	0	1	hill	0	12	12	0	3	0	0	0	3	0.0404145	100	Diff	1	0.074293	3	0.0404145	Equal	0	0	3	0.0404145	Diff	1	0	3	0.0404145	Diff	1	0	0	NA	NA	0	22	655969	ERF	Ets2 repressor factor
ACTGTGGTAG	1	0	1	hill	0	11	11	0	3	0	0	0	3	0.0404145	100	Diff	1	0.074297	3	0.0404145	Equal	0	0	3	0.0404145	Diff	1	0	3	0.0404145	Diff	1	0	0	NA	NA	0	22	591234	GJB2	Gap junction protein, beta 2, 26kDa
CATTATAACT	1	0	1	hill	0	11	11	0	3	0	0	0	3	0.0404145	100	Diff	1	0.074299	3	0.0404145	Equal	0	0	3	0.0404145	Diff	1	0	3	0.0404145	Diff	1	0	0	NA	NA	0	22	513913	DULLARD	Dullard homolog (Xenopus laevis)
CAAAAATAAA	1	0	1	hill	0	12	12	0	3	0	0	0	3	0.0404145	100	Diff	1	0.0743	3	0.0404145	Equal	0	0	3	0.0404145	Diff	1	0	3	0.0404145	Diff	1	0	0	NA	NA	0	22	369776		CDNA clone IMAGE:5268822
TCGCACGTCT	1	0	1	hill	0	21	21	0	3	0	0	0	3	0.0404145	100	Diff	1	0.0743	3	0.0404145	Equal	0	0	3	0.0404145	Diff	1	0	3	0.0404145	Diff	1	0	0	NA	NA	0	22
TAAGAAAGAG	1	0	1	hill	0	21	21	0	3	0	0	0	3	0.0404145	100	Diff	1	0.074306	3	0.0404145	Equal	0	0	3	0.0404145	Diff	1	0	3	0.0404145	Diff	1	0	0	NA	NA	0	22	20315	IFIT1	Interferon-induced protein with tetratricopeptide repeats 1
ATAATACATA	1	0	1	hill	0	23	23	0	3	0	0	0	3	0.0404145	100	Diff	1	0.074306	3	0.0404145	Equal	0	0	3	0.0404145	Diff	1	0	3	0.0404145	Diff	1	0	0	NA	NA	0	22	591469	DDR2	Discoidin domain receptor family, member 2
CTCCCCCCAA	1	0	1	hill	0	11	11	0	3	0	0	0	3	0.0404145	100	Diff	1	0.074317	3	0.0404145	Equal	0	0	3	0.0404145	Diff	1	0	3	0.0404145	Diff	1	0	0	NA	NA	0	22	144287	HEY2	Hairy/enhancer-of-split related with YRPW motif 2
GCTTTTTGCA	1	0	1	hill	0	17	17	0	3	0	0	0	3	0.0404145	100	Diff	1	0.07432	3	0.0404145	Equal	0	0	3	0.0404145	Diff	1	0	3	0.0404145	Diff	1	0	0	NA	NA	0	22	646758	DEFB4P	Defensin, beta 4, pseudogene
TCATTTTCCA	1	0	1	hill	0	14	14	0	3	0	0	0	3	0.0404145	100	Diff	1	0.074339	3	0.0404145	Equal	0	0	3	0.0404145	Diff	1	0	3	0.0404145	Diff	1	0	0	NA	NA	0	22	540696	SLC6A8	Solute carrier family 6 (neurotransmitter transporter, creatine), member 8
AGAACCAAAA	1	0	1	hill	0	21	21	0	3	0	0	0	3	0.0404145	100	Diff	1	0.074342	3	0.0404145	Equal	0	0	3	0.0404145	Diff	1	0	3	0.0404145	Diff	1	0	0	NA	NA	0	22	180909	PRDX1	Peroxiredoxin 1
TCTGCAATGA	1	0	1	hill	0	12	12	0	3	0	0	0	3	0.0404145	100	Diff	1	0.074377	3	0.0404145	Equal	0	0	3	0.0404145	Diff	1	0	3	0.0404145	Diff	1	0	0	NA	NA	0	22	482526	TINP1	TGF beta-inducible nuclear protein 1
TTGCTCACCC	1	0	1	hill	0	15	15	0	3	0	0	0	3	0.0404145	100	Diff	1	0.074407	3	0.0404145	Equal	0	0	3	0.0404145	Diff	1	0	3	0.0404145	Diff	1	0	0	NA	NA	0	22	516111	DCTN1	Dynactin 1 (p150, glued homolog, Drosophila)
CCAGGGAGAA	1	0	1	hill	0	15	15	0	3	0	0	0	3	0.0404145	100	Diff	1	0.07444	3	0.0404145	Equal	0	0	3	0.0404145	Diff	1	0	3	0.0404145	Diff	1	0	0	NA	NA	0	22	532634	IFI27	Interferon, alpha-inducible protein 27
TGACCCCGGG	1	0	1	hill	0	19	19	0	3	0	0	0	3	0.0404145	100	Diff	1	0.074443	3	0.0404145	Equal	0	0	3	0.0404145	Diff	1	0	3	0.0404145	Diff	1	0	0	NA	NA	0	22
TGCAGCACGA	1	0	1	hill	0	25	25	0	3	0	0	0	3	0.0404145	100	Diff	1	0.074446	3	0.0404145	Equal	0	0	3	0.0404145	Diff	1	0	3	0.0404145	Diff	1	0	0	NA	NA	0	22	519972	HLA-F	Major histocompatibility complex, class I, F
CACTCAATAA	1	0	1	hill	0	12	12	0	3	0	0	0	3	0.0404145	100	Diff	1	0.074464	3	0.0404145	Equal	0	0	3	0.0404145	Diff	1	0	3	0.0404145	Diff	1	0	0	NA	NA	0	22	79361	KLK6	Kallikrein-related peptidase 6
GTGAAACTAA	1	0	1	hill	0	22	22	0	3	0	0	0	3	0.0404145	100	Diff	1	0.074467	3	0.0404145	Equal	0	0	3	0.0404145	Diff	1	0	3	0.0404145	Diff	1	0	0	NA	NA	0	22	132660	KIAA1467	KIAA1467
GCTGCCCTCC	1	0	1	hill	0	14	14	0	3	0	0	0	3	0.0404145	100	Diff	1	0.074481	3	0.0404145	Equal	0	0	3	0.0404145	Diff	1	0	3	0.0404145	Diff	1	0	0	NA	NA	0	22	438723	SLC27A3	Solute carrier family 27 (fatty acid transporter), member 3
TTGTGGTTAA	1	0	1	hill	0	17	17	0	3	0	0	0	3	0.0404145	100	Diff	1	0.074493	3	0.0404145	Equal	0	0	3	0.0404145	Diff	1	0	3	0.0404145	Diff	1	0	0	NA	NA	0	22
GGCTTCGGTC	1	0	1	hill	0	44	44	0	3	0	0	0	3	0.0404145	100	Diff	1	0.07451	3	0.0404145	Equal	0	0	3	0.0404145	Diff	1	0	3	0.0404145	Diff	1	0	0	NA	NA	0	22
TGGGTTGTCT	1	0	1	hill	0	23	23	0	3	0	0	0	3	0.0404145	100	Diff	1	0.074513	3	0.0404145	Equal	0	0	3	0.0404145	Diff	1	0	3	0.0404145	Diff	1	0	0	NA	NA	0	22
CCTCCAGCAG	1	0	1	hill	0	11	11	0	3	0	0	0	3	0.0404145	100	Diff	1	0.074531	3	0.0404145	Equal	0	0	3	0.0404145	Diff	1	0	3	0.0404145	Diff	1	0	0	NA	NA	0	22	17466	RARRES3	Retinoic acid receptor responder (tazarotene induced) 3
CAAACTCTCA	1	0	1	hill	0	13	13	0	3	0	0	0	3	0.0404145	100	Diff	1	0.074605	3	0.0404145	Equal	0	0	3	0.0404145	Diff	1	0	3	0.0404145	Diff	1	0	0	NA	NA	0	22
CCTCACTGAC	1	0	1	hill	0	23	23	0	3	0	0	0	3	0.0404145	100	Diff	1	0.074631	3	0.0404145	Equal	0	0	3	0.0404145	Diff	1	0	3	0.0404145	Diff	1	0	0	NA	NA	0	22	244569	SPINK7	Serine peptidase inhibitor, Kazal type 7 (putative)
TAAACCCAAT	1	0	1	hill	0	24	24	0	3	0	0	0	3	0.0404145	100	Diff	1	0.074637	3	0.0404145	Equal	0	0	3	0.0404145	Diff	1	0	3	0.0404145	Diff	1	0	0	NA	NA	0	22	443301	CEP63	Centrosomal protein 63kDa
AATTGCAAGA	1	0	1	hill	0	22	22	0	3	0	0	0	3	0.0404145	100	Diff	1	0.07469	3	0.0404145	Equal	0	0	3	0.0404145	Diff	1	0	3	0.0404145	Diff	1	0	0	NA	NA	0	22
CTTCCTGCCT	1	0	1	hill	0	15	15	0	3	0	0	0	3	0.0404145	100	Diff	1	0.074695	3	0.0404145	Equal	0	0	3	0.0404145	Diff	1	0	3	0.0404145	Diff	1	0	0	NA	NA	0	22
TATCTGATAA	1	0	1	hill	0	17	17	0	3	0	0	0	3	0.0404145	100	Diff	1	0.074829	3	0.0404145	Equal	0	0	3	0.0404145	Diff	1	0	3	0.0404145	Diff	1	0	0	NA	NA	0	22	232165	CD177	CD177 molecule
CCCGTCCGGA	1	0	1	hill	33	77	110	1	0	3.32101	0.443888	0.021512	8	0.0247487	13.0784	Diff	1	0.075977	8	0.0247487	Equal	0	0.005688	7	0.0264575	Diff	1	0.306641	1	0.07	Equal	0	0.008011	8	0.0247487	Diff	1	21	410817	RPL13	Ribosomal protein L13
ATTTGAGAAG	1	0	1	hill	38	57	95	1	0	3.32101	0.443888	0.021675	8	0.0247487	12.4198	Diff	1	0.076275	8	0.0247487	Equal	0	0.00569	7	0.0264575	Diff	1	0.306641	1	0.07	Equal	0	0.008011	8	0.0247487	Diff	1	21	521640	RAD23B	RAD23 homolog B (S. cerevisiae)
AGAAAAAAAA	1	0	1	hill	34	177	211	1	0	3.32101	0.443888	0.021521	8	0.0247487	13.042	Diff	1	0.076346	8	0.0247487	Equal	0	0.005627	7	0.0264575	Diff	1	0.306641	1	0.07	Equal	0	0.008011	8	0.0247487	Diff	1	21	281707	PUM1	Pumilio homolog 1 (Drosophila)
CCCCAGCCAG	1	0	1	hill	34	98	132	1	0	3.32101	0.443888	0.021546	8	0.0247487	12.941	Diff	1	0.076347	8	0.0247487	Equal	0	0.005685	7	0.0264575	Diff	1	0.306641	1	0.07	Equal	0	0.008011	8	0.0247487	Diff	1	21	546286	RPS3	Ribosomal protein S3
GGACCACTGA	1	0	1	hill	69	120	189	5	1	7.11644	2.21944	0.012873	21	0.0152753	15.7264	Diff	1	0.077519	21	0.0152753	Equal	0	0.005155	16	0.0175	Diff	1	0.379563	6	0.0285774	Equal	0	0.012938	20	0.0156525	Diff	1	21	119598	RPL3	Ribosomal protein L3
TTCTCTCAAC	1	0	1	hill	3	7	10	5	0	7.59087	2.21944	0.000542	21	0.0152753	96.4518	Diff	1	0.07759	21	0.0152753	Equal	0	8.1e-05	16	0.0175	Diff	1	0.033626	5	0.031305	Equal	0	0.007758	21	0.0152753	Diff	1	21	461722	TRAPPC2L	Trafficking protein particle complex 2-like
TGGTGTTGAG	1	0	1	hill	35	83	118	225	40	106.747	99.8747	0	490	0.00316228	100	Diff	1	0.082607	490	0.00316228	Equal	0	0	265	0.00430007	Diff	1	0	265	0.00430007	Diff	1	0.479105	450	0.00329983	Equal	0	22	627414	RPS18	Ribosomal protein S18
TAAGGCTTAA	1	0	1	hill	5	103	108	13	2	13.284	5.77054	0.000885	43	0.0106749	91.7095	Diff	1	0.087751	43	0.0106749	Equal	0	0.000562	30	0.0127802	Diff	1	0.088482	15	0.0180739	Equal	0	0.007065	41	0.0109322	Diff	1	21	275464	KLK10	Kallikrein-related peptidase 10
CTGGGTGCCT	1	0	1	hill	10	88	98	2	0	3.79544	0.887775	0.015949	10	0.0221359	27.9498	Diff	1	0.106293	10	0.0221359	Equal	0	0.002043	8	0.0247487	Diff	1	0.094763	2	0.0494975	Equal	0	0.021996	10	0.0221359	Diff	1	21	89545	PSMB4	Proteasome (prosome, macropain) subunit, beta type, 4
ACTGGTAAAA	1	0	1	hill	10	47	57	2	0	3.79544	0.887775	0.015996	10	0.0221359	27.7374	Diff	1	0.106426	10	0.0221359	Equal	0	0.002054	8	0.0247487	Diff	1	0.094763	2	0.0494975	Equal	0	0.021996	10	0.0221359	Diff	1	21	521056	ATP5J2	ATP synthase, H+ transporting, mitochondrial F0 complex, subunit F2
GTGTGTTTGT	1	0	1	hill	10	23	33	2	0	3.79544	0.887775	0.016075	10	0.0221359	27.3806	Diff	1	0.106504	10	0.0221359	Equal	0	0.00209	8	0.0247487	Diff	1	0.094763	2	0.0494975	Equal	0	0.021996	10	0.0221359	Diff	1	21	369397	TGFBI	Transforming growth factor, beta-induced, 68kDa
GTGCTGATTC	1	0	1	hill	10	38	48	2	0	3.79544	0.887775	0.016021	10	0.0221359	27.6245	Diff	1	0.106611	10	0.0221359	Equal	0	0.002062	8	0.0247487	Diff	1	0.094763	2	0.0494975	Equal	0	0.021996	10	0.0221359	Diff	1	21	476218	COL7A1	Collagen, type VII, alpha 1 (epidermolysis bullosa, dystrophic, dominant and...
AAGGTGGAGG	1	0	1	hill	123	129	252	2	6	0.948859	0.887775	0.020594	10	0.0221359	6.96579	Diff	1	0.106923	10	0.0221359	Equal	0	0.046691	8	0.0247487	Equal	0	0.001565	8	0.0247487	Diff	1	0.625636	4	0.035	Equal	0	18	337766	RPL18A	Ribosomal protein L18a
GGCATTTTAA	1	0	1	hill	10	34	44	2	0	3.79544	0.887775	0.016042	10	0.0221359	27.5296	Diff	1	0.107105	10	0.0221359	Equal	0	0.002002	8	0.0247487	Diff	1	0.094763	2	0.0494975	Equal	0	0.021996	10	0.0221359	Diff	1	21	421608	EEF1B2	Eukaryotic translation elongation factor 1 beta 2
GTGAAGGCAG	1	0	1	hill	129	136	265	2	6	0.948859	0.887775	0.020599	10	0.0221359	6.9432	Diff	1	0.107148	10	0.0221359	Equal	0	0.046824	8	0.0247487	Equal	0	0.001565	8	0.0247487	Diff	1	0.625636	4	0.035	Equal	0	18	356572	RPS3A	Ribosomal protein S3A
ACCTTGTGCC	1	0	1	hill	7	17	24	7	1	8.53973	3.10721	0.006398	26	0.0137281	53.395	Diff	1	0.11536	26	0.0137281	Equal	0	0.00195	19	0.0160591	Diff	1	0.116828	8	0.0247487	Equal	0	0.015916	25	0.014	Equal	0	20	878	SORD	Sorbitol dehydrogenase
ATTCTCCAGT	1	0	1	hill	78	102	180	483	135	225.828	214.398	0	1094	0.00211636	100	Diff	1	0.150297	1094	0.00211636	Equal	0	0	611	0.0028319	Diff	1	0	618	0.00281581	Diff	1	0.419727	959	0.00226042	Equal	0	22	406300	RPL23	Ribosomal protein L23
TGCGCCTTTA	1	0	1	hill	29	41	70	181	43	82.5507	80.3437	0.000108	398	0.00350878	96.922	Diff	1	0.154891	398	0.00350878	Equal	0	3.9e-05	217	0.00475191	Diff	1	7.7e-05	224	0.00467707	Diff	1	0.790954	355	0.00371521	Equal	0	22
CAGGCCCCAC	1	0	1	hill	81	149	230	32	9	23.7215	14.2044	0.005299	91	0.00733799	27.7868	Diff	1	0.167053	91	0.00733799	Equal	0	0.001896	59	0.00911322	Diff	1	0.17325	41	0.0109322	Equal	0	0.019934	82	0.00773021	Equal	0	20	417004	S100A11	S100 calcium binding protein A11
GTGTTGGGGG	1	0	1	hill	4	14	18	5	0	5.69315	2.21944	0.005986	17	0.0169775	64.7416	Diff	1	0.218338	17	0.0169775	Equal	0	0.000379	12	0.0202073	Diff	1	0.033626	5	0.031305	Equal	0	0.050925	17	0.0169775	Equal	0	20	55016	EPS8L2	EPS8-like 2
TCACCGGTCA	1	0	1	hill	12	15	27	4	0	4.7443	1.77555	0.013577	14	0.0187083	27.4279	Diff	1	0.286857	14	0.0187083	Equal	0	0.002628	10	0.0221359	Diff	1	0.089577	4	0.035	Equal	0	0.058862	14	0.0187083	Equal	0	20	522373	GSN	Gelsolin (amyloidosis, Finnish type)
TCACAGTGCC	1	0	1	hill	4	26	30	14	0	11.8607	6.21443	4e-05	39	0.011209	99.6431	Diff	1	0.420108	39	0.011209	Equal	0	5e-06	25	0.014	Diff	1	0.000308	14	0.0187083	Diff	1	0.035832	39	0.011209	Equal	0	22	476448	FLNB	Filamin B, beta (actin binding protein 278)
ATTGTTTATG	1	0	1	hill	31	58	89	6	0	5.21873	2.66333	0.013664	17	0.0169775	19.517	Diff	1	0.461808	17	0.0169775	Equal	0	0.001043	11	0.0211058	Diff	1	0.01234	6	0.0285774	Diff	1	0.147555	17	0.0169775	Equal	0	22	181163	HMGN2	High-mobility group nucleosomal binding domain 2
GGGAAGCAGA	1	0	1	hill	72	154	226	11	0	5.69315	4.88276	0.012389	23	0.014596	15.1206	Diff	1	0.53294	23	0.014596	Equal	0	0.000374	12	0.0202073	Diff	1	0.004932	11	0.0211058	Diff	1	0.681727	23	0.014596	Equal	0	22	643396		Transcribed locus
TTTGCACCTT	1	0	1	hill	9	13	22	28	4	18.5028	12.4289	0.001674	71	0.00830747	79.8495	Diff	1	0.632418	71	0.00830747	Equal	0	0.000215	43	0.0106749	Diff	1	0.011114	32	0.0123744	Diff	1	0.085887	67	0.00855186	Equal	0	22	181163	HMGN2	High-mobility group nucleosomal binding domain 2
TACCATCAAT	1	0	1	hill	154	261	415	7	0	5.21873	3.10721	0.015364	18	0.0164992	6.8801	Diff	1	0.63475	18	0.0164992	Equal	0	0.000997	11	0.0211058	Diff	1	0.004324	7	0.0264575	Diff	1	0.242283	18	0.0164992	Equal	0	22	544577	GAPDH	Glyceraldehyde-3-phosphate dehydrogenase
CTTCCTGTAC	1	0	1	hill	9	21	30	35	4	18.9772	15.5361	0.001222	79	0.00787562	84.4838	Diff	1	0.649222	79	0.00787562	Equal	0	0.000271	44	0.0105529	Diff	1	0.001321	39	0.011209	Diff	1	0.355852	75	0.0080829	Equal	0	22	488861	UPK3B	Uroplakin 3B
CACTTGCCCT	1	0	1	hill	55	85	140	33	6	20.4005	14.6483	0.005152	82	0.00773021	33.3524	Diff	1	0.738201	82	0.00773021	Equal	0	0.001049	49	0.01	Diff	1	0.022588	39	0.011209	Equal	0	0.136122	76	0.00802955	Equal	0	20	15977	NDUFB9	NADH dehydrogenase (ubiquinone) 1 beta subcomplex, 9, 22kDa
GAGAAAAAAA	1	0	1	hill	4	5	9	17	0	11.3863	7.54609	0.000101	41	0.0109322	99.0761	Diff	1	0.875394	41	0.0109322	Equal	0	4e-06	24	0.0142887	Diff	1	0.000137	17	0.0169775	Diff	1	0.158929	41	0.0109322	Equal	0	22	695987	MALAT1	Metastasis associated lung adenocarcinoma transcript 1 (non-coding RNA)
CCAGAACAGA	0	0	0	down	157	245	402	3758	107	718.761	1668.13	0	5380	0.000954348	100	Diff	1	0	5380	0.000954348	Diff	1	0	1622	0.00173809	Diff	1	0	3865	0.00112596	Diff	1	0	5273	0.000963983	Diff	1	31	400295	RPL30	Ribosomal protein L30
GAAGCAGGAC	0	0	0	down	141	187	328	1845	28	334.947	818.973	0	2579	0.00137839	100	Diff	1	0	2579	0.00137839	Diff	1	0	734	0.00258375	Diff	1	0	1873	0.00161744	Diff	1	0	2551	0.00138593	Diff	1	31	170622	CFL1	Cofilin 1 (non-muscle)
AAAAAAAAAA	0	0	0	down	103	466	569	1337	57	112.44	593.478	0	1631	0.00173329	100	Diff	1	0	1631	0.00173329	Diff	1	1e-06	294	0.00408248	Diff	1	0	1394	0.00187485	Diff	1	0	1574	0.00176439	Diff	1	31	493739	UBAP2	Ubiquitin associated protein 2
GCGCAGAGGT	0	0	0	down	79	99	178	596	207	171.269	264.557	0	1164	0.00205174	100	Diff	1	0	1164	0.00205174	Diff	1	0.031056	568	0.00293713	Equal	0	0.001908	803	0.00247025	Diff	1	0	957	0.00226278	Diff	1	27	356799	RPL41	Ribosomal protein L41
GACAAAAAAA	0	0	0	down	67	110	177	823	1	2.84658	365.32	0	830	0.00242974	100	Diff	1	0	830	0.00242974	Diff	1	0.221882	7	0.0264575	Equal	0	0	824	0.00243857	Diff	1	0	829	0.0024312	Diff	1	27	370504	RPS15A	Ribosomal protein S15a
GAAACAAGAT	0	0	0	down	44	56	100	347	79	57.8804	154.029	0	548	0.00299025	100	Diff	1	0	548	0.00299025	Diff	1	0.028687	201	0.00493742	Equal	0	0	426	0.00339151	Diff	1	0	469	0.0032323	Diff	1	27	78771	PGK1	Phosphoglycerate kinase 1
GCAAAAAAAA	0	0	0	down	42	121	163	414	23	46.4941	183.769	0	535	0.00302636	100	Diff	1	0	535	0.00302636	Diff	1	0.000866	121	0.00636364	Diff	1	0	437	0.00334855	Diff	1	0	512	0.00309359	Diff	1	31	446574	TMSB10	Thymosin, beta 10
AACTAAAAAA	0	0	0	down	30	121	151	243	69	56.9315	107.865	0	432	0.00336788	100	Diff	1	0	432	0.00336788	Diff	1	0.185719	189	0.00509175	Equal	0	0.000541	312	0.00396297	Diff	1	0	363	0.00367405	Diff	1	27	311640	RPS27A	Ribosomal protein S27a
GCTGGATGCG	0	0	0	down	20	29	49	187	10	59.3037	83.007	0	322	0.00390095	100	Diff	1	0	322	0.00390095	Diff	1	0	135	0.00602464	Diff	1	0	197	0.00498729	Diff	1	0.003139	312	0.00396297	Diff	1	31	434253	C9orf3	Chromosome 9 open reading frame 3
AGACCAAAGT	0	0	0	down	17	27	44	280	0	0	124.289	0	280	0.0041833	100	Diff	1	0	280	0.0041833	Diff	1	0	0	NA	NA	0	0	280	0.0041833	Diff	1	0	280	0.0041833	Diff	1	27	515210	DNAJB1	DnaJ (Hsp40) homolog, subfamily B, member 1
AAACCCCAAT	0	0	0	down	17	131	148	218	3	27.0425	96.7675	0	278	0.00419832	100	Diff	1	0	278	0.00419832	Diff	1	0	60	0.00903696	Diff	1	0	221	0.00470871	Diff	1	0	275	0.00422116	Diff	1	31	449585	IGL@	Immunoglobulin lambda locus
CATATCATTA	0	0	0	down	15	20	35	200	10	23.7215	88.7775	0	260	0.00434122	100	Diff	1	0	260	0.00434122	Diff	1	0.005162	60	0.00903696	Diff	1	0	210	0.00483046	Diff	1	0	250	0.00442719	Diff	1	31	479808	IGFBP7	Insulin-like growth factor binding protein 7
ACTGGTACGT	0	0	0	down	15	57	72	216	3	18.9772	95.8797	0	259	0.00434959	100	Diff	1	0	259	0.00434959	Diff	1	5.9e-05	43	0.0106749	Diff	1	0	219	0.00473016	Diff	1	0	256	0.004375	Diff	1	31	521056	ATP5J2	ATP synthase, H+ transporting, mitochondrial F0 complex, subunit F2
CTGTTGGTGA	0	0	0	down	14	60	74	146	26	34.6334	64.8076	0	245	0.00447214	100	Diff	1	0	245	0.00447214	Diff	1	0.197241	99	0.00703526	Equal	0	2e-06	172	0.00533745	Diff	1	1.1e-05	219	0.00473016	Diff	1	27	527193	RPS23	Ribosomal protein S23
TAAACCAAAT	0	0	0	down	10	1063	1073	127	0	0.47443	56.3737	0	128	0.00618718	100	Diff	1	0	128	0.00618718	Diff	1	0.322317	1	0.07	Equal	0	0	127	0.0062115	Diff	1	0	128	0.00618718	Diff	1	27	382696		Clone IMAGE:274150, mRNA sequence
GTGGGGCTAG	0	0	0	down	9	17	26	110	1	0	48.8276	0	111	0.00664411	100	Diff	1	0	111	0.00664411	Diff	1	0	1	0.07	Diff	1	0	111	0.00664411	Diff	1	0	110	0.00667424	Diff	1	31	654604	PPP5C	Protein phosphatase 5, catalytic subunit
CTCGGAGGCC	0	0	0	down	9	29	38	101	0	4.26987	44.8326	0	110	0.00667424	100	Diff	1	0	110	0.00667424	Diff	1	0.00674	9	0.0233333	Diff	1	0	101	0.00696526	Diff	1	0	110	0.00667424	Diff	1	31	655346	SEPX1	Selenoprotein X, 1
CTGTGGGAAA	0	0	0	down	6	31	37	54	4	4.7443	23.9699	0	68	0.00848875	100	Diff	1	0	68	0.00848875	Diff	1	0.569047	14	0.0187083	Equal	0	3e-06	58	0.00919145	Diff	1	0	64	0.00875	Diff	1	27	607638		Transcribed locus
TCCTCAAGAT	0	0	0	down	5	11	16	44	3	2.84658	19.5311	0	53	0.00961524	100	Diff	1	0	53	0.00961524	Diff	1	0.727384	9	0.0233333	Equal	0	2.3e-05	47	0.0102105	Diff	1	0	50	0.00989949	Diff	1	27	509791	ERH	Enhancer of rudimentary homolog (Drosophila)
AGCCCTTCCT	0	0	0	down	5	13	18	47	0	2.84658	20.8627	0	53	0.00961524	100	Diff	1	0	53	0.00961524	Diff	1	0.015336	6	0.0285774	Diff	1	0	47	0.0102105	Diff	1	0	53	0.00961524	Diff	1	31	237856	SLC15A3	Solute carrier family 15, member 3
GTCGGGGGAG	0	0	0	down	4	8	12	37	1	1.42329	16.4238	0	41	0.0109322	100	Diff	1	0	41	0.0109322	Diff	1	0.598155	4	0.035	Equal	0	5e-06	38	0.0113555	Diff	1	0	40	0.011068	Diff	1	27	18844	PCSK9	Proprotein convertase subtilisin/kexin type 9
AGAAATGTAT	0	0	0	down	4	16	20	34	1	2.37215	15.0922	1e-06	40	0.011068	99.991	Diff	1	0	40	0.011068	Diff	1	0.394789	6	0.0285774	Equal	0	5e-06	35	0.0118322	Diff	1	4e-06	39	0.011209	Diff	1	27	282113	SNF1LK	SNF1-like kinase
ACCATTGGAT	0	0	0	down	4	38	42	36	0	1.42329	15.98	0	39	0.011209	100	Diff	1	0	39	0.011209	Diff	1	0.033555	3	0.0404145	Diff	1	0	36	0.0116667	Diff	1	0	39	0.011209	Diff	1	31	458414	IFITM2	Interferon induced transmembrane protein 2 (1-8D)
TTTGCTTTTG	0	0	0	down	4	37	41	32	5	0.948859	14.2044	1e-06	39	0.011209	99.9911	Diff	1	0	39	0.011209	Diff	1	0.071405	7	0.0264575	Equal	0	0.011233	37	0.0115079	Diff	1	0	34	0.0120049	Diff	1	27	234642	AQP3	Aquaporin 3 (Gill blood group)
CCTCCACCTA	0	0	0	down	4	53	57	35	0	1.42329	15.5361	0	38	0.0113555	100	Diff	1	0	38	0.0113555	Diff	1	0.033064	3	0.0404145	Diff	1	0	35	0.0118322	Diff	1	0	38	0.0113555	Diff	1	31	695971	PRDX2	Peroxiredoxin 2
GGAATAAATT	0	0	0	down	4	53	57	35	0	1.42329	15.5361	0	38	0.0113555	100	Diff	1	0	38	0.0113555	Diff	1	0.033217	3	0.0404145	Diff	1	0	35	0.0118322	Diff	1	0	38	0.0113555	Diff	1	31	289271	CYC1	Cytochrome c-1
GAAGCACAAG	0	0	0	down	4	79	83	1	36	0	0.443888	0	37	0.0115079	100	Diff	1	0	37	0.0115079	Diff	1	0	36	0.0116667	Diff	1	0	37	0.0115079	Diff	1	0.483169	1	0.07	Equal	0	30	433845	KRT6A	Keratin 6A
CTTACGTGAT	0	0	0	down	3	4	7	23	0	0	10.2094	0	23	0.014596	100	Diff	1	0	23	0.014596	Diff	1	0	0	NA	NA	0	2.7e-05	23	0.014596	Diff	1	0	23	0.014596	Diff	1	27	652389	LOC57228	Small trans-membrane and glycosylated protein
CACAAAATAA	0	0	0	down	3	5	8	23	0	0	10.2094	0	23	0.014596	100	Diff	1	0	23	0.014596	Diff	1	0	0	NA	NA	0	2.7e-05	23	0.014596	Diff	1	0	23	0.014596	Diff	1	27	533499	RC3H2	Ring finger and CCCH-type zinc finger domains 2
TTACACTGGA	0	0	0	down	3	5	8	23	0	0	10.2094	0	23	0.014596	100	Diff	1	0	23	0.014596	Diff	1	0	0	NA	NA	0	2.7e-05	23	0.014596	Diff	1	0	23	0.014596	Diff	1	27	34314	MARK4	MAP/microtubule affinity-regulating kinase 4
AGGACACCGC	0	0	0	down	3	5	8	23	0	0	10.2094	0	23	0.014596	100	Diff	1	0	23	0.014596	Diff	1	0	0	NA	NA	0	2.7e-05	23	0.014596	Diff	1	0	23	0.014596	Diff	1	27	77793	CSK	C-src tyrosine kinase
GGGGCACTTG	0	0	0	down	3	6	9	23	0	0	10.2094	0	23	0.014596	100	Diff	1	0	23	0.014596	Diff	1	0	0	NA	NA	0	2.7e-05	23	0.014596	Diff	1	0	23	0.014596	Diff	1	27	591484	LAMC2	Laminin, gamma 2
TAACAAGTTC	0	0	0	down	3	6	9	23	0	0	10.2094	0	23	0.014596	100	Diff	1	0	23	0.014596	Diff	1	0	0	NA	NA	0	2.7e-05	23	0.014596	Diff	1	0	23	0.014596	Diff	1	27	693821		Transcribed locus
AACAGAAGCA	0	0	0	down	3	13	16	22	0	0	9.76553	0	22	0.0149241	100	Diff	1	0	22	0.0149241	Diff	1	0	0	NA	NA	0	7.3e-05	22	0.0149241	Diff	1	0	22	0.0149241	Diff	1	27	372680	SNHG6	Small nucleolar RNA host gene (non-protein coding) 6
TGCAAAAAAA	0	0	0	down	3	12	15	21	0	0.47443	9.32164	1e-06	22	0.0149241	99.9933	Diff	1	0	22	0.0149241	Diff	1	0.320831	1	0.07	Equal	0	1.6e-05	21	0.0152753	Diff	1	4e-06	22	0.0149241	Diff	1	27	652501		Transcribed locus
AAAGAAAGTG	0	0	0	down	2	8	10	19	0	0	8.43386	0	19	0.0160591	100	Diff	1	0	19	0.0160591	Diff	1	0	0	NA	NA	0	0.000136	19	0.0160591	Diff	1	0	19	0.0160591	Diff	1	27	519818	MGAT1	Mannosyl (alpha-1,3-)-glycoprotein beta-1,2-N-acetylglucosaminyltransferase
CTTCTACTAA	0	0	0	down	2	55	57	18	0	0	7.98998	0	18	0.0164992	100	Diff	1	0	18	0.0164992	Diff	1	0	0	NA	NA	0	4.6e-05	18	0.0164992	Diff	1	1e-06	18	0.0164992	Diff	1	27	522401	FAM129B	Family with sequence similarity 129, member B
GAAATCCAAA	0	0	0	down	2	34	36	18	0	0	7.98998	1e-06	18	0.0164992	99.9939	Diff	1	0	18	0.0164992	Diff	1	0	0	NA	NA	0	4.6e-05	18	0.0164992	Diff	1	1e-06	18	0.0164992	Diff	1	27	500645	ALDH18A1	Aldehyde dehydrogenase 18 family, member A1
AGTGCAGGGA	0	0	0	down	2	37	39	18	0	0	7.98998	1e-06	18	0.0164992	99.9939	Diff	1	0	18	0.0164992	Diff	1	0	0	NA	NA	0	4.6e-05	18	0.0164992	Diff	1	1e-06	18	0.0164992	Diff	1	27	449585	IGL@	Immunoglobulin lambda locus
TAAATAATTT	0	0	0	down	2	33	35	17	1	0	7.54609	5e-06	18	0.0164992	99.9697	Diff	1	0	18	0.0164992	Diff	1	0	1	0.07	Diff	1	0.003095	18	0.0164992	Diff	1	3e-06	17	0.0169775	Diff	1	31	1197	HSPE1	Heat shock 10kDa protein 1 (chaperonin 10)
AAGATAAATG	0	0	0	down	1	9	10	16	0	0	7.1022	1e-06	16	0.0175	99.9943	Diff	1	0	16	0.0175	Diff	1	0	0	NA	NA	0	0.000351	16	0.0175	Diff	1	9e-06	16	0.0175	Diff	1	27
TGGCTTAAAT	0	0	0	down	1	18	19	15	0	0	6.65831	1e-06	15	0.0180739	99.9945	Diff	1	0	15	0.0180739	Diff	1	0	0	NA	NA	0	0.000826	15	0.0180739	Diff	1	1.9e-05	15	0.0180739	Diff	1	27	433213	HIG2	Hypoxia-inducible protein 2
TAATTCTTCT	0	0	0	down	1	18	19	15	0	0	6.65831	2e-06	15	0.0180739	99.9889	Diff	1	0	15	0.0180739	Diff	1	0	0	NA	NA	0	0.000826	15	0.0180739	Diff	1	1.9e-05	15	0.0180739	Diff	1	27	491494	CCT3	Chaperonin containing TCP1, subunit 3 (gamma)
GTGCTGGTGC	0	0	0	down	1	18	19	15	0	0	6.65831	3e-06	15	0.0180739	99.9834	Diff	1	0	15	0.0180739	Diff	1	0	0	NA	NA	0	0.000826	15	0.0180739	Diff	1	1.9e-05	15	0.0180739	Diff	1	27	9613	ANGPTL4	Angiopoietin-like 4
TGCCCCTGAA	0	0	0	down	1	18	19	15	0	0	6.65831	3e-06	15	0.0180739	99.9834	Diff	1	0	15	0.0180739	Diff	1	0	0	NA	NA	0	0.000826	15	0.0180739	Diff	1	1.9e-05	15	0.0180739	Diff	1	27	441975	XAF1	XIAP associated factor-1
TGCCTGCAGA	0	0	0	down	1	17	18	15	0	0	6.65831	4e-06	15	0.0180739	99.9779	Diff	1	0	15	0.0180739	Diff	1	0	0	NA	NA	0	0.000826	15	0.0180739	Diff	1	1.9e-05	15	0.0180739	Diff	1	27	661757		FLJ00387 protein
GCTTGATGAA	0	0	0	down	0	1	1	8	0	0	3.5511	0.000974	8	0.0247487	96.0644	Diff	1	0	8	0.0247487	Diff	1	0	0	NA	NA	0	0.012864	8	0.0247487	Diff	1	0.002952	8	0.0247487	Diff	1	27	494173	ANXA1	Annexin A1
AGGAACAACT	0	0	0	down	0	1	1	8	0	0	3.5511	0.000978	8	0.0247487	96.0483	Diff	1	0	8	0.0247487	Diff	1	0	0	NA	NA	0	0.012864	8	0.0247487	Diff	1	0.002952	8	0.0247487	Diff	1	27	411572	KLK12	Kallikrein-related peptidase 12
TAGGTTGTTT	0	0	0	down	0	1	1	8	0	0	3.5511	0.00098	8	0.0247487	96.0402	Diff	1	0	8	0.0247487	Diff	1	0	0	NA	NA	0	0.012864	8	0.0247487	Diff	1	0.002952	8	0.0247487	Diff	1	27	374596	TPT1	Tumor protein, translationally-controlled 1
GGTTTGTAGG	0	0	0	down	0	1	1	8	0	0	3.5511	0.000996	8	0.0247487	95.9756	Diff	1	0	8	0.0247487	Diff	1	0	0	NA	NA	0	0.012864	8	0.0247487	Diff	1	0.002952	8	0.0247487	Diff	1	27
GCAGGGCCAG	0	0	0	down	0	1	1	8	0	0	3.5511	0.000998	8	0.0247487	95.9675	Diff	1	0	8	0.0247487	Diff	1	0	0	NA	NA	0	0.012864	8	0.0247487	Diff	1	0.002952	8	0.0247487	Diff	1	27	695944	FGD1	FYVE, RhoGEF and PH domain containing 1 (faciogenital dysplasia)
TAAAAGACAA	0	0	0	down	0	1	1	8	0	0	3.5511	0.000999	8	0.0247487	95.9634	Diff	1	0	8	0.0247487	Diff	1	0	0	NA	NA	0	0.012864	8	0.0247487	Diff	1	0.002952	8	0.0247487	Diff	1	27	372331	SPTAN1	Spectrin, alpha, non-erythrocytic 1 (alpha-fodrin)
TTGGTGCTTT	0	0	0	down	0	3	3	7	0	0	3.10721	0.002336	7	0.0264575	91.1707	Diff	1	0	7	0.0264575	Diff	1	0	0	NA	NA	0	0.004324	7	0.0264575	Diff	1	0.006175	7	0.0264575	Diff	1	27	695	CSTB	Cystatin B (stefin B)
TAACCCAGCA	0	0	0	down	0	3	3	7	0	0	3.10721	0.002371	7	0.0264575	91.0385	Diff	1	0	7	0.0264575	Diff	1	0	0	NA	NA	0	0.004324	7	0.0264575	Diff	1	0.006175	7	0.0264575	Diff	1	27	270428	SUCLG1	Succinate-CoA ligase, GDP-forming, alpha subunit
TGATCGAGCT	0	0	0	down	0	3	3	7	0	0	3.10721	0.002379	7	0.0264575	91.0082	Diff	1	0	7	0.0264575	Diff	1	0	0	NA	NA	0	0.004324	7	0.0264575	Diff	1	0.006175	7	0.0264575	Diff	1	27	434241	FAM45A	Family with sequence similarity 45, member A
GGGGGTTGGT	0	0	0	down	0	3	3	7	0	0	3.10721	0.002385	7	0.0264575	90.9855	Diff	1	0	7	0.0264575	Diff	1	0	0	NA	NA	0	0.004324	7	0.0264575	Diff	1	0.006175	7	0.0264575	Diff	1	27	497399	ARL8A	ADP-ribosylation factor-like 8A
TACCCTGCAG	0	0	0	down	0	2	2	7	0	0	3.10721	0.002399	7	0.0264575	90.9326	Diff	1	0	7	0.0264575	Diff	1	0	0	NA	NA	0	0.004324	7	0.0264575	Diff	1	0.006175	7	0.0264575	Diff	1	27	468415	PIGF	Phosphatidylinositol glycan anchor biosynthesis, class F
TATCACAGTC	0	0	0	down	0	2	2	7	0	0	3.10721	0.002408	7	0.0264575	90.8986	Diff	1	0	7	0.0264575	Diff	1	0	0	NA	NA	0	0.004324	7	0.0264575	Diff	1	0.006175	7	0.0264575	Diff	1	27	254338	GBP6	Guanylate binding protein family, member 6
GAATCTGGAG	0	0	0	down	0	2	2	7	0	0	3.10721	0.00241	7	0.0264575	90.8911	Diff	1	0	7	0.0264575	Diff	1	0	0	NA	NA	0	0.004324	7	0.0264575	Diff	1	0.006175	7	0.0264575	Diff	1	27	584864	LTB4DH	Leukotriene B4 12-hydroxydehydrogenase
AGCCACCACA	0	0	0	down	0	2	2	7	0	0	3.10721	0.002421	7	0.0264575	90.8495	Diff	1	0	7	0.0264575	Diff	1	0	0	NA	NA	0	0.004324	7	0.0264575	Diff	1	0.006175	7	0.0264575	Diff	1	27	591145	MANSC1	MANSC domain containing 1
AAGACTTTCT	0	0	0	down	0	2	2	7	0	0	3.10721	0.002431	7	0.0264575	90.8117	Diff	1	0	7	0.0264575	Diff	1	0	0	NA	NA	0	0.004324	7	0.0264575	Diff	1	0.006175	7	0.0264575	Diff	1	27	533122	SFRS10	Splicing factor, arginine/serine-rich 10 (transformer 2 homolog, Drosophila)
TGAAAGATGT	0	0	0	down	0	2	2	7	0	0	3.10721	0.002433	7	0.0264575	90.8041	Diff	1	0	7	0.0264575	Diff	1	0	0	NA	NA	0	0.004324	7	0.0264575	Diff	1	0.006175	7	0.0264575	Diff	1	27
GCTACCAATG	0	0	0	down	0	2	2	7	0	0	3.10721	0.002437	7	0.0264575	90.789	Diff	1	0	7	0.0264575	Diff	1	0	0	NA	NA	0	0.004324	7	0.0264575	Diff	1	0.006175	7	0.0264575	Diff	1	27	494192	OSTF1	Osteoclast stimulating factor 1
ACTTGTTCGC	0	0	0	down	0	2	2	7	0	0	3.10721	0.002438	7	0.0264575	90.7852	Diff	1	0	7	0.0264575	Diff	1	0	0	NA	NA	0	0.004324	7	0.0264575	Diff	1	0.006175	7	0.0264575	Diff	1	27	173705	LOC401152	HCV F-transactivated protein 1
CATTTCTTAA	0	0	0	down	0	2	2	7	0	0	3.10721	0.002458	7	0.0264575	90.7096	Diff	1	0	7	0.0264575	Diff	1	0	0	NA	NA	0	0.004324	7	0.0264575	Diff	1	0.006175	7	0.0264575	Diff	1	27	636561	NBPF11	Neuroblastoma breakpoint family, member 11
AACAGTGTGC	0	0	0	down	0	2	2	7	0	0	3.10721	0.002465	7	0.0264575	90.6832	Diff	1	0	7	0.0264575	Diff	1	0	0	NA	NA	0	0.004324	7	0.0264575	Diff	1	0.006175	7	0.0264575	Diff	1	27	601206	ANKRD17	Ankyrin repeat domain 17
GACTTCTGTC	0	0	0	down	0	2	2	7	0	0	3.10721	0.002483	7	0.0264575	90.6151	Diff	1	0	7	0.0264575	Diff	1	0	0	NA	NA	0	0.004324	7	0.0264575	Diff	1	0.006175	7	0.0264575	Diff	1	27	87539	ALDH3B2	Aldehyde dehydrogenase 3 family, member B2
GTCCTGCTCC	0	0	0	down	0	2	2	7	0	0	3.10721	0.002488	7	0.0264575	90.5962	Diff	1	0	7	0.0264575	Diff	1	0	0	NA	NA	0	0.004324	7	0.0264575	Diff	1	0.006175	7	0.0264575	Diff	1	27	64746	CLIC3	Chloride intracellular channel 3
GTGGAAGACG	0	0	0	down	0	1	1	7	0	0	3.10721	0.002493	7	0.0264575	90.5773	Diff	1	0	7	0.0264575	Diff	1	0	0	NA	NA	0	0.004324	7	0.0264575	Diff	1	0.006175	7	0.0264575	Diff	1	27	80395	MAL	Mal, T-cell differentiation protein
GCTTCCTCGG	0	0	0	down	0	1	1	7	0	0	3.10721	0.002495	7	0.0264575	90.5698	Diff	1	0	7	0.0264575	Diff	1	0	0	NA	NA	0	0.004324	7	0.0264575	Diff	1	0.006175	7	0.0264575	Diff	1	27	459284	RHCG	Rh family, C glycoprotein
GTGGCCCACG	0	0	0	down	0	1	1	7	0	0	3.10721	0.002499	7	0.0264575	90.5547	Diff	1	0	7	0.0264575	Diff	1	0	0	NA	NA	0	0.004324	7	0.0264575	Diff	1	0.006175	7	0.0264575	Diff	1	27	695954	IL6R	Interleukin 6 receptor
TAAAGCCTGA	0	0	0	down	0	1	1	7	0	0	3.10721	0.002501	7	0.0264575	90.5471	Diff	1	0	7	0.0264575	Diff	1	0	0	NA	NA	0	0.004324	7	0.0264575	Diff	1	0.006175	7	0.0264575	Diff	1	27	146239	LOC374569	Similar to Lysophospholipase
CAATGTACTT	0	0	0	down	0	1	1	7	0	0	3.10721	0.002502	7	0.0264575	90.5433	Diff	1	0	7	0.0264575	Diff	1	0	0	NA	NA	0	0.004324	7	0.0264575	Diff	1	0.006175	7	0.0264575	Diff	1	27	201877	TMPRSS11E	Transmembrane protease, serine 11E
TGTGAGGTCT	0	0	0	down	0	1	1	7	0	0	3.10721	0.002504	7	0.0264575	90.5358	Diff	1	0	7	0.0264575	Diff	1	0	0	NA	NA	0	0.004324	7	0.0264575	Diff	1	0.006175	7	0.0264575	Diff	1	27	331555	SPINK5	Serine peptidase inhibitor, Kazal type 5
ATAATTGGAA	0	0	0	down	0	1	1	7	0	0	3.10721	0.002514	7	0.0264575	90.498	Diff	1	0	7	0.0264575	Diff	1	0	0	NA	NA	0	0.004324	7	0.0264575	Diff	1	0.006175	7	0.0264575	Diff	1	27	643431	IGJ	Immunoglobulin J polypeptide, linker protein for immunoglobulin alpha and mu...
GCTGTGCCTG	0	0	0	down	0	1	1	7	0	0	3.10721	0.002527	7	0.0264575	90.4488	Diff	1	0	7	0.0264575	Diff	1	0	0	NA	NA	0	0.004324	7	0.0264575	Diff	1	0.006175	7	0.0264575	Diff	1	27	654513	PRSS3	Protease, serine, 3 (mesotrypsin)
GACGTTCACT	0	0	0	down	0	1	1	6	0	0	2.66333	0.004702	6	0.0285774	83.5464	Diff	1	0	6	0.0285774	Diff	1	0	0	NA	NA	0	0.01234	6	0.0285774	Diff	1	0.012814	6	0.0285774	Diff	1	27	464071	PGD	Phosphogluconate dehydrogenase
GCTAACCCCT	0	0	0	down	0	1	1	6	0	0	2.66333	0.004738	6	0.0285774	83.4205	Diff	1	0	6	0.0285774	Diff	1	0	0	NA	NA	0	0.01234	6	0.0285774	Diff	1	0.012814	6	0.0285774	Diff	1	27	534458	TPPP3	Tubulin polymerization-promoting protein family member 3
GTCTGGGGGA	0	0	0	down	0	1	1	6	0	0	2.66333	0.00474	6	0.0285774	83.4135	Diff	1	0	6	0.0285774	Diff	1	0	0	NA	NA	0	0.01234	6	0.0285774	Diff	1	0.012814	6	0.0285774	Diff	1	27	277035	MGLL	Monoglyceride lipase
TCCTTCAACG	0	0	0	down	0	1	1	6	0	0	2.66333	0.004745	6	0.0285774	83.396	Diff	1	0	6	0.0285774	Diff	1	0	0	NA	NA	0	0.01234	6	0.0285774	Diff	1	0.012814	6	0.0285774	Diff	1	27	139322	SPRR3	Small proline-rich protein 3
AGTGTGAAGC	0	0	0	down	0	1	1	6	0	0	2.66333	0.004754	6	0.0285774	83.3645	Diff	1	0	6	0.0285774	Diff	1	0	0	NA	NA	0	0.01234	6	0.0285774	Diff	1	0.012814	6	0.0285774	Diff	1	27	654610	KRT4	Keratin 4
ATTTCCTTGA	0	0	0	down	0	1	1	6	0	0	2.66333	0.004762	6	0.0285774	83.3365	Diff	1	0	6	0.0285774	Diff	1	0	0	NA	NA	0	0.01234	6	0.0285774	Diff	1	0.012814	6	0.0285774	Diff	1	27	694721	CD24	CD24 molecule
CACACACCAG	0	0	0	down	0	1	1	6	0	0	2.66333	0.00477	6	0.0285774	83.3085	Diff	1	0	6	0.0285774	Diff	1	0	0	NA	NA	0	0.01234	6	0.0285774	Diff	1	0.012814	6	0.0285774	Diff	1	27	567664	SPNS2	Spinster homolog 2 (Drosophila)
GAGATGAGCG	0	0	0	down	0	1	1	6	0	0	2.66333	0.004775	6	0.0285774	83.291	Diff	1	0	6	0.0285774	Diff	1	0	0	NA	NA	0	0.01234	6	0.0285774	Diff	1	0.012814	6	0.0285774	Diff	1	27	448277	C6orf205	Chromosome 6 open reading frame 205
CAAAGCCCTG	0	0	0	down	0	1	1	6	0	0	2.66333	0.004779	6	0.0285774	83.277	Diff	1	0	6	0.0285774	Diff	1	0	0	NA	NA	0	0.01234	6	0.0285774	Diff	1	0.012814	6	0.0285774	Diff	1	27	75264	ZNF510	Zinc finger protein 510
TCAGTATTCT	0	0	0	down	0	1	1	6	0	0	2.66333	0.004803	6	0.0285774	83.193	Diff	1	0	6	0.0285774	Diff	1	0	0	NA	NA	0	0.01234	6	0.0285774	Diff	1	0.012814	6	0.0285774	Diff	1	27	528605	LOC643008	PP12104
CAGGCGTGCA	0	0	0	down	0	1	1	6	0	0	2.66333	0.004812	6	0.0285774	83.1615	Diff	1	0	6	0.0285774	Diff	1	0	0	NA	NA	0	0.01234	6	0.0285774	Diff	1	0.012814	6	0.0285774	Diff	1	27	632229	RECQL5	RecQ protein-like 5
GTTTCCTGCT	0	0	0	down	0	1	1	6	0	0	2.66333	0.004814	6	0.0285774	83.1545	Diff	1	0	6	0.0285774	Diff	1	0	0	NA	NA	0	0.01234	6	0.0285774	Diff	1	0.012814	6	0.0285774	Diff	1	27	156257	ZXDB	Zinc finger, X-linked, duplicated B
CTGGTGATGG	0	0	0	down	0	1	1	6	0	0	2.66333	0.004815	6	0.0285774	83.151	Diff	1	0	6	0.0285774	Diff	1	0	0	NA	NA	0	0.01234	6	0.0285774	Diff	1	0.012814	6	0.0285774	Diff	1	27	699237	C1orf160	Chromosome 1 open reading frame 160
TCTTTACTTG	0	0	0	down	0	1	1	6	0	0	2.66333	0.004817	6	0.0285774	83.144	Diff	1	0	6	0.0285774	Diff	1	0	0	NA	NA	0	0.01234	6	0.0285774	Diff	1	0.012814	6	0.0285774	Diff	1	27	524741	ARPC3	Actin related protein 2/3 complex, subunit 3, 21kDa
GATTTCTATT	0	0	0	down	0	1	1	6	0	0	2.66333	0.004818	6	0.0285774	83.1405	Diff	1	0	6	0.0285774	Diff	1	0	0	NA	NA	0	0.01234	6	0.0285774	Diff	1	0.012814	6	0.0285774	Diff	1	27	288232		CDNA: FLJ22642 fis, clone HSI06970
TACATTGCTT	0	0	0	down	0	1	1	6	0	0	2.66333	0.004821	6	0.0285774	83.13	Diff	1	0	6	0.0285774	Diff	1	0	0	NA	NA	0	0.01234	6	0.0285774	Diff	1	0.012814	6	0.0285774	Diff	1	27	355643	RNPS1	RNA binding protein S1, serine-rich domain
AGCAGAACCG	0	0	0	down	0	1	1	6	0	0	2.66333	0.004825	6	0.0285774	83.116	Diff	1	0	6	0.0285774	Diff	1	0	0	NA	NA	0	0.01234	6	0.0285774	Diff	1	0.012814	6	0.0285774	Diff	1	27	379821	FAM83A	Family with sequence similarity 83, member A
TACTGGAATA	0	0	0	down	0	1	1	6	0	0	2.66333	0.004826	6	0.0285774	83.1125	Diff	1	0	6	0.0285774	Diff	1	0	0	NA	NA	0	0.01234	6	0.0285774	Diff	1	0.012814	6	0.0285774	Diff	1	27	693826	BEST1	Bestrophin 1
AAGAAAGATG	0	0	0	down	0	1	1	6	0	0	2.66333	0.004834	6	0.0285774	83.0845	Diff	1	0	6	0.0285774	Diff	1	0	0	NA	NA	0	0.01234	6	0.0285774	Diff	1	0.012814	6	0.0285774	Diff	1	27	423968	FIS1	Fission 1 (mitochondrial outer membrane) homolog (S. cerevisiae)
TGTTCCATTT	0	0	0	down	1	7	8	5	0	0	2.21944	0.014238	5	0.031305	54.5184	Diff	1	0	5	0.031305	Diff	1	0	0	NA	NA	0	0.033626	5	0.031305	Equal	0	0.026216	5	0.031305	Diff	1	25	696087	ANKFY1	Ankyrin repeat and FYVE domain containing 1
GGGCTAGTGG	0	0	0	down	1	7	8	5	0	0	2.21944	0.014268	5	0.031305	54.4225	Diff	1	0	5	0.031305	Diff	1	0	0	NA	NA	0	0.033626	5	0.031305	Equal	0	0.026216	5	0.031305	Diff	1	25	591127	RASGRP1	RAS guanyl releasing protein 1 (calcium and DAG-regulated)
TTTATGGGTT	0	0	0	down	1	7	8	5	0	0	2.21944	0.014276	5	0.031305	54.397	Diff	1	0	5	0.031305	Diff	1	0	0	NA	NA	0	0.033626	5	0.031305	Equal	0	0.026216	5	0.031305	Diff	1	25	484551	MGC5370	Hypothetical protein MGC5370
ATCAAAAAAA	0	0	0	down	1	7	8	5	0	0	2.21944	0.014295	5	0.031305	54.3363	Diff	1	0	5	0.031305	Diff	1	0	0	NA	NA	0	0.033626	5	0.031305	Equal	0	0.026216	5	0.031305	Diff	1	25	445775	PTPN9	Protein tyrosine phosphatase, non-receptor type 9
CACACAAACA	0	0	0	down	1	7	8	5	0	0	2.21944	0.014312	5	0.031305	54.282	Diff	1	0	5	0.031305	Diff	1	0	0	NA	NA	0	0.033626	5	0.031305	Equal	0	0.026216	5	0.031305	Diff	1	25	441047	ADM	Adrenomedullin
AAAGCGGGGC	0	0	0	down	1	6	7	5	0	0	2.21944	0.014313	5	0.031305	54.2788	Diff	1	0	5	0.031305	Diff	1	0	0	NA	NA	0	0.033626	5	0.031305	Equal	0	0.026216	5	0.031305	Diff	1	25	654550	KRT13	Keratin 13
CGGCCTCACC	0	0	0	down	1	6	7	5	0	0	2.21944	0.014328	5	0.031305	54.2309	Diff	1	0	5	0.031305	Diff	1	0	0	NA	NA	0	0.033626	5	0.031305	Equal	0	0.026216	5	0.031305	Diff	1	25	27935	TTYH2	Tweety homolog 2 (Drosophila)
GTAAAACCCG	0	0	0	down	1	5	6	5	0	0	2.21944	0.014379	5	0.031305	54.068	Diff	1	0	5	0.031305	Diff	1	0	0	NA	NA	0	0.033626	5	0.031305	Equal	0	0.026216	5	0.031305	Diff	1	25	620532	A2ML1	Alpha-2-macroglobulin-like 1
TGTAAGGCAG	0	0	0	down	1	5	6	5	0	0	2.21944	0.014393	5	0.031305	54.0232	Diff	1	0	5	0.031305	Diff	1	0	0	NA	NA	0	0.033626	5	0.031305	Equal	0	0.026216	5	0.031305	Diff	1	25	331555	SPINK5	Serine peptidase inhibitor, Kazal type 5
TCAACGGTGT	0	0	0	down	1	5	6	5	0	0	2.21944	0.014394	5	0.031305	54.0201	Diff	1	0	5	0.031305	Diff	1	0	0	NA	NA	0	0.033626	5	0.031305	Equal	0	0.026216	5	0.031305	Diff	1	25	306242	RANBP9	RAN binding protein 9
GAATTTCCCA	0	0	0	down	1	5	6	5	0	0	2.21944	0.014429	5	0.031305	53.9083	Diff	1	0	5	0.031305	Diff	1	0	0	NA	NA	0	0.033626	5	0.031305	Equal	0	0.026216	5	0.031305	Diff	1	25	408903	C2	Complement component 2
CATTTAAAAA	0	0	0	down	1	5	6	5	0	0	2.21944	0.014438	5	0.031305	53.8795	Diff	1	0	5	0.031305	Diff	1	0	0	NA	NA	0	0.033626	5	0.031305	Equal	0	0.026216	5	0.031305	Diff	1	25	470728	MTX2	Metaxin 2
GGGCAACACG	0	0	0	down	1	5	6	5	0	0	2.21944	0.014457	5	0.031305	53.8188	Diff	1	0	5	0.031305	Diff	1	0	0	NA	NA	0	0.033626	5	0.031305	Equal	0	0.026216	5	0.031305	Diff	1	25	118110	BST2	Bone marrow stromal cell antigen 2
TAAATAATAC	0	0	0	down	1	5	6	5	0	0	2.21944	0.014464	5	0.031305	53.7964	Diff	1	0	5	0.031305	Diff	1	0	0	NA	NA	0	0.033626	5	0.031305	Equal	0	0.026216	5	0.031305	Diff	1	25	389649	EIF4A3	Eukaryotic translation initiation factor 4A, isoform 3
GTGAAGGCAC	0	0	0	down	1	5	6	5	0	0	2.21944	0.014464	5	0.031305	53.7964	Diff	1	0	5	0.031305	Diff	1	0	0	NA	NA	0	0.033626	5	0.031305	Equal	0	0.026216	5	0.031305	Diff	1	25	136295	GNAL	Guanine nucleotide binding protein (G protein), alpha activating activity po...
GTGAGAATGA	0	0	0	down	1	5	6	5	0	0	2.21944	0.014465	5	0.031305	53.7933	Diff	1	0	5	0.031305	Diff	1	0	0	NA	NA	0	0.033626	5	0.031305	Equal	0	0.026216	5	0.031305	Diff	1	25
TGCAGCAAAA	0	0	0	down	1	5	6	5	0	0	2.21944	0.014467	5	0.031305	53.7869	Diff	1	0	5	0.031305	Diff	1	0	0	NA	NA	0	0.033626	5	0.031305	Equal	0	0.026216	5	0.031305	Diff	1	25	374588	RPL17	Ribosomal protein L17
TTCAAATAAA	0	0	0	down	1	5	6	5	0	0	2.21944	0.014469	5	0.031305	53.7805	Diff	1	0	5	0.031305	Diff	1	0	0	NA	NA	0	0.033626	5	0.031305	Equal	0	0.026216	5	0.031305	Diff	1	25	656937	CPEB2	Cytoplasmic polyadenylation element binding protein 2
CTTCCCTGCC	0	0	0	down	1	5	6	5	0	0	2.21944	0.014469	5	0.031305	53.7805	Diff	1	0	5	0.031305	Diff	1	0	0	NA	NA	0	0.033626	5	0.031305	Equal	0	0.026216	5	0.031305	Diff	1	25
AGGCACTGCT	0	0	0	down	1	5	6	5	0	0	2.21944	0.01447	5	0.031305	53.7773	Diff	1	0	5	0.031305	Diff	1	0	0	NA	NA	0	0.033626	5	0.031305	Equal	0	0.026216	5	0.031305	Diff	1	25	131151	WDR66	WD repeat domain 66
TAATTTTAAC	0	0	0	down	1	5	6	5	0	0	2.21944	0.014473	5	0.031305	53.7677	Diff	1	0	5	0.031305	Diff	1	0	0	NA	NA	0	0.033626	5	0.031305	Equal	0	0.026216	5	0.031305	Diff	1	25	489824	PTPRZ1	Protein tyrosine phosphatase, receptor-type, Z polypeptide 1
CTTTTGGTTT	0	0	0	down	1	5	6	5	0	0	2.21944	0.014479	5	0.031305	53.7485	Diff	1	0	5	0.031305	Diff	1	0	0	NA	NA	0	0.033626	5	0.031305	Equal	0	0.026216	5	0.031305	Diff	1	25	654824	TM9SF2	Transmembrane 9 superfamily member 2
TACACTGCAG	0	0	0	down	1	5	6	5	0	0	2.21944	0.014484	5	0.031305	53.7326	Diff	1	0	5	0.031305	Diff	1	0	0	NA	NA	0	0.033626	5	0.031305	Equal	0	0.026216	5	0.031305	Diff	1	25	655161	PLSCR3	Phospholipid scramblase 3
GAGTTTATAG	0	0	0	down	1	5	6	5	0	0	2.21944	0.014485	5	0.031305	53.7294	Diff	1	0	5	0.031305	Diff	1	0	0	NA	NA	0	0.033626	5	0.031305	Equal	0	0.026216	5	0.031305	Diff	1	25	655152	GALNTL4	UDP-N-acetyl-alpha-D-galactosamine:polypeptide N-acetylgalactosaminyltransfe...
GTTTGGCGTC	0	0	0	down	1	5	6	5	0	0	2.21944	0.014491	5	0.031305	53.7102	Diff	1	0	5	0.031305	Diff	1	0	0	NA	NA	0	0.033626	5	0.031305	Equal	0	0.026216	5	0.031305	Diff	1	25	469264	RPIA	Ribose 5-phosphate isomerase A (ribose 5-phosphate epimerase)
ATACTTTAAT	0	0	0	down	1	5	6	5	0	0	2.21944	0.014496	5	0.031305	53.6942	Diff	1	0	5	0.031305	Diff	1	0	0	NA	NA	0	0.033626	5	0.031305	Equal	0	0.026216	5	0.031305	Diff	1	25	699181	ACSM3	Acyl-CoA synthetase medium-chain family member 3
GTGGGCCACG	0	0	0	down	1	3	4	5	0	0	2.21944	0.014502	5	0.031305	53.6751	Diff	1	0	5	0.031305	Diff	1	0	0	NA	NA	0	0.033626	5	0.031305	Equal	0	0.026216	5	0.031305	Diff	1	25	648398	IGHA1	Immunoglobulin heavy constant alpha 1
ATGACAGATG	0	0	0	down	1	3	4	5	0	0	2.21944	0.014506	5	0.031305	53.6623	Diff	1	0	5	0.031305	Diff	1	0	0	NA	NA	0	0.033626	5	0.031305	Equal	0	0.026216	5	0.031305	Diff	1	25	654864	HOP	Homeodomain-only protein
ATCCCTTGCT	0	0	0	down	1	3	4	5	0	0	2.21944	0.014513	5	0.031305	53.6399	Diff	1	0	5	0.031305	Diff	1	0	0	NA	NA	0	0.033626	5	0.031305	Equal	0	0.026216	5	0.031305	Diff	1	25
GGAAGGACAG	0	0	0	down	1	3	4	5	0	0	2.21944	0.014518	5	0.031305	53.624	Diff	1	0	5	0.031305	Diff	1	0	0	NA	NA	0	0.033626	5	0.031305	Equal	0	0.026216	5	0.031305	Diff	1	25	106876	ATP6V0D1	ATPase, H+ transporting, lysosomal 38kDa, V0 subunit d1
ATACTGTCAG	0	0	0	down	1	3	4	5	0	0	2.21944	0.01452	5	0.031305	53.6176	Diff	1	0	5	0.031305	Diff	1	0	0	NA	NA	0	0.033626	5	0.031305	Equal	0	0.026216	5	0.031305	Diff	1	25	523262	TMEM59	Transmembrane protein 59
GCGGCCACGG	0	0	0	down	1	2	3	5	0	0	2.21944	0.014521	5	0.031305	53.6144	Diff	1	0	5	0.031305	Diff	1	0	0	NA	NA	0	0.033626	5	0.031305	Equal	0	0.026216	5	0.031305	Diff	1	25	517729	MLC1	Megalencephalic leukoencephalopathy with subcortical cysts 1
GGCCCATATG	0	0	0	down	1	2	3	5	0	0	2.21944	0.014535	5	0.031305	53.5696	Diff	1	0	5	0.031305	Diff	1	0	0	NA	NA	0	0.033626	5	0.031305	Equal	0	0.026216	5	0.031305	Diff	1	25	653859	EHF	Ets homologous factor
TTCCTCCACG	0	0	0	down	1	2	3	5	0	0	2.21944	0.014535	5	0.031305	53.5696	Diff	1	0	5	0.031305	Diff	1	0	0	NA	NA	0	0.033626	5	0.031305	Equal	0	0.026216	5	0.031305	Diff	1	25	436500	DBNL	Drebrin-like
ACTCAGTAGC	0	0	0	down	1	2	3	5	0	0	2.21944	0.014537	5	0.031305	53.5633	Diff	1	0	5	0.031305	Diff	1	0	0	NA	NA	0	0.033626	5	0.031305	Equal	0	0.026216	5	0.031305	Diff	1	25	318894	GPR126	G protein-coupled receptor 126
GGGCGGGTCC	0	0	0	down	1	2	3	5	0	0	2.21944	0.014538	5	0.031305	53.5601	Diff	1	0	5	0.031305	Diff	1	0	0	NA	NA	0	0.033626	5	0.031305	Equal	0	0.026216	5	0.031305	Diff	1	25	381282	TYRO3	TYRO3 protein tyrosine kinase
CCCTGGATCC	0	0	0	down	1	2	3	5	0	0	2.21944	0.014539	5	0.031305	53.5569	Diff	1	0	5	0.031305	Diff	1	0	0	NA	NA	0	0.033626	5	0.031305	Equal	0	0.026216	5	0.031305	Diff	1	25	81134	IL1RN	Interleukin 1 receptor antagonist
AGCAGGCTCA	0	0	0	down	1	2	3	5	0	0	2.21944	0.014549	5	0.031305	53.5249	Diff	1	0	5	0.031305	Diff	1	0	0	NA	NA	0	0.033626	5	0.031305	Equal	0	0.026216	5	0.031305	Diff	1	25
TGTATGTAAA	0	0	0	down	2	27	29	5	0	0	2.21944	0.014831	5	0.031305	52.6241	Diff	1	0	5	0.031305	Diff	1	0	0	NA	NA	0	0.033626	5	0.031305	Equal	0	0.026216	5	0.031305	Diff	1	25	275464	KLK10	Kallikrein-related peptidase 10
AAATAAAGCA	0	0	0	down	2	23	25	5	0	0	2.21944	0.014858	5	0.031305	52.5379	Diff	1	0	5	0.031305	Diff	1	0	0	NA	NA	0	0.033626	5	0.031305	Equal	0	0.026216	5	0.031305	Diff	1	25	510635	IGHG1	Immunoglobulin heavy constant gamma 1 (G1m marker)
TGTTCTGGAG	0	0	0	down	53	59	112	368	100	116.235	163.351	0	713	0.00262152	100	Diff	1	1e-06	713	0.00262152	Diff	1	0.184314	345	0.00376867	Equal	0	7e-06	468	0.00323575	Diff	1	3.3e-05	613	0.00282727	Diff	1	27	74471	GJA1	Gap junction protein, alpha 1, 43kDa
GTGTGGTTAA	0	0	0	down	4	7	11	32	3	2.84658	14.2044	1.6e-05	41	0.0109322	99.8536	Diff	1	2e-06	41	0.0109322	Diff	1	0.727794	9	0.0233333	Equal	0	0.001338	35	0.0118322	Diff	1	4.2e-05	38	0.0113555	Diff	1	27
CTAAAAGGAG	0	0	0	down	3	4	7	20	1	0.948859	8.87775	4.4e-05	23	0.014596	99.6985	Diff	1	3e-06	23	0.014596	Diff	1	0.556297	3	0.0404145	Equal	0	0.001177	21	0.0152753	Diff	1	3.2e-05	22	0.0149241	Diff	1	27	334612	SNRPE	Small nuclear ribonucleoprotein polypeptide E
CTGCAGGAAA	0	0	0	down	1	16	17	14	0	0.47443	6.21443	9e-05	15	0.0180739	99.502	Diff	1	3e-06	15	0.0180739	Diff	1	0.322159	1	0.07	Equal	0	0.000308	14	0.0187083	Diff	1	0.000378	15	0.0180739	Diff	1	27	689169		MRNA; cDNA DKFZp686B07124 (from clone DKFZp686B07124)
TGCTGCCTTT	0	0	0	down	1	15	16	14	0	0.47443	6.21443	9.3e-05	15	0.0180739	99.4854	Diff	1	5e-06	15	0.0180739	Diff	1	0.322165	1	0.07	Equal	0	0.000308	14	0.0187083	Diff	1	0.000378	15	0.0180739	Diff	1	27	660027	CAPNS2	Calpain, small subunit 2
CATCATTCCT	0	0	0	down	6	17	23	48	12	4.26987	21.3066	4e-06	69	0.00842701	99.9525	Diff	1	6e-06	69	0.00842701	Diff	1	0.021592	21	0.0152753	Equal	0	0.04886	60	0.00903696	Equal	0	0	57	0.00927173	Diff	1	25	368255	KIAA0368	KIAA0368
TGATAATTCA	0	0	0	down	5	33	38	37	2	5.69315	16.4238	3.2e-05	51	0.00980196	99.6735	Diff	1	7e-06	51	0.00980196	Diff	1	0.080395	14	0.0187083	Equal	0	2.9e-05	39	0.011209	Diff	1	0.000501	49	0.01	Diff	1	27	500921	USMG5	Upregulated during skeletal muscle growth 5 homolog (mouse)
TACTGCAGAA	0	0	0	down	3	54	57	19	0	0.948859	8.43386	1.7e-05	21	0.0152753	99.8887	Diff	1	1.2e-05	21	0.0152753	Diff	1	0.103513	2	0.0494975	Equal	0	0.000136	19	0.0160591	Diff	1	9.4e-05	21	0.0152753	Diff	1	27	534221		CDNA FLJ26557 fis, clone LNF01992
TTTCCTCTCA	0	0	0	down	24	184	208	192	86	38.4288	85.2264	0	359	0.00369446	100	Diff	1	1.6e-05	359	0.00369446	Diff	1	0	167	0.00541676	Diff	1	0.896674	278	0.00419832	Equal	0	0	273	0.00423659	Diff	1	29	523718	SFN	Stratifin
GGGTCTGAGG	0	0	0	down	3	57	60	19	0	0.948859	8.43386	1.6e-05	21	0.0152753	99.8953	Diff	1	1.6e-05	21	0.0152753	Diff	1	0.103123	2	0.0494975	Equal	0	0.000136	19	0.0160591	Diff	1	9.4e-05	21	0.0152753	Diff	1	27	657412		CDNA FLJ39287 fis, clone OCBBF2011897
TTCCCCCTTC	0	0	0	down	2	6	8	17	1	0.47443	7.54609	0.000119	19	0.0160591	99.259	Diff	1	3.5e-05	19	0.0160591	Diff	1	0.563686	2	0.0494975	Equal	0	0.003095	18	0.0164992	Diff	1	5.8e-05	18	0.0164992	Diff	1	27	584759	FOXD4	Forkhead box D4
ATAATTCTTG	0	0	0	down	16	21	37	132	37	33.6845	58.5932	0.000284	240	0.00451848	93.7147	Diff	1	3.9e-05	240	0.00451848	Diff	1	0.607575	108	0.00673575	Equal	0	0.009491	169	0.00538462	Equal	0	0.000102	203	0.00491304	Diff	1	25	156367	RPS29	Ribosomal protein S29
AGGATGTGGG	0	0	0	down	2	12	14	16	1	0.47443	7.1022	0.000222	18	0.0164992	98.6545	Diff	1	4.8e-05	18	0.0164992	Diff	1	0.5632	2	0.0494975	Equal	0	0.006006	17	0.0169775	Diff	1	0.000104	17	0.0169775	Diff	1	27	435120	KIF1C	Kinesin family member 1C
GAAATAAAGT	0	0	0	down	4	42	46	27	2	3.32101	11.985	0.000342	36	0.0116667	97.0686	Diff	1	7.1e-05	36	0.0116667	Diff	1	0.481677	9	0.0233333	Equal	0	0.000798	29	0.0129987	Diff	1	0.000992	34	0.0120049	Diff	1	27	489615	PBEF1	Pre-B-cell colony enhancing factor 1
GAGACTCCTG	0	0	0	down	42	67	109	254	67	85.3973	112.747	0.00011	501	0.00312737	96.4827	Diff	1	8.2e-05	501	0.00312737	Diff	1	0.076629	247	0.00445399	Equal	0	5.5e-05	321	0.00390702	Diff	1	0.003824	434	0.00336011	Equal	0	26	473721	SLC2A1	Solute carrier family 2 (facilitated glucose transporter), member 1
TTTGGAATGT	0	0	0	down	7	18	25	57	21	6.16758	25.3016	0	91	0.00733799	100	Diff	1	8.4e-05	91	0.00733799	Diff	1	0.000366	34	0.0120049	Diff	1	0.390494	78	0.00792594	Equal	0	0	70	0.0083666	Diff	1	29	268939	MATR3	Matrin 3
TAGGTTGTCT	0	0	0	down	135	476	611	729	250	272.797	323.594	0.000292	1554	0.00177571	83.5559	Diff	1	8.8e-05	1554	0.00177571	Diff	1	0.232545	825	0.00243709	Equal	0	0.000328	979	0.00223721	Diff	1	0.0021	1304	0.00193847	Equal	0	26	374596	TPT1	Tumor protein, translationally-controlled 1
GTGACAGAAG	0	0	0	down	2	11	13	15	0	1.42329	6.65831	0.00044	18	0.0164992	97.3332	Diff	1	0.000109	18	0.0164992	Diff	1	0.033727	3	0.0404145	Diff	1	0.000826	15	0.0180739	Diff	1	0.003397	18	0.0164992	Diff	1	31	129673	EIF4A1	Eukaryotic translation initiation factor 4A, isoform 1
ACTTTTAAAA	0	0	0	down	2	7	9	15	0	1.42329	6.65831	0.000478	18	0.0164992	97.1029	Diff	1	0.00011	18	0.0164992	Diff	1	0.033179	3	0.0404145	Diff	1	0.000826	15	0.0180739	Diff	1	0.003397	18	0.0164992	Diff	1	31	666754		CDNA clone IMAGE:4828807
TACGTCTATT	0	0	0	down	2	7	9	15	0	1.42329	6.65831	0.000447	18	0.0164992	97.2908	Diff	1	0.000115	18	0.0164992	Diff	1	0.032753	3	0.0404145	Diff	1	0.000826	15	0.0180739	Diff	1	0.003397	18	0.0164992	Diff	1	31	84136	PITX1	Paired-like homeodomain 1
TCCCTGCAGA	0	0	0	down	7	20	27	56	24	4.7443	24.8577	0	90	0.00737865	100	Diff	1	0.000118	90	0.00737865	Diff	1	3e-06	34	0.0120049	Diff	1	0.807988	80	0.00782624	Equal	0	0	66	0.0086164	Diff	1	29	651923	CNN2	Calponin 2
GGAGAGACAG	0	0	0	down	7	16	23	57	19	7.59087	25.3016	2.6e-05	92	0.007298	99.6437	Diff	1	0.000122	92	0.007298	Diff	1	0.006431	35	0.0118322	Diff	1	0.263456	76	0.00802955	Equal	0	4e-06	73	0.00819288	Diff	1	29	524920	ZFP91	Zinc finger protein 91 homolog (mouse)
GGCTCCCACT	0	0	0	down	3	7	10	18	0	1.89772	7.98998	0.000132	22	0.0149241	99.1155	Diff	1	0.000135	22	0.0149241	Diff	1	0.010664	4	0.035	Diff	1	4.6e-05	18	0.0164992	Diff	1	0.002043	22	0.0149241	Diff	1	31	509736	HSP90AB1	Heat shock protein 90kDa alpha (cytosolic), class B member 1
GCCGTGTCCG	0	0	0	down	21	52	73	130	33	36.5311	57.7054	0.000688	240	0.00451848	84.7736	Diff	1	0.000137	240	0.00451848	Diff	1	0.610804	110	0.00667424	Equal	0	0.002153	163	0.00548282	Diff	1	0.001023	207	0.00486534	Diff	1	27	408073	RPS6	Ribosomal protein S6
CGTGGGTGGG	0	0	0	down	3	8	11	18	0	1.89772	7.98998	0.000115	22	0.0149241	99.2294	Diff	1	0.000148	22	0.0149241	Diff	1	0.010766	4	0.035	Diff	1	4.6e-05	18	0.0164992	Diff	1	0.002043	22	0.0149241	Diff	1	31	517581	HMOX1	Heme oxygenase (decycling) 1
AGCCACCACG	0	0	0	down	1	5	6	14	0	0.948859	6.21443	0.000615	16	0.0175	96.4857	Diff	1	0.000188	16	0.0175	Diff	1	0.102985	2	0.0494975	Equal	0	0.000308	14	0.0187083	Diff	1	0.001791	16	0.0175	Diff	1	27	232054	SLC47A1	Solute carrier family 47, member 1
GTGGCACGTG	0	0	0	down	1	8	9	14	2	0	6.21443	7.5e-05	16	0.0175	99.5714	Diff	1	0.000192	16	0.0175	Diff	1	0	2	0.0494975	Diff	1	0.052641	16	0.0175	Equal	0	2.3e-05	14	0.0187083	Diff	1	29	437191	PTRF	Polymerase I and transcript release factor
AGCTCTCCCT	0	0	0	down	37	71	108	252	123	61.2014	111.86	0	504	0.00311805	100	Diff	1	0.000284	504	0.00311805	Diff	1	0	252	0.00440959	Diff	1	0.370321	375	0.00361478	Equal	0	0	381	0.00358621	Diff	1	29	374588	RPL17	Ribosomal protein L17
TGTGCCAGTG	0	0	0	down	1	14	15	13	2	0	5.77054	0.000197	15	0.0180739	98.91	Diff	1	0.000284	15	0.0180739	Diff	1	0	2	0.0494975	Diff	1	0.088482	15	0.0180739	Equal	0	8.2e-05	13	0.0194145	Diff	1	29	331555	SPINK5	Serine peptidase inhibitor, Kazal type 5
TTGCTCAAAA	0	0	0	down	2	24	26	13	1	0.47443	5.77054	0.001602	15	0.0180739	91.1364	Diff	1	0.000331	15	0.0180739	Diff	1	0.56374	2	0.0494975	Equal	0	0.015642	14	0.0187083	Diff	1	0.000672	14	0.0187083	Diff	1	27
GTCCCTGCTG	0	0	0	down	1	5	6	13	0	0.948859	5.77054	0.001197	15	0.0180739	93.3772	Diff	1	0.000333	15	0.0180739	Diff	1	0.103572	2	0.0494975	Equal	0	0.000817	13	0.0194145	Diff	1	0.003358	15	0.0180739	Diff	1	27
TACCGCTCCC	0	0	0	down	6	22	28	39	10	5.21873	17.3116	0.000599	60	0.00903696	93.3717	Diff	1	0.000376	60	0.00903696	Diff	1	0.101016	21	0.0152753	Equal	0	0.086933	49	0.01	Equal	0	9.9e-05	50	0.00989949	Diff	1	25	513075	STARD5	START domain containing 5
TTGTAATCGT	0	0	0	down	54	84	138	133	35	39.3777	59.0371	0.00184	251	0.00441836	58.3556	Diff	1	0.000409	251	0.00441836	Diff	1	0.555244	118	0.00644402	Equal	0	0.003285	168	0.00540062	Diff	1	0.003405	216	0.0047629	Diff	1	27	446427	OAZ1	Ornithine decarboxylase antizyme 1
TTTGTTAAAA	0	0	0	down	7	21	28	31	4	5.21873	13.7605	0.002928	46	0.0103209	71.6305	Diff	1	0.000527	46	0.0103209	Diff	1	0.582205	15	0.0180739	Equal	0	0.004936	35	0.0118322	Diff	1	0.003033	42	0.0108012	Diff	1	27	523012	DDIT4	DNA-damage-inducible transcript 4
CGGGAGCGCT	0	0	0	down	3	31	34	15	0	1.89772	6.65831	0.000888	19	0.0160591	94.4704	Diff	1	0.000711	19	0.0160591	Diff	1	0.010666	4	0.035	Diff	1	0.000826	15	0.0180739	Diff	1	0.010006	19	0.0160591	Diff	1	31	148590	CNFN	Cornifelin
GAAAAAAAAA	0	0	0	down	72	128	200	174	62	49.8151	77.2364	0.001589	341	0.00379071	58.0818	Diff	1	0.000774	341	0.00379071	Diff	1	0.159636	167	0.00541676	Equal	0	0.120396	236	0.00455661	Equal	0	0.000324	279	0.00419079	Diff	1	25	370504	RPS15A	Ribosomal protein S15a
CCCACTTGTA	0	0	0	down	5	10	15	22	1	3.79544	9.76553	0.002982	31	0.0125724	76.2813	Diff	1	0.000801	31	0.0125724	Diff	1	0.066358	9	0.0233333	Equal	0	0.000875	23	0.014596	Diff	1	0.009317	30	0.0127802	Diff	1	27	343522	ATP2B4	ATPase, Ca++ transporting, plasma membrane 4
TGCCCTCAAA	0	0	0	down	12	98	110	24	3	3.79544	10.6533	0.006624	35	0.0118322	44.017	Diff	1	0.000837	35	0.0118322	Diff	1	0.520886	11	0.0211058	Equal	0	0.010286	27	0.0134715	Diff	1	0.004013	32	0.0123744	Diff	1	27	204238	LCN2	Lipocalin 2 (oncogene 24p3)
GTAGGCAGCC	0	0	0	down	3	4	7	17	4	0.47443	7.54609	0.000356	22	0.0149241	97.6146	Diff	1	0.001061	22	0.0149241	Diff	1	0.003452	5	0.031305	Diff	1	0.15283	21	0.0152753	Equal	0	5.8e-05	18	0.0164992	Diff	1	29	517168	TAGLN2	Transgelin 2
CACAGAGTCC	0	0	0	down	3	23	26	11	0	0.948859	4.88276	0.004253	13	0.0194145	78.0937	Diff	1	0.001063	13	0.0194145	Diff	1	0.103729	2	0.0494975	Equal	0	0.004932	11	0.0211058	Diff	1	0.010474	13	0.0194145	Diff	1	27	533136	LRPAP1	Low density lipoprotein receptor-related protein associated protein 1
GGGAAGGGAC	0	0	0	down	3	33	36	11	0	0.948859	4.88276	0.004235	13	0.0194145	78.1864	Diff	1	0.00107	13	0.0194145	Diff	1	0.103593	2	0.0494975	Equal	0	0.004932	11	0.0211058	Diff	1	0.010474	13	0.0194145	Diff	1	27	584790	PPP2R1B	Protein phosphatase 2 (formerly 2A), regulatory subunit A, beta isoform
TAAGGAGCTG	0	0	0	down	216	254	470	16	3	1.42329	7.1022	0.014378	22	0.0149241	3.65886	Diff	1	0.0017	22	0.0149241	Diff	1	0.187461	6	0.0285774	Equal	0	0.136258	19	0.0160591	Equal	0	0.002034	19	0.0160591	Diff	1	25	632726	RPS26	Ribosomal protein S26
TACCTGCAGC	0	0	0	down	1	13	14	10	2	0	4.43888	0.002427	12	0.0202073	87.9895	Diff	1	0.001893	12	0.0202073	Diff	1	0	2	0.0494975	Diff	1	0.20634	12	0.0202073	Equal	0	0.000627	10	0.0221359	Diff	1	29
GAGCAGCGCC	0	0	0	down	40	239	279	253	155	52.6617	112.304	0	519	0.00307266	100	Diff	1	0.001899	519	0.00307266	Diff	1	0	266	0.00429198	Diff	1	0.001903	408	0.00346552	Diff	1	0	364	0.003669	Diff	1	31	112408	S100A7	S100 calcium binding protein A7
CTGCTAAAAG	0	0	0	down	1	14	15	10	2	0	4.43888	0.002394	12	0.0202073	88.1528	Diff	1	0.001982	12	0.0202073	Diff	1	0	2	0.0494975	Diff	1	0.20634	12	0.0202073	Equal	0	0.000627	10	0.0221359	Diff	1	29	518198	CSTA	Cystatin A (stefin A)
CTGGGTTAAT	0	0	0	down	324	647	971	13	1	1.42329	5.77054	0.016747	17	0.0169775	1.35764	Diff	1	0.002015	17	0.0169775	Diff	1	0.599344	4	0.035	Equal	0	0.015642	14	0.0187083	Diff	1	0.010622	16	0.0175	Diff	1	27	438429	RPS19	Ribosomal protein S19
TGCAGTCACT	0	0	0	down	12	13	25	20	2	2.84658	8.87775	0.008132	28	0.0132288	38.5279	Diff	1	0.002193	28	0.0132288	Diff	1	0.450171	8	0.0247487	Equal	0	0.008836	22	0.0149241	Diff	1	0.005007	26	0.0137281	Diff	1	27	83169	MMP1	Matrix metallopeptidase 1 (interstitial collagenase)
TTCTTGCTTA	0	0	0	down	7	14	21	25	51	8.0653	11.0972	0	93	0.00725866	100	Diff	1	0.002206	93	0.00725866	Diff	1	0	68	0.00848875	Diff	1	0	76	0.00802955	Diff	1	0.281575	42	0.0108012	Equal	0	30	425777	UBE2L6	Ubiquitin-conjugating enzyme E2L 6
GACAATGCCA	0	0	0	down	2	6	8	13	0	1.42329	5.77054	0.00151	16	0.0175	91.3714	Diff	1	0.0023	16	0.0175	Diff	1	0.033426	3	0.0404145	Diff	1	0.000817	13	0.0194145	Diff	1	0.010622	16	0.0175	Diff	1	31	271135	ATP5C1	ATP synthase, H+ transporting, mitochondrial F1 complex, gamma polypeptide 1
GTGTTGCACA	0	0	0	down	19	23	42	55	19	10.9119	24.4138	0.003109	97	0.00710742	56.257	Diff	1	0.002606	97	0.00710742	Diff	1	0.071403	42	0.0108012	Equal	0	0.312974	74	0.00813733	Equal	0	0.000562	78	0.00792594	Diff	1	25	446588	RPS13	Ribosomal protein S13
TTGATGCCCG	0	0	0	down	2	4	6	9	2	0	3.99499	0.005284	11	0.0211058	74.9642	Diff	1	0.003532	11	0.0211058	Diff	1	0	2	0.0494975	Diff	1	0.329874	11	0.0211058	Equal	0	0.001431	9	0.0233333	Diff	1	29	381167	SERPINB1	Serpin peptidase inhibitor, clade B (ovalbumin), member 1
AGGGTGGTGA	0	0	0	down	2	4	6	9	2	0	3.99499	0.00528	11	0.0211058	74.9832	Diff	1	0.003609	11	0.0211058	Diff	1	0	2	0.0494975	Diff	1	0.329874	11	0.0211058	Equal	0	0.001431	9	0.0233333	Diff	1	29	451636	LOC342897	Similar to F-box only protein 2
TTTTATTTGG	0	0	0	down	2	6	8	9	2	0	3.99499	0.005256	11	0.0211058	75.0969	Diff	1	0.003644	11	0.0211058	Diff	1	0	2	0.0494975	Diff	1	0.329874	11	0.0211058	Equal	0	0.001431	9	0.0233333	Diff	1	29	667994		Transcribed locus, moderately similar to NP_065607.1 synthase, H+ transport...
GCACAAGAAG	0	0	0	down	56	105	161	9	1	0.47443	3.99499	0.018546	11	0.0211058	12.1284	Diff	1	0.003654	11	0.0211058	Diff	1	0.564529	2	0.0494975	Equal	0	0.078344	10	0.0221359	Equal	0	0.009598	10	0.0221359	Diff	1	25	531856	CENPL	Centromere protein L
GTAGCGCACG	0	0	0	down	2	3	5	9	2	0	3.99499	0.005294	11	0.0211058	74.9168	Diff	1	0.003664	11	0.0211058	Diff	1	0	2	0.0494975	Diff	1	0.329874	11	0.0211058	Equal	0	0.001431	9	0.0233333	Diff	1	29	381256	GLTP	Glycolipid transfer protein
CAGCTATTTC	0	0	0	down	67	180	247	9	1	0.47443	3.99499	0.018635	11	0.0211058	11.7067	Diff	1	0.003717	11	0.0211058	Diff	1	0.562717	2	0.0494975	Equal	0	0.078344	10	0.0221359	Equal	0	0.009598	10	0.0221359	Diff	1	25	408061	FABP5	Fatty acid binding protein 5 (psoriasis-associated)
AAAATAAACC	0	0	0	down	1	8	9	12	3	0	5.32665	0.000644	15	0.0180739	96.4369	Diff	1	0.003725	15	0.0180739	Diff	1	0	3	0.0404145	Diff	1	0.259784	15	0.0180739	Equal	0	0.000155	12	0.0202073	Diff	1	29	192233	PPL	Periplakin
TTAAACCTCA	0	0	0	down	6	27	33	40	1	12.8096	17.7555	1.6e-05	68	0.00848875	99.8115	Diff	1	0.004496	68	0.00848875	Diff	1	0.000139	28	0.0132288	Diff	1	4e-06	41	0.0109322	Diff	1	0.179186	67	0.00855186	Equal	0	30	527105	HNRPDL	Heterogeneous nuclear ribonucleoprotein D-like
TAAAATGTTT	0	0	0	down	4	26	30	20	7	1.42329	8.87775	0.001592	30	0.0127802	87.5432	Diff	1	0.004777	30	0.0127802	Diff	1	0.023425	10	0.0221359	Equal	0	0.531816	27	0.0134715	Equal	0	0.000178	23	0.014596	Diff	1	25	446271	LOC401504	Hypothetical gene supported by AK091718
CACCCCTGAT	0	0	0	down	9	18	27	35	3	9.96302	15.5361	0.002465	59	0.00911322	72.9514	Diff	1	0.005062	59	0.00911322	Diff	1	0.013792	24	0.0142887	Diff	1	0.000601	38	0.0113555	Diff	1	0.081373	56	0.00935414	Equal	0	30	173724	CKB	Creatine kinase, brain
CCCATCATCC	0	0	0	down	11	16	27	55	7	17.5539	24.4138	0.00135	99	0.00703526	80.811	Diff	1	0.005802	99	0.00703526	Diff	1	0.008914	44	0.0105529	Diff	1	0.000274	62	0.00889001	Diff	1	0.119398	92	0.007298	Equal	0	30	515642	GPSN2	Glycoprotein, synaptic 2
TTTTATGGAA	0	0	0	down	1	13	14	11	3	0	4.88276	0.001035	14	0.0187083	94.4677	Diff	1	0.006355	14	0.0187083	Diff	1	0	3	0.0404145	Diff	1	0.38534	14	0.0187083	Equal	0	0.000369	11	0.0211058	Diff	1	29	77269	GNAI2	Guanine nucleotide binding protein (G protein), alpha inhibiting activity po...
TGCTAAAAAA	0	0	0	down	9	30	39	11	0	1.89772	4.88276	0.011396	15	0.0180739	36.9478	Diff	1	0.006463	15	0.0180739	Diff	1	0.010702	4	0.035	Diff	1	0.004932	11	0.0211058	Diff	1	0.069568	15	0.0180739	Equal	0	30	474751	MYH9	Myosin, heavy chain 9, non-muscle
TTCTTGTTTT	0	0	0	down	15	20	35	11	3	0.47443	4.88276	0.013726	15	0.0180739	24.0563	Diff	1	0.006557	15	0.0180739	Diff	1	0.222235	4	0.035	Equal	0	0.38534	14	0.0187083	Equal	0	0.002628	12	0.0202073	Diff	1	25	472010	PRNP	Prion protein (p27-30) (Creutzfeldt-Jakob disease, Gerstmann-Strausler-Schei...
TACCTCTGAT	0	0	0	down	9	69	78	11	0	1.89772	4.88276	0.011361	15	0.0180739	37.1415	Diff	1	0.006639	15	0.0180739	Diff	1	0.010463	4	0.035	Diff	1	0.004932	11	0.0211058	Diff	1	0.069568	15	0.0180739	Equal	0	30	2962	S100P	S100 calcium binding protein P
GAAGTCGGAA	0	0	0	down	4	39	43	13	0	2.37215	5.77054	0.005238	18	0.0164992	68.2529	Diff	1	0.00738	18	0.0164992	Diff	1	0.039836	5	0.031305	Equal	0	0.000817	13	0.0194145	Diff	1	0.057821	18	0.0164992	Equal	0	26	631350		Transcribed locus, strongly similar to XP_001058631.1 hypothetical protein ...
CAAGACGGGG	0	0	0	down	8	43	51	8	0	0.47443	3.5511	0.01638	9	0.0233333	29.8	Diff	1	0.007909	9	0.0233333	Diff	1	0.322247	1	0.07	Equal	0	0.012864	8	0.0247487	Diff	1	0.017815	9	0.0233333	Diff	1	27	106185	RALGDS	Ral guanine nucleotide dissociation stimulator
AATCTGCGCC	0	0	0	down	9	85	94	8	0	0.47443	3.5511	0.016603	9	0.0233333	28.8443	Diff	1	0.007944	9	0.0233333	Diff	1	0.321173	1	0.07	Equal	0	0.012864	8	0.0247487	Diff	1	0.017815	9	0.0233333	Diff	1	27	458485	ISG15	ISG15 ubiquitin-like modifier
TCAGATCTTG	0	0	0	down	6	14	20	15	4	0.948859	6.65831	0.006878	21	0.0152753	54.9729	Diff	1	0.008195	21	0.0152753	Diff	1	0.112465	6	0.0285774	Equal	0	0.320335	19	0.0160591	Equal	0	0.00095	17	0.0169775	Diff	1	25	446628	RPS4X	Ribosomal protein S4, X-linked
GTAAAAAAAA	0	0	0	down	25	85	110	41	5	11.8607	18.1994	0.004702	71	0.00830747	43.4003	Diff	1	0.008274	71	0.00830747	Diff	1	0.048955	30	0.0127802	Equal	0	0.001094	46	0.0103209	Diff	1	0.085619	66	0.0086164	Equal	0	26	591242		Transcribed locus
CCCATCGTCC	0	0	0	down	593	792	1385	10	2	0.47443	4.43888	0.019409	13	0.0194145	0.0283647	Diff	1	0.010626	13	0.0194145	Diff	1	0.34534	3	0.0404145	Equal	0	0.20634	12	0.0202073	Equal	0	0.005051	11	0.0211058	Diff	1	25	694507		Transcribed locus, weakly similar to XP_001104433.1 similar to CTAGE family...
TTTCCTTGCC	0	0	0	down	1	12	13	10	3	0	4.43888	0.001751	13	0.0194145	90.981	Diff	1	0.010972	13	0.0194145	Diff	1	0	3	0.0404145	Diff	1	0.367876	13	0.0194145	Equal	0	0.000627	10	0.0221359	Diff	1	29	2785	KRT17	Keratin 17
AGCAGGAGCA	0	0	0	down	8	9	17	12	0	2.37215	5.32665	0.010054	17	0.0169775	40.7804	Diff	1	0.012172	17	0.0169775	Diff	1	0.039521	5	0.031305	Equal	0	0.002084	12	0.0202073	Diff	1	0.088297	17	0.0169775	Equal	0	26	515714	S100A16	S100 calcium binding protein A16
TTTCAGAGAG	0	0	0	down	22	39	61	7	2	0	3.10721	0.019531	9	0.0233333	16.2957	Diff	1	0.012679	9	0.0233333	Diff	1	0	2	0.0494975	Diff	1	0.470241	9	0.0233333	Equal	0	0.006175	7	0.0264575	Diff	1	29	620844		Transcribed locus
CTGTCACCCT	0	0	0	down	28	123	151	7	2	0	3.10721	0.019862	9	0.0233333	14.8771	Diff	1	0.012901	9	0.0233333	Diff	1	0	2	0.0494975	Diff	1	0.470241	9	0.0233333	Equal	0	0.006175	7	0.0264575	Diff	1	29	46320	SPRR1A	Small proline-rich protein 1A
TAAACCTGCT	0	0	0	down	27	45	72	7	2	0	3.10721	0.019798	9	0.0233333	15.1514	Diff	1	0.012953	9	0.0233333	Diff	1	0	2	0.0494975	Diff	1	0.470241	9	0.0233333	Equal	0	0.006175	7	0.0264575	Diff	1	29	597642	LGALS7	Lectin, galactoside-binding, soluble, 7 (galectin 7)
CTCCCCCAAA	0	0	0	down	2	133	135	7	1	0	3.10721	0.008237	8	0.0247487	66.7175	Diff	1	0.013482	8	0.0247487	Diff	1	0	1	0.07	Diff	1	0.116828	8	0.0247487	Equal	0	0.006175	7	0.0264575	Diff	1	29	648398	IGHA1	Immunoglobulin heavy constant alpha 1
TGTGATCAGA	0	0	0	down	12	57	69	21	1	5.21873	9.32164	0.006983	33	0.0121854	42.6939	Diff	1	0.014056	33	0.0121854	Equal	0	0.024555	12	0.0202073	Equal	0	0.00177	22	0.0149241	Diff	1	0.115519	32	0.0123744	Equal	0	18	486360	ATP5L	ATP synthase, H+ transporting, mitochondrial F0 complex, subunit G
GAATAAATGT	0	0	0	down	1	21	22	2	12	0.47443	0.887775	0	15	0.0180739	100	Diff	1	0.017524	15	0.0180739	Diff	1	1e-06	13	0.0194145	Diff	1	2e-06	14	0.0187083	Diff	1	0.613075	3	0.0404145	Equal	0	30	103934	FKBP9	FK506 binding protein 9, 63 kDa
GAAATAAAGC	0	0	0	down	572	2124	2696	9	0	1.42329	3.99499	0.020195	12	0.0202073	0.0606684	Diff	1	0.018033	12	0.0202073	Diff	1	0.033432	3	0.0404145	Diff	1	0.005026	9	0.0233333	Diff	1	0.083081	12	0.0202073	Equal	0	30	510635	IGHG1	Immunoglobulin heavy constant gamma 1 (G1m marker)
GAGGGAGTTT	0	0	0	down	361	399	760	9	0	1.42329	3.99499	0.020082	12	0.0202073	0.619873	Diff	1	0.018303	12	0.0202073	Diff	1	0.033397	3	0.0404145	Diff	1	0.005026	9	0.0233333	Diff	1	0.083081	12	0.0202073	Equal	0	30	523463	RPL27A	Ribosomal protein L27a
CCTAGCTGGA	0	0	0	down	340	509	849	25	2	7.11644	11.0972	0.01061	42	0.0108012	1.77049	Diff	1	0.018375	42	0.0108012	Equal	0	0.033312	17	0.0169775	Equal	0	0.002667	27	0.0134715	Diff	1	0.15566	40	0.011068	Equal	0	18	356331	PPIA	Peptidylprolyl isomerase A (cyclophilin A)
GCCCCTGCTG	0	0	0	down	323	610	933	9	0	1.42329	3.99499	0.019976	12	0.0202073	1.14444	Diff	1	0.018497	12	0.0202073	Diff	1	0.033031	3	0.0404145	Diff	1	0.005026	9	0.0233333	Diff	1	0.083081	12	0.0202073	Equal	0	30	433845	KRT6A	Keratin 6A
AGAACCTTCC	0	0	0	down	6	121	127	6	1	0	2.66333	0.017854	7	0.0264575	32.5182	Diff	1	0.024207	7	0.0264575	Diff	1	0	1	0.07	Diff	1	0.211668	7	0.0264575	Equal	0	0.012814	6	0.0285774	Diff	1	29	181244	HLA-A	Major histocompatibility complex, class I, A
TAAGTAGCAA	0	0	0	down	6	43	49	6	1	0	2.66333	0.017882	7	0.0264575	32.4124	Diff	1	0.024304	7	0.0264575	Diff	1	0	1	0.07	Diff	1	0.211668	7	0.0264575	Equal	0	0.012814	6	0.0285774	Diff	1	29	699207	ITM2B	Integral membrane protein 2B
CCATAATGTT	0	0	0	down	6	10	16	37	19	5.21873	16.4238	0.000224	67	0.00855186	97.3807	Diff	1	0.025455	67	0.00855186	Equal	0	0.000226	30	0.0127802	Diff	1	0.56555	56	0.00935414	Equal	0	0.000248	48	0.0101036	Diff	1	21	170473	PLEK2	Pleckstrin 2
GCAGCCATCC	0	0	0	down	146	190	336	22	9	2.84658	9.76553	0.010262	37	0.0115079	10.8267	Diff	1	0.03011	37	0.0115079	Equal	0	0.030421	15	0.0180739	Equal	0	0.697382	31	0.0125724	Equal	0	0.001874	28	0.0132288	Diff	1	17	652114	RPL28	Ribosomal protein L28
TTTGTAGAGG	0	0	0	down	13	36	49	12	0	2.84658	5.32665	0.011906	18	0.0164992	27.8387	Diff	1	0.031447	18	0.0164992	Equal	0	0.015071	6	0.0285774	Diff	1	0.002084	12	0.0202073	Diff	1	0.157099	18	0.0164992	Equal	0	22	497350	PKP1	Plakophilin 1 (ectodermal dysplasia/skin fragility syndrome)
GGGCTGGGGT	0	0	0	down	250	575	825	10	4	0.47443	4.43888	0.017681	15	0.0180739	2.17397	Diff	1	0.033398	15	0.0180739	Equal	0	0.003339	5	0.031305	Diff	1	0.773338	14	0.0187083	Equal	0	0.005051	11	0.0211058	Diff	1	21	425125	RPL29	Ribosomal protein L29
GTTGTGGTTA	0	0	0	down	157	1278	1435	29	13	4.7443	12.8727	0.008705	52	0.00970725	10.3248	Diff	1	0.034371	52	0.00970725	Equal	0	0.013259	23	0.014596	Diff	1	0.867769	42	0.0108012	Equal	0	0.003605	39	0.011209	Diff	1	21	699250	B2M	Beta-2-microglobulin
GTAAGTGTAC	0	0	0	down	16	81	97	20	9	2.37215	8.87775	0.007754	34	0.0120049	35.4097	Diff	1	0.035626	34	0.0120049	Equal	0	0.007282	14	0.0187083	Diff	1	0.842211	29	0.0129987	Equal	0	0.001949	25	0.014	Diff	1	21
TAAATAAAGC	0	0	0	down	5	53	58	20	10	1.89772	8.87775	0.002228	34	0.0120049	81.4409	Diff	1	0.03565	34	0.0120049	Equal	0	0.004784	14	0.0187083	Diff	1	0.696881	30	0.0127802	Equal	0	0.000668	24	0.0142887	Diff	1	21	220950	FOXO3	Forkhead box O3
GACGGCGCAG	0	0	0	down	13	22	35	13	0	3.79544	5.77054	0.010688	21	0.0152753	30.0306	Diff	1	0.044358	21	0.0152753	Equal	0	0.00204	8	0.0247487	Diff	1	0.000817	13	0.0194145	Diff	1	0.275556	21	0.0152753	Equal	0	22	592212	ECGF1	Endothelial cell growth factor 1 (platelet-derived)
AAAGCAGTTT	0	0	0	down	5	26	31	16	0	5.21873	7.1022	0.003756	27	0.0134715	72.1189	Diff	1	0.048948	27	0.0134715	Equal	0	0.001036	11	0.0211058	Diff	1	0.000351	16	0.0175	Diff	1	0.33665	27	0.0134715	Equal	0	22	114309	APOL1	Apolipoprotein L, 1
GGTCAAATCG	0	0	0	down	1	5	6	9	4	0	3.99499	0.002581	13	0.0194145	86.7058	Diff	1	0.054468	13	0.0194145	Equal	0	0	4	0.035	Diff	1	0.765908	13	0.0194145	Equal	0	0.001431	9	0.0233333	Diff	1	21	655625		Transcribed locus
CTGACCTGTG	0	0	0	down	30	173	203	163	132	64.5224	72.3537	0	431	0.00337178	100	Diff	1	0.071084	431	0.00337178	Equal	0	0	268	0.00427593	Diff	1	0	295	0.00407556	Diff	1	0.297534	299	0.0040482	Equal	0	22	77961	HLA-B	Major histocompatibility complex, class I, B
TTCTGCTCTT	0	0	0	down	0	4	4	1	7	0	0.443888	2.4e-05	8	0.0247487	99.903	Diff	1	0.075956	8	0.0247487	Equal	0	0	7	0.0264575	Diff	1	7e-05	8	0.0247487	Diff	1	0.483169	1	0.07	Equal	0	22	440848	VWF	Von Willebrand factor
CAACTAATTC	0	0	0	down	2	5	7	3	8	0.948859	1.33166	0.003574	13	0.0194145	81.5911	Diff	1	0.087142	13	0.0194145	Equal	0	0.000249	10	0.0221359	Diff	1	0.000685	11	0.0211058	Diff	1	0.677645	5	0.031305	Equal	0	22	436657	CLU	Clusterin
ACGAGAGTGT	0	0	0	down	0	7	7	1	5	0	0.443888	0.000556	6	0.0285774	98.0544	Diff	1	0.088948	6	0.0285774	Equal	0	0	5	0.031305	Diff	1	0.000797	6	0.0285774	Diff	1	0.483169	1	0.07	Equal	0	22	283082	DEFB103B	Defensin, beta 103B
TACCTGCAGA	0	0	0	down	194	3907	4101	6	3	0	2.66333	0.022689	9	0.0233333	2.76143	Diff	1	0.08901	9	0.0233333	Equal	0	0	3	0.0404145	Diff	1	0.730927	9	0.0233333	Equal	0	0.012814	6	0.0285774	Diff	1	21	416073	S100A8	S100 calcium binding protein A8
CAATAAATGT	0	0	0	down	187	229	416	6	3	0	2.66333	0.022567	9	0.0233333	3.28429	Diff	1	0.089049	9	0.0233333	Equal	0	0	3	0.0404145	Diff	1	0.730927	9	0.0233333	Equal	0	0.012814	6	0.0285774	Diff	1	21	558601	RPL37	Ribosomal protein L37
TCAGATCTTT	0	0	0	down	163	233	396	6	3	0	2.66333	0.022396	9	0.0233333	4.01714	Diff	1	0.089179	9	0.0233333	Equal	0	0	3	0.0404145	Diff	1	0.730927	9	0.0233333	Equal	0	0.012814	6	0.0285774	Diff	1	21	446628	RPS4X	Ribosomal protein S4, X-linked
AAATCCTGAG	0	0	0	down	0	7	7	1	5	0	0.443888	0.000518	6	0.0285774	98.1874	Diff	1	0.08922	6	0.0285774	Equal	0	0	5	0.031305	Diff	1	0.000797	6	0.0285774	Diff	1	0.483169	1	0.07	Equal	0	22	634602		Transcribed locus
GTTGTGGTTT	0	0	0	down	4	7	11	20	0	7.59087	8.87775	0.000829	36	0.0116667	92.8943	Diff	1	0.092311	36	0.0116667	Equal	0	8.1e-05	16	0.0175	Diff	1	6.5e-05	20	0.0156525	Diff	1	0.619936	36	0.0116667	Equal	0	22	329327	TNKS2	Tankyrase, TRF1-interacting ankyrin-related ADP-ribose polymerase 2
ACCTCCACTG	0	0	0	down	2	13	15	11	7	0	4.88276	0.000179	18	0.0164992	98.9151	Diff	1	0.099257	18	0.0164992	Equal	0	0	7	0.0264575	Diff	1	0.466156	18	0.0164992	Equal	0	0.000369	11	0.0211058	Diff	1	21	112457	KRTDAP	Keratinocyte differentiation-associated protein
ACTTACCTGC	0	0	0	down	21	76	97	127	144	29.4146	56.3737	0	333	0.00383598	100	Diff	1	0.133998	333	0.00383598	Equal	0	0	206	0.00487713	Diff	1	0	271	0.0042522	Diff	1	1.9e-05	189	0.00509175	Diff	1	23	431668	COX6B1	Cytochrome c oxidase subunit Vib polypeptide 1 (ubiquitous)
TAAGTGGAAT	0	0	0	down	11	69	80	58	33	13.284	25.7455	0.000697	119	0.00641689	89.138	Diff	1	0.139046	119	0.00641689	Equal	0	0.000297	61	0.00896258	Diff	1	0.259577	91	0.00733799	Equal	0	0.002294	86	0.00754829	Diff	1	21	492407	YWHAZ	Tyrosine 3-monooxygenase/tryptophan 5-monooxygenase activation protein, zeta...
TTTGGTGTTT	0	0	0	down	0	7	7	1	4	0	0.443888	0.002625	5	0.031305	91.6147	Diff	1	0.168719	5	0.031305	Equal	0	0	4	0.035	Diff	1	0.002744	5	0.031305	Diff	1	0.483169	1	0.07	Equal	0	22	83190	FASN	Fatty acid synthase
TACAGCCCCC	0	0	0	down	0	7	7	1	4	0	0.443888	0.002631	5	0.031305	91.5956	Diff	1	0.168939	5	0.031305	Equal	0	0	4	0.035	Diff	1	0.002744	5	0.031305	Diff	1	0.483169	1	0.07	Equal	0	22	8015	USP21	Ubiquitin specific peptidase 21
CCCTTCTGTA	0	0	0	down	0	7	7	1	4	0	0.443888	0.002578	5	0.031305	91.7649	Diff	1	0.169167	5	0.031305	Equal	0	0	4	0.035	Diff	1	0.002744	5	0.031305	Diff	1	0.483169	1	0.07	Equal	0	22	594481	SERPINB2	Serpin peptidase inhibitor, clade B (ovalbumin), member 2
ACCTGTTGAA	0	0	0	down	0	7	7	1	4	0	0.443888	0.002601	5	0.031305	91.6914	Diff	1	0.169182	5	0.031305	Equal	0	0	4	0.035	Diff	1	0.002744	5	0.031305	Diff	1	0.483169	1	0.07	Equal	0	22	593679	DERL3	Der1-like domain family, member 3
CTTCCTGCTC	0	0	0	down	0	7	7	1	4	0	0.443888	0.002496	5	0.031305	92.0268	Diff	1	0.169185	5	0.031305	Equal	0	0	4	0.035	Diff	1	0.002744	5	0.031305	Diff	1	0.483169	1	0.07	Equal	0	22	643610	ACO2	Aconitase 2, mitochondrial
TAAGCAGGAA	0	0	0	down	0	7	7	1	4	0	0.443888	0.002607	5	0.031305	91.6722	Diff	1	0.169339	5	0.031305	Equal	0	0	4	0.035	Diff	1	0.002744	5	0.031305	Diff	1	0.483169	1	0.07	Equal	0	22	587481		MRNA full length insert cDNA clone EUROIMAGE 1652049
TTGTACAATT	0	0	0	down	0	7	7	1	4	0	0.443888	0.002609	5	0.031305	91.6659	Diff	1	0.169361	5	0.031305	Equal	0	0	4	0.035	Diff	1	0.002744	5	0.031305	Diff	1	0.483169	1	0.07	Equal	0	22	477693	NCK1	NCK adaptor protein 1
TCGCCGGGCG	0	0	0	down	2	6	8	11	8	0	4.88276	5.6e-05	19	0.0160591	99.6513	Diff	1	0.174919	19	0.0160591	Equal	0	0	8	0.0247487	Diff	1	0.214507	19	0.0160591	Equal	0	0.000369	11	0.0211058	Diff	1	21	84136	PITX1	Paired-like homeodomain 1
TACGGTGGCG	0	0	0	down	1	7	8	8	5	0	3.5511	0.002219	13	0.0194145	88.5704	Diff	1	0.178688	13	0.0194145	Equal	0	0	5	0.031305	Diff	1	0.57827	13	0.0194145	Equal	0	0.002952	8	0.0247487	Diff	1	21	461074	CDH3	Cadherin 3, type 1, P-cadherin (placental)
GAGATAAATG	0	0	0	down	79	593	672	486	283	159.883	215.729	0	1106	0.00210485	100	Diff	1	0.190415	1106	0.00210485	Equal	0	0	620	0.00281127	Diff	1	0.000302	769	0.00252426	Diff	1	2e-05	823	0.00244005	Diff	1	23	415762	LY6D	Lymphocyte antigen 6 complex, locus D
GGGGGTCAGG	0	0	0	down	2	13	15	4	9	0.948859	1.77555	0.001768	15	0.0180739	90.218	Diff	1	0.193227	15	0.0180739	Equal	0	8.9e-05	11	0.0211058	Diff	1	0.009355	13	0.0194145	Diff	1	0.439474	6	0.0285774	Equal	0	22	632287	PRKY	Protein kinase, Y-linked
AAGACAGTGG	0	0	0	down	109	116	225	57	32	14.7073	25.3016	0.00469	120	0.0063901	26.6052	Diff	1	0.19525	120	0.0063901	Equal	0	0.001719	63	0.00881917	Diff	1	0.251018	89	0.00741999	Equal	0	0.009942	88	0.00746203	Equal	0	20	433701	RPL37A	Ribosomal protein L37a
TTCATACACC	0	0	0	down	137	141	278	20	1	8.0653	8.87775	0.009878	38	0.0113555	13.0113	Diff	1	0.195273	38	0.0113555	Equal	0	0.003728	18	0.0164992	Diff	1	0.001177	21	0.0152753	Diff	1	0.744195	37	0.0115079	Equal	0	22	631498		Transcribed locus, strongly similar to XP_001087649.1 similar to 40S riboso...
CCTCCAGCTA	0	0	0	down	13	52	65	84	69	32.7356	37.2866	3.2e-05	222	0.00469809	99.3189	Diff	1	0.196443	222	0.00469809	Equal	0	1.7e-05	138	0.0059588	Diff	1	0.000143	153	0.00565916	Diff	1	0.41947	153	0.00565916	Equal	0	22	533782	KRT8	Keratin 8
TGAAGCAGTA	0	0	0	down	10	11	21	7	11	2.37215	3.10721	0.008582	23	0.014596	41.2031	Diff	1	0.205123	23	0.014596	Equal	0	0.002689	16	0.0175	Diff	1	0.013811	18	0.0164992	Diff	1	0.57081	12	0.0202073	Equal	0	22	232543	PDCD4	Programmed cell death 4 (neoplastic transformation inhibitor)
TTGAATCCCC	0	0	0	down	4	59	63	6	4	0	2.66333	0.010779	10	0.0221359	51.3054	Diff	1	0.208214	10	0.0221359	Equal	0	0	4	0.035	Diff	1	0.526264	10	0.0221359	Equal	0	0.012814	6	0.0285774	Diff	1	21	112341	PI3	Peptidase inhibitor 3, skin-derived (SKALP)
AGATTCAAAC	0	0	0	down	6	7	13	24	27	8.0653	10.6533	0.000237	68	0.00848875	97.2081	Diff	1	0.218703	68	0.00848875	Equal	0	7.7e-05	44	0.0105529	Diff	1	0.000686	51	0.00980196	Diff	1	0.35068	41	0.0109322	Equal	0	22	108029	SH3BGRL	SH3 domain binding glutamic acid-rich protein like
GACAGCTGAG	0	0	0	down	3	21	24	3	7	0.47443	1.33166	0.006129	11	0.0211058	70.9606	Diff	1	0.220209	11	0.0211058	Equal	0	0.000113	8	0.0247487	Diff	1	0.027058	10	0.0221359	Equal	0	0.358796	4	0.035	Equal	0	20	175473	AK1	Adenylate kinase 1
GTACTGTAGC	0	0	0	down	3	13	16	3	7	0.47443	1.33166	0.006182	11	0.0211058	70.7095	Diff	1	0.220358	11	0.0211058	Equal	0	0.000104	8	0.0247487	Diff	1	0.027058	10	0.0221359	Equal	0	0.358796	4	0.035	Equal	0	20	265829	ITGA3	Integrin, alpha 3 (antigen CD49C, alpha 3 subunit of VLA-3 receptor)
ATACAATAAA	0	0	0	down	3	10	13	3	7	0.47443	1.33166	0.006217	11	0.0211058	70.5436	Diff	1	0.220427	11	0.0211058	Equal	0	0.000104	8	0.0247487	Diff	1	0.027058	10	0.0221359	Equal	0	0.358796	4	0.035	Equal	0	20	696342	NUTF2	Nuclear transport factor 2
GGAACAGGGG	0	0	0	down	3	21	24	3	7	0.47443	1.33166	0.006087	11	0.0211058	71.1596	Diff	1	0.220641	11	0.0211058	Equal	0	0.000113	8	0.0247487	Diff	1	0.027058	10	0.0221359	Equal	0	0.358796	4	0.035	Equal	0	20	102336	PRR5	Proline rich 5 (renal)
ATAGTAGCTT	0	0	0	down	13	15	28	8	12	2.84658	3.5511	0.009158	26	0.0137281	33.2903	Diff	1	0.237919	26	0.0137281	Equal	0	0.001464	18	0.0164992	Diff	1	0.00787	20	0.0156525	Diff	1	0.597361	14	0.0187083	Equal	0	22	118400	FSCN1	Fascin homolog 1, actin-bundling protein (Strongylocentrotus purpuratus)
ACGCAGGGAG	0	0	0	down	13	42	55	8	12	2.84658	3.5511	0.009095	26	0.0137281	33.7492	Diff	1	0.238403	26	0.0137281	Equal	0	0.001484	18	0.0164992	Diff	1	0.00787	20	0.0156525	Diff	1	0.597361	14	0.0187083	Equal	0	22	695987	MALAT1	Metastasis associated lung adenocarcinoma transcript 1 (non-coding RNA)
AAGGGAGCAC	0	0	0	down	40	225	265	20	13	3.32101	8.87775	0.008026	40	0.011068	27.4845	Diff	1	0.263134	40	0.011068	Equal	0	0.004988	20	0.0156525	Diff	1	0.263407	33	0.0121854	Equal	0	0.010954	27	0.0134715	Diff	1	21	449585	IGL@	Immunoglobulin lambda locus
TTTCCTGGCT	0	0	0	down	0	2	2	2	6	0	0.887775	0.000766	8	0.0247487	96.9049	Diff	1	0.293217	8	0.0247487	Equal	0	0	6	0.0285774	Diff	1	0.001565	8	0.0247487	Diff	1	0.23346	2	0.0494975	Equal	0	22	430646	CCNC	Cyclin C
TCTGGAGGAG	0	0	0	down	0	1	1	2	6	0	0.887775	0.000793	8	0.0247487	96.7958	Diff	1	0.293462	8	0.0247487	Equal	0	0	6	0.0285774	Diff	1	0.001565	8	0.0247487	Diff	1	0.23346	2	0.0494975	Equal	0	22	665267	KRT78	Keratin 78
GGTGGGCCAC	0	0	0	down	0	1	1	2	6	0	0.887775	0.000837	8	0.0247487	96.618	Diff	1	0.2936	8	0.0247487	Equal	0	0	6	0.0285774	Diff	1	0.001565	8	0.0247487	Diff	1	0.23346	2	0.0494975	Equal	0	22	644326	PACS1	Phosphofurin acidic cluster sorting protein 1
CCAGGGGAGA	0	0	0	down	51	186	237	260	146	90.1416	115.411	6.3e-05	596	0.00286731	97.8028	Diff	1	0.40701	596	0.00286731	Equal	0	1e-05	336	0.00381881	Diff	1	0.024123	406	0.00347404	Equal	0	0.008199	450	0.00329983	Equal	0	20	532634	IFI27	Interferon, alpha-inducible protein 27
GCAAGAATTT	0	0	0	down	1	7	8	4	8	0.47443	1.77555	0.002148	13	0.0194145	88.9361	Diff	1	0.41057	13	0.0194145	Equal	0	3.6e-05	9	0.0233333	Diff	1	0.014177	12	0.0202073	Diff	1	0.204789	5	0.031305	Equal	0	22
TGTGTTGAGA	0	0	0	down	65	74	139	13	10	1.89772	5.77054	0.010994	27	0.0134715	18.3907	Diff	1	0.438046	27	0.0134715	Equal	0	0.004858	14	0.0187083	Diff	1	0.184615	23	0.014596	Equal	0	0.026556	17	0.0169775	Equal	0	20	644639	EEF1A1	Eukaryotic translation elongation factor 1 alpha 1
GGAATAAAGC	0	0	0	down	7	20	27	40	30	8.53973	17.7555	0.000109	88	0.00746203	98.5393	Diff	1	0.448979	88	0.00746203	Equal	0	2e-05	48	0.0101036	Diff	1	0.027368	70	0.0083666	Equal	0	0.005496	58	0.00919145	Diff	1	21	75615	APOC2	Apolipoprotein C-II
CAAGCAGGAC	0	0	0	down	5	6	11	23	18	3.79544	10.2094	0.000478	49	0.01	95.22	Diff	1	0.473644	49	0.01	Equal	0	6.7e-05	26	0.0137281	Diff	1	0.062703	41	0.0109322	Equal	0	0.005929	31	0.0125724	Diff	1	21	513058	TMED3	Transmembrane emp24 protein transport domain containing 3
CAGCTGGCAA	0	0	0	down	3	23	26	9	8	0.47443	3.99499	0.001383	18	0.0164992	91.6178	Diff	1	0.487313	18	0.0164992	Equal	0	4.6e-05	9	0.0233333	Diff	1	0.115678	17	0.0169775	Equal	0	0.009598	10	0.0221359	Diff	1	21
TAAGTGGAAA	0	0	0	down	1	7	8	5	5	0	2.21944	0.004968	10	0.0221359	77.5569	Diff	1	0.534468	10	0.0221359	Equal	0	0	5	0.031305	Diff	1	0.191646	10	0.0221359	Equal	0	0.026216	5	0.031305	Diff	1	21
CTCTGTAAGT	0	0	0	down	1	7	8	5	5	0	2.21944	0.004857	10	0.0221359	78.0583	Diff	1	0.535106	10	0.0221359	Equal	0	0	5	0.031305	Diff	1	0.191646	10	0.0221359	Equal	0	0.026216	5	0.031305	Diff	1	21	1695	MMP12	Matrix metallopeptidase 12 (macrophage elastase)
CCTGTGTTGG	0	0	0	down	6	12	18	27	28	6.64201	11.985	3.8e-05	69	0.00842701	99.5491	Diff	1	0.542768	69	0.00842701	Equal	0	4e-06	42	0.0108012	Diff	1	0.002229	55	0.0094388	Diff	1	0.060635	41	0.0109322	Equal	0	22	534061		Transcribed locus, strongly similar to XP_001083530.1 similar to ribosomal ...
TCCCCGTACA	0	0	0	down	110	166	276	12	13	3.32101	5.32665	0.010689	32	0.0123744	13.6198	Diff	1	0.594748	32	0.0123744	Equal	0	0.004956	20	0.0156525	Diff	1	0.035593	25	0.014	Equal	0	0.252225	19	0.0160591	Equal	0	20	510635	IGHG1	Immunoglobulin heavy constant gamma 1 (G1m marker)
AAGGTCGAGC	0	0	0	down	9	10	19	45	44	10.9119	19.9749	0	112	0.00661438	100	Diff	1	0.631727	112	0.00661438	Equal	0	0	67	0.00855186	Diff	1	0.000189	89	0.00741999	Diff	1	0.015064	68	0.00848875	Equal	0	22	477028	RPL24	Ribosomal protein L24
AGGTCTGCCA	0	0	0	down	1	3	4	3	4	0	1.33166	0.009659	7	0.0264575	63.4924	Diff	1	0.705865	7	0.0264575	Equal	0	0	4	0.035	Diff	1	0.108751	7	0.0264575	Equal	0	0.112893	3	0.0404145	Equal	0	20	567256	AKR1C2	Aldo-keto reductase family 1, member C2 (dihydrodiol dehydrogenase 2; bile a...
GCATCTCCAG	0	0	0	down	1	5	6	3	4	0	1.33166	0.009642	7	0.0264575	63.5567	Diff	1	0.706094	7	0.0264575	Equal	0	0	4	0.035	Diff	1	0.108751	7	0.0264575	Equal	0	0.112893	3	0.0404145	Equal	0	20	586313	C7orf10	Chromosome 7 open reading frame 10
TACCTTGCAG	0	0	0	down	1	4	5	3	4	0	1.33166	0.00965	7	0.0264575	63.5264	Diff	1	0.706118	7	0.0264575	Equal	0	0	4	0.035	Diff	1	0.108751	7	0.0264575	Equal	0	0.112893	3	0.0404145	Equal	0	20
GCTTTTCTGG	0	0	0	down	1	3	4	3	4	0	1.33166	0.009659	7	0.0264575	63.4924	Diff	1	0.706569	7	0.0264575	Equal	0	0	4	0.035	Diff	1	0.108751	7	0.0264575	Equal	0	0.112893	3	0.0404145	Equal	0	20	139322	SPRR3	Small proline-rich protein 3
TTGTAAAAGG	0	0	0	down	4	32	36	17	18	1.89772	7.54609	8e-06	39	0.011209	99.9286	Diff	1	0.746734	39	0.011209	Equal	0	0	22	0.0149241	Diff	1	0.010441	35	0.0118322	Diff	1	0.003521	21	0.0152753	Diff	1	23	529782	VCP	Valosin-containing protein
TTGGTCCTCT	0	0	0	down	283	337	620	9	9	1.42329	3.99499	0.014944	21	0.0152753	2.16856	Diff	1	0.827524	21	0.0152753	Equal	0	0.009724	12	0.0202073	Diff	1	0.077242	18	0.0164992	Equal	0	0.083081	12	0.0202073	Equal	0	20	632703	RPL41	Ribosomal protein L41
AGCCCTACAA	0	0	0	down	85	86	171	556	361	189.297	246.802	0	1316	0.00192961	100	Diff	1	0.866303	1316	0.00192961	Equal	0	0	760	0.00253917	Diff	1	0	917	0.0023116	Diff	1	4.3e-05	955	0.00226515	Diff	1	23	631492		Transcribed locus, weakly similar to NP_149938.1 dehydrogenase subunit 3 [T...

## Sheet: Suppl Table 2
Supplementary Table 2. A total of 8,979 tags expressed in the N+ tumor SAGE library.
Tags	Unigene	Symbol	Description
CACCTATTGG	Hs.0	-	no unigene cluster for this sequence
GCCACCCCCT	Hs.533566	H19	H19, imprinted maternally expressed untranslated mRNA
GAGGGATTTC	Hs.374262	CRSP8	Cofactor required for Sp1 transcriptional activation, subunit 8, 34kDa
GTATTCTTTG	Hs.0	-	no unigene cluster for this sequence
GCGTGGTGTG	Hs.0	-	no unigene cluster for this sequence
ATATTCCTTT	Hs.603850	-	Transcribed locus
ATATTCCTTG	Hs.619201	-	Transcribed locus
CTAAGGACTT	Hs.192326	SNX27	Sorting nexin family member 27
GAATTTATAA	Hs.0	-	no unigene cluster for this sequence
CAGGTTTCCA	Hs.472491	OXCT2	3-oxoacid CoA transferase 2
CACCTTAATT	Hs.0	-	no unigene cluster for this sequence
TGATTCACTT	Hs.0	-	no unigene cluster for this sequence
ATTGAGAAGC	Hs.149098	SMTN	Smoothelin
ATAATTCCTT	Hs.0	-	no unigene cluster for this sequence
TGCTGGAATC	Hs.0	-	no unigene cluster for this sequence
GATCTGGTGC	Hs.522928	C10orf72	Chromosome 10 open reading frame 72
TCATCAAGAT	Hs.0	-	no unigene cluster for this sequence
GGTTTGGCCT	Hs.0	-	no unigene cluster for this sequence
CTAAGATTCA	Hs.0	-	no unigene cluster for this sequence
GGGACTGGGC	Hs.302145	HBG2	Hemoglobin, gamma G
TCAGTCTTTG	Hs.379858	DDAH1	Dimethylarginine dimethylaminohydrolase 1
CAATAATGTT	Hs.566614	-	Transcribed locus
GCACAAGGAA	Hs.0	-	no unigene cluster for this sequence
TTGGAGTCTC	Hs.0	-	no unigene cluster for this sequence
CCAGTAACAG	Hs.0	-	no unigene cluster for this sequence
AGCAGTCAGG	Hs.0	-	no unigene cluster for this sequence
GTGAAGGCAT	Hs.0	-	no unigene cluster for this sequence
GCACCTGCTG	Hs.322943	-	CDNA FLJ33712 fis, clone BRAWH2008255
CACCTAAATG	Hs.0	-	no unigene cluster for this sequence
TTGTATCGTG	Hs.0	-	no unigene cluster for this sequence
CCCCACCAGT	Hs.501632	CACNA1A	Calcium channel, voltage-dependent, P/Q type, alpha 1A subunit
CTGCTGCTGT	Hs.0	-	no unigene cluster for this sequence
GGCCCCTCCA	Hs.24601	FBLN1	Fibulin 1
CGTGGAAATT	Hs.0	-	no unigene cluster for this sequence
CCCAACTAGC	Hs.0	-	no unigene cluster for this sequence
CAATCTGATG	Hs.503074	TMEM16A	Transmembrane protein 16A
CCCCATTGCT	Hs.0	-	no unigene cluster for this sequence
CAGGTTTCAA	Hs.0	-	no unigene cluster for this sequence
GAATCAAAAA	Hs.444230	CYLC1	Cylicin, basic protein of sperm head cytoskeleton 1
GGCAAGAAGG	Hs.580503	-	Transcribed locus
CCTAGTGGAT	Hs.0	-	no unigene cluster for this sequence
GTCTCCTTGG	Hs.545476	-	Transcribed locus
CCCCAGCCAT	Hs.368255	KIAA0368	KIAA0368
CATCTCTTGG	Hs.0	-	no unigene cluster for this sequence
GCAACGGGCC	Hs.126137	ACOT7	Acyl-CoA thioesterase 7
CAGACGTTCC	Hs.0	-	no unigene cluster for this sequence
TTCTCATTTC	Hs.513811	CBFA2T3	Core-binding factor, runt domain, alpha subunit 2; translocated to, 3
AATATCGTAC	Hs.0	-	no unigene cluster for this sequence
TCATTTCAGA	Hs.644231	-	Transcribed locus
TGTTTCACTT	Hs.107153	ING2	Inhibitor of growth family, member 2
TTCTCCAGTA	Hs.592091	NLRC3	NLR family, CARD domain containing 3
CAGTTTCATA	Hs.0	-	no unigene cluster for this sequence
CATCCAAGGC	Hs.462392	ALKBH5	AlkB, alkylation repair homolog 5 (E. coli)
TTGGGGAAAA	Hs.479129	-	Transcribed locus, moderately similar to XP_526524.1 similar to deubiquitinating enzyme DUB4 [Pan troglodytes]
TTCATACACA	Hs.0	-	no unigene cluster for this sequence
CTATAAAAGA	Hs.0	-	no unigene cluster for this sequence
CAGGTTCATA	Hs.0	-	no unigene cluster for this sequence
TTAAGGAGCT	Hs.0	-	no unigene cluster for this sequence
CTGTTGATGC	Hs.0	-	no unigene cluster for this sequence
GCAAAACACC	Hs.216653	FBXO9	F-box protein 9
GGACCACAGC	Hs.518119	CHCHD6	Coiled-coil-helix-coiled-coil-helix domain containing 6
CTGCTGCTAT	Hs.0	-	no unigene cluster for this sequence
CGCCTGTGGT	Hs.528437	LOC399900	Hypothetical gene supported by AK093779
GACTCTGGAG	Hs.499209	SVIL	Supervillin
TGGACTGCAA	Hs.62696	POLR3B	Polymerase (RNA) III (DNA directed) polypeptide B
CAGGGTTCAT	Hs.0	-	no unigene cluster for this sequence
CACATCAAAA	Hs.0	-	no unigene cluster for this sequence
TTCAACGAGG	Hs.172772	TCEB2	Transcription elongation factor B (SIII), polypeptide 2 (18kDa, elongin B)
GAACCCAGTG	Hs.0	-	no unigene cluster for this sequence
GATCACATTA	Hs.0	-	no unigene cluster for this sequence
TCAAGGAGCT	Hs.591273	FNIP1	Folliculin interacting protein 1
TTGGTACCTC	Hs.0	-	no unigene cluster for this sequence
GAAGACAGTG	Hs.591033	MMP19	Matrix metallopeptidase 19
CACCTTAATG	Hs.0	-	no unigene cluster for this sequence
TGAGGTTGTC	Hs.0	-	no unigene cluster for this sequence
CCACGGGATT	Hs.0	-	no unigene cluster for this sequence
GTGAGAGTTT	Hs.510635	IGHG1	Immunoglobulin heavy constant gamma 1 (G1m marker)
AAGGACAGTG	Hs.498586	ITIH5	Inter-alpha (globulin) inhibitor H5
GGTGTGGGTA	Hs.0	-	no unigene cluster for this sequence
TTGGAGATCC	Hs.0	-	no unigene cluster for this sequence
ATATTTCTTT	Hs.553345	-	Transcribed locus
CTAATCTTTG	Hs.0	-	no unigene cluster for this sequence
TCAGGAGCTG	Hs.0	-	no unigene cluster for this sequence
ATGGGGCAGG	Hs.224008	FEZ1	Fasciculation and elongation protein zeta 1 (zygin I)
CATAGATTTT	Hs.171189	AHR	Aryl hydrocarbon receptor
AACCTGTGGA	Hs.529044	RAB22A	RAB22A, member RAS oncogene family
CAGGTTTCTA	Hs.0	-	no unigene cluster for this sequence
GCAAGGACCC	Hs.0	-	no unigene cluster for this sequence
TTAATAAAGG	Hs.135233	-	Transcribed locus
TCCCCGTTAC	Hs.0	-	no unigene cluster for this sequence
TAGTTGTGCC	Hs.567367	EEA1	Early endosome antigen 1, 162kD
GACATCATCG	Hs.0	-	no unigene cluster for this sequence
GACCTGTATG	Hs.351474	KREMEN2	Kringle containing transmembrane protein 2
ACCTTGCTGA	Hs.502116	NAV2	Neuron navigator 2
GCCTCAGCCA	Hs.193566	ZDHHC9	Zinc finger, DHHC-type containing 9
GGGAGGGATG	Hs.646021	-	Transcribed locus, weakly similar to XP_001072567.1 similar to mucin 20 [Rattus norvegicus]
ATATTACTTT	Hs.0	-	no unigene cluster for this sequence
CAATAAACGT	Hs.0	-	no unigene cluster for this sequence
TGGAAACAGG	Hs.612037	-	Clone HQ0670
CTTGAACTGT	Hs.186486	MAP3K5	Mitogen-activated protein kinase kinase kinase 5
TGTATCAATA	Hs.348915	TTC33	Tetratricopeptide repeat domain 33
TAAATAAAAT	Hs.577256	USP47	Ubiquitin specific peptidase 47
TTTTGTAACT	Hs.0	-	no unigene cluster for this sequence
ATGAAGGCAG	Hs.538162	-	Transcribed locus
TGCAACTGTC	Hs.543129	-	Transcribed locus
GTGTGTGTGT	Hs.2549	ADRB3	Adrenergic, beta-3-, receptor
TTATTCTTTG	Hs.0	-	no unigene cluster for this sequence
CCACTGCATC	Hs.569162	-	Transcribed locus, strongly similar to XP_529482.1 hypothetical protein XP_529482 [Pan troglodytes]
TTGGACCTCT	Hs.273397	USP52	Ubiquitin specific peptidase 52
CACCTGAATG	Hs.0	-	no unigene cluster for this sequence
TCAGATTAAA	Hs.0	-	no unigene cluster for this sequence
AATATTAAAA	Hs.130098	DDX23	DEAD (Asp-Glu-Ala-Asp) box polypeptide 23
CCAGAACAAG	Hs.0	-	no unigene cluster for this sequence
GGATGTCTGG	Hs.0	-	no unigene cluster for this sequence
TCTCCTGGAC	Hs.50915	KLK5	Kallikrein-related peptidase 5
GGCAAGGAAG	Hs.632465	PIK4CB	Phosphatidylinositol 4-kinase, catalytic, beta polypeptide
CTCGTTGAGA	Hs.0	-	no unigene cluster for this sequence
GACATCTCTT	Hs.43619	MED19	Mediator of RNA polymerase II transcription, subunit 19 homolog (S. cerevisiae)
GGTGTGCACG	Hs.513804	RNF166	Ring finger protein 166
TTCATTATAT	Hs.0	-	no unigene cluster for this sequence
GACACTGGCG	Hs.0	-	no unigene cluster for this sequence
TTTGTTGAAT	Hs.504534	EFCAB4B	EF-hand calcium binding domain 4B
GTTGCCCTGG	Hs.449914	RXFP4	Relaxin/insulin-like family peptide receptor 4
AGCCCAGGGG	Hs.0	-	no unigene cluster for this sequence
TCAAAGCCAT	Hs.438419	SLC29A3	Solute carrier family 29 (nucleoside transporters), member 3
TTGTTGAAGC	Hs.648326	KIF4A	Kinesin family member 4A
TTAAAACGTG	Hs.0	-	no unigene cluster for this sequence
GTTTTGCTTC	Hs.0	-	no unigene cluster for this sequence
TCAAAACCCC	Hs.492618	EXT1	Exostoses (multiple) 1
GGCTATCAAC	Hs.597656	MSH2	MutS homolog 2, colon cancer, nonpolyposis type 1 (E. coli)
CACAACCGGT	Hs.0	-	no unigene cluster for this sequence
TCACCTGCAG	Hs.0	-	no unigene cluster for this sequence
ACTATCGTTG	Hs.0	-	no unigene cluster for this sequence
AAAGAAGCTC	Hs.462754	C17orf75	Chromosome 17 open reading frame 75
GTGGAGACGG	Hs.648690	GJA7	Gap junction protein, alpha 7, 45kDa (connexin 45)
AGGGCTTCCC	Hs.0	-	no unigene cluster for this sequence
AGCAGTTCAG	Hs.589022	-	Transcribed locus
ATTCCTCCAG	Hs.436705	KIAA1219	KIAA1219
GCATCAATAG	Hs.0	-	no unigene cluster for this sequence
TCAGTTCCAA	Hs.372679	FCGR3A	Fc fragment of IgG, low affinity IIIa, receptor (CD16a)
AGGTGGCAGA	Hs.0	-	no unigene cluster for this sequence
CAGATTTCAT	Hs.0	-	no unigene cluster for this sequence
GGGGAATCGC	Hs.0	-	no unigene cluster for this sequence
TGGTCCACGG	Hs.433180	GINS2	GINS complex subunit 2 (Psf2 homolog)
TGATCTCTGT	Hs.588994	LOC284356	Hypothetical protein LOC284356
AAAGGGTCAC	Hs.21422	NRCAM	Neuronal cell adhesion molecule
GCCCCCAAAT	Hs.0	-	no unigene cluster for this sequence
CCCAAACGGT	Hs.0	-	no unigene cluster for this sequence
CATAATTCTT	Hs.0	-	no unigene cluster for this sequence
CACTACTCCA	Hs.0	-	no unigene cluster for this sequence
TTTACCGGCC	Hs.0	-	no unigene cluster for this sequence
GACTCTGGCG	Hs.0	-	no unigene cluster for this sequence
GTCCTGGGGC	Hs.75813	PKD1	Polycystic kidney disease 1 (autosomal dominant)
TTGGTCCTAT	Hs.0	-	no unigene cluster for this sequence
GTGCCTGCTT	Hs.0	-	no unigene cluster for this sequence
GGGGAAACGC	Hs.563461	-	Transcribed locus
CAGGAAGTAG	Hs.105460	DKFZP564O0823	DKFZP564O0823 protein
CTAAGGATTC	Hs.0	-	no unigene cluster for this sequence
AACCTGGAAG	Hs.583235	MAGI2	Membrane associated guanylate kinase, WW and PDZ domain containing 2
GGTCGTGCCA	Hs.0	-	no unigene cluster for this sequence
TGAAAATGGT	Hs.598063	-	Transcribed locus
GAAATCAAAG	Hs.259432	TMEM95	Transmembrane protein 95
TCTCTCTGCA	Hs.488293	EGFR	Epidermal growth factor receptor (erythroblastic leukemia viral (v-erb-b) oncogene homolog, avian)
TTTGAGAAGC	Hs.0	-	no unigene cluster for this sequence
TCTGTCCCCC	Hs.520334	URG4	Up-regulated gene 4
CTGCTGAGTC	Hs.135406	CEBPZ	CCAAT/enhancer binding protein zeta
GTGGACCTCC	Hs.638652	LOC92755	Hypothetical gene LOC92755
ATCACCCCCT	Hs.530383	MGC50722	Hypothetical MGC50722
TTCATAGGTA	Hs.607596	-	Transcribed locus
GGGCTGGGTT	Hs.0	-	no unigene cluster for this sequence
TAATTCTTGT	Hs.387471	PAPOLG	Poly(A) polymerase gamma
CGTTCTGGAG	Hs.0	-	no unigene cluster for this sequence
TGGTGTTGGA	Hs.568247	NBPF9	Neuroblastoma breakpoint family, member 9
GAGCTGTCAT	Hs.438482	WDR19	WD repeat domain 19
CAGTTGCCCA	Hs.0	-	no unigene cluster for this sequence
GCGTGGTTTA	Hs.0	-	no unigene cluster for this sequence
GCAAGTGCCC	Hs.610458	-	Transcribed locus
GACTTTTGGG	Hs.0	-	no unigene cluster for this sequence
GAAATTGCTC	Hs.576145	-	CDNA clone IMAGE:4690950
TGTTCCTAAA	Hs.0	-	no unigene cluster for this sequence
CTGGCACGTG	Hs.0	-	no unigene cluster for this sequence
TCCAAAACCA	Hs.0	-	no unigene cluster for this sequence
GATATCTTGG	Hs.0	-	no unigene cluster for this sequence
TGCCTGTTGT	Hs.485195	SORT1	Sortilin 1
AGAGATGCCT	Hs.531561	EMP2	Epithelial membrane protein 2
CTGTGTTATA	Hs.567816	FAM126B	Family with sequence similarity 126, member B
GGGGTAAATG	Hs.85962	CTF8	Chromosome transmission fidelity factor 8 homolog (S. cerevisiae)
TGCTAAGGAA	Hs.0	-	no unigene cluster for this sequence
AATATGATGA	Hs.171189	AHR	Aryl hydrocarbon receptor
CCAAAATTTG	Hs.334562	CDC2	Cell division cycle 2, G1 to S and G2 to M
ATAGTTCTTT	Hs.624615	-	Transcribed locus, strongly similar to NP_037008.1 protein S29 [Rattus norvegicus]
TAACAAAGGT	Hs.0	-	no unigene cluster for this sequence
AGCCCGCGAG	Hs.15738	RAB7A	RAB7A, member RAS oncogene family
GAACCCGGGA	Hs.0	-	no unigene cluster for this sequence
CCCCCTGTGA	Hs.0	-	no unigene cluster for this sequence
TCTACTGTTA	Hs.437338	NDRG3	NDRG family member 3
GAAAATACAG	Hs.301865	DCT	Dopachrome tautomerase (dopachrome delta-isomerase, tyrosine-related protein 2)
GTTTGTGAAT	Hs.379414	MFHAS1	Malignant fibrous histiocytoma amplified sequence 1
TTTTTGAATG	Hs.11314	C20orf4	Chromosome 20 open reading frame 4
AATGAGCTAT	Hs.0	-	no unigene cluster for this sequence
ATGTGAAGAT	Hs.632447	WDR42A	WD repeat domain 42A
CTCACTAGCT	Hs.603848	-	Transcribed locus
AGGCCCTCCC	Hs.0	-	no unigene cluster for this sequence
GAAGCAGGCC	Hs.0	-	no unigene cluster for this sequence
TGTGTTAGAG	Hs.0	-	no unigene cluster for this sequence
CGTGTCGATA	Hs.356371	RPL28	Ribosomal protein L28
GTCACCCAGC	Hs.435183	GPR123	G protein-coupled receptor 123
ATGTTGCCTA	Hs.510324	QKI	Quaking homolog, KH domain RNA binding (mouse)
CAGAGTAGAG	Hs.0	-	no unigene cluster for this sequence
GAAAACCCAA	Hs.0	-	no unigene cluster for this sequence
TGAAATCCTT	Hs.0	-	no unigene cluster for this sequence
TCAAGGCCCC	Hs.442138	WIZ	Widely interspaced zinc finger motifs
AGGCTTTTAT	Hs.524161	RSU1	Ras suppressor protein 1
GATCTGTTCC	Hs.522418	GLE1L	GLE1 RNA export mediator-like (yeast)
TGGGTCAGTG	Hs.101937	SIX2	Sine oculis homeobox homolog 2 (Drosophila)
TATCCAGGAA	Hs.0	-	no unigene cluster for this sequence
GGGGCTGGGA	Hs.555978	RABEP2	Rabaptin, RAB GTPase binding effector protein 2
GGTTATTGTA	Hs.504920	C20orf177	Chromosome 20 open reading frame 177
AAGTAGAGCA	Hs.488877	POMZP3	POM (POM121 homolog, rat) and ZP3 fusion
CCCCCGCTCC	Hs.0	-	no unigene cluster for this sequence
ATGTAACTAC	Hs.370147	CSPP1	Centrosome and spindle pole associated protein 1
TTCATAAAAG	Hs.0	-	no unigene cluster for this sequence
TTTATTGTGC	Hs.444279	GPBP1	GC-rich promoter binding protein 1
TGTGGGAAAC	Hs.0	-	no unigene cluster for this sequence
GTATTCTCAA	Hs.0	-	no unigene cluster for this sequence
GAGGCTCATC	Hs.598654	-	Transcribed locus, strongly similar to NP_001012032.1 GTPase activating protein 24 (predicted) [Rattus norvegicus]
TCATCATTCC	Hs.272630	-	Transcribed locus
CCAGGAGATC	Hs.459070	ARNT2	Aryl-hydrocarbon receptor nuclear translocator 2
GAAACATCCT	Hs.580351	PRKCE	Protein kinase C, epsilon
AACCCGGGGG	Hs.298252	LOC123876	Hypothetical protein LOC123876
GTGGAGACCC	Hs.439894	-	Survival-related gene
GCCCACCCCC	Hs.0	-	no unigene cluster for this sequence
GTGAAGCTGT	Hs.0	-	no unigene cluster for this sequence
TTGAATACTA	Hs.0	-	no unigene cluster for this sequence
GCATATAGGT	Hs.0	-	no unigene cluster for this sequence
TGACATCATT	Hs.645517	KRR1	KRR1, small subunit (SSU) processome component, homolog (yeast)
GAATTAAAAG	Hs.646823	ARL4C	ADP-ribosylation factor-like 4C
AACCTTGCTG	Hs.0	-	no unigene cluster for this sequence
GGGCCTAGTC	Hs.0	-	no unigene cluster for this sequence
GCAAAGAGAC	Hs.0	-	no unigene cluster for this sequence
GTCCAAGGCT	Hs.647394	CASKIN1	CASK interacting protein 1
TGCCCGGCAG	Hs.545758	-	Transcribed locus
TGGGCAGAGC	Hs.515169	TRMT1	TRM1 tRNA methyltransferase 1 homolog (S. cerevisiae)
AGAAGAGGAA	Hs.0	-	no unigene cluster for this sequence
TTCCTCCAAA	Hs.569010	LOC790955	Hypothetical protein LOC790955
TTAATACAAT	Hs.285051	PIGB	Phosphatidylinositol glycan anchor biosynthesis, class B
TTCCTTAAGA	Hs.0	-	no unigene cluster for this sequence
GAAATCAGTG	Hs.89497	LMNB1	Lamin B1
GATCTCCAGT	Hs.0	-	no unigene cluster for this sequence
CACATTTTAT	Hs.0	-	no unigene cluster for this sequence
TTCCCTTTTT	Hs.320823	C20orf72	Chromosome 20 open reading frame 72
GTGCACTGTG	Hs.89901	PDE4A	Phosphodiesterase 4A, cAMP-specific (phosphodiesterase E2 dunce homolog, Drosophila)
CCCTGATGTA	Hs.603281	-	Transcribed locus, moderately similar to XP_543800.2 similar to Y37D8A.2 [Canis familiaris]
CAGTGAGCTG	Hs.125914	XKR6	XK, Kell blood group complex subunit-related family, member 6
GTAACCTGCT	Hs.0	-	no unigene cluster for this sequence
TTGGCCCTCT	Hs.567533	YOD1	YOD1 OTU deubiquinating enzyme 1 homolog (S. cerevisiae)
GAACAACAGT	Hs.485865	KIAA1009	KIAA1009
GCCGAGGGAA	Hs.0	-	no unigene cluster for this sequence
GAAAGATGGT	Hs.133998	CRIPT	Cysteine-rich PDZ-binding protein
ATGCCAGCCC	Hs.0	-	no unigene cluster for this sequence
CCTCAGGTTA	Hs.0	-	no unigene cluster for this sequence
CAATAAAAGG	Hs.29700	ZCCHC10	Zinc finger, CCHC domain containing 10
TACAAAATGG	Hs.0	-	no unigene cluster for this sequence
TAATCAAAGG	Hs.0	-	no unigene cluster for this sequence
CTAAAAGCAA	Hs.0	-	no unigene cluster for this sequence
CTTTTCCGGC	Hs.0	-	no unigene cluster for this sequence
AAGGGCCACT	Hs.0	-	no unigene cluster for this sequence
TGTGTTTGAA	Hs.594861	-	CDNA FLJ13601 fis, clone PLACE1010069
GTTTTTCCTT	Hs.0	-	no unigene cluster for this sequence
GTATTGTTAA	Hs.0	-	no unigene cluster for this sequence
ATGGGTCTGG	Hs.145068	STAC2	SH3 and cysteine rich domain 2
TAGGTTGTCC	Hs.0	-	no unigene cluster for this sequence
AAGAGAAGAA	Hs.600545	SERTAD4	SERTA domain containing 4
TTCGGTCGGT	Hs.0	-	no unigene cluster for this sequence
GCTGGGGGTG	Hs.523230	POLL	Polymerase (DNA directed), lambda
TTGGGGAGGG	Hs.380271	OGG1	8-oxoguanine DNA glycosylase
CAGGGAAGCC	Hs.514477	LLGL2	Lethal giant larvae homolog 2 (Drosophila)
TAAGGGAGCT	Hs.0	-	no unigene cluster for this sequence
TGTGAGTTGA	Hs.543700	-	Transcribed locus
ATAGCAACTT	Hs.0	-	no unigene cluster for this sequence
GGTTGAAAGA	Hs.322826	-	Full-length cDNA 5-PRIME end of clone CS0DA002YL09 of Neuroblastoma of Homo sapiens (human)
ATGATAATTA	Hs.272234	-	CDNA FLJ36844 fis, clone ASTRO2012601
CTAAGAACTT	Hs.191841	HECW2	HECT, C2 and WW domain containing E3 ubiquitin protein ligase 2
GGGGAAGAAT	Hs.44685	RNF141	Ring finger protein 141
TCAAGGAGTG	Hs.0	-	no unigene cluster for this sequence
ACAGCGGGGA	Hs.0	-	no unigene cluster for this sequence
AAAACATTCA	Hs.148188	SLC9A10	Solute carrier family 9, member 10
CAAAAAGGAG	Hs.619429	-	Transcribed locus
GAAAGCTTGA	Hs.561921	-	Transcribed locus
ACTTAGAGTG	Hs.406475	LUM	Lumican
GGCAAGGAGG	Hs.32505	KCNJ4	Potassium inwardly-rectifying channel, subfamily J, member 4
CAGATGCTGA	Hs.647090	TMEM176B	Transmembrane protein 176B
GGCCTCCTGA	Hs.352250	GATA5	GATA binding protein 5
AGCCCCTCAC	Hs.0	-	no unigene cluster for this sequence
GGGATGAGGC	Hs.45002	RAC3	Ras-related C3 botulinum toxin substrate 3 (rho family, small GTP binding protein Rac3)
TTGGTGCCTC	Hs.0	-	no unigene cluster for this sequence
GCTATATTTC	Hs.98259	SAMD4A	Sterile alpha motif domain containing 4A
TGAAAGTACT	Hs.0	-	no unigene cluster for this sequence
CACCTGAATT	Hs.0	-	no unigene cluster for this sequence
GGCCGATCTG	Hs.499108	GPR158	G protein-coupled receptor 158
CAGGATTCAT	Hs.0	-	no unigene cluster for this sequence
CCTGAAAACT	Hs.436102	ISG20L1	Interferon stimulated exonuclease gene 20kDa-like 1
TTTTGTACCA	Hs.131704	NRP1	Neuropilin 1
CAGTGTTTCA	Hs.558351	KIF2A	Kinesin heavy chain member 2A
TGCATAAGCT	Hs.0	-	no unigene cluster for this sequence
AATTGTTTAT	Hs.512908	ARPP-19	Cyclic AMP phosphoprotein, 19 kD
GATGAAATAC	Hs.596692	-	Transcribed locus
GTGGTCAGGC	Hs.0	-	no unigene cluster for this sequence
TTGTTGCTGA	Hs.137108	C14orf112	Chromosome 14 open reading frame 112
CTGCCGCTGC	Hs.98280	KCNN2	Potassium intermediate/small conductance calcium-activated channel, subfamily N, member 2
TCCACCCCCT	Hs.593995	TCF7L2	Transcription factor 7-like 2 (T-cell specific, HMG-box)
GACTTAAAAA	Hs.613524	-	Transcribed locus
ACTCAGACCA	Hs.24553	STRA6	Stimulated by retinoic acid gene 6 homolog (mouse)
CTTCGGAAAA	Hs.0	-	no unigene cluster for this sequence
GAAAAAGGTT	Hs.0	-	no unigene cluster for this sequence
GTTTGGCTTA	Hs.595819	LOC391448	Hypothetical LOC391448
GTGGGCCAGG	Hs.645535	GGT1	Gamma-glutamyltransferase 1
CAGGTTTCAC	Hs.0	-	no unigene cluster for this sequence
TTACTGAGGG	Hs.0	-	no unigene cluster for this sequence
CCAGGGGAGG	Hs.514338	FLJ44674	FLJ44674 protein
AGGAAAGCTT	Hs.590940	ZNF527	Zinc finger protein 527
ATTTTCCTGG	Hs.396783	SLC9A3R1	Solute carrier family 9 (sodium/hydrogen exchanger), member 3 regulator 1
CCCCCCTTCT	Hs.140309	SAMD1	Sterile alpha motif domain containing 1
TTGAATAGTG	Hs.38516	FAM89A	Family with sequence similarity 89, member A
GGCAAGAGGG	Hs.0	-	no unigene cluster for this sequence
CAAAGCAAAA	Hs.0	-	no unigene cluster for this sequence
GCAAGTCTCA	Hs.643686	-	CDNA FLJ37755 fis, clone BRHIP2023762
CTGTGGAAAA	Hs.301526	TRIM45	Tripartite motif-containing 45
CCTGGCCTGT	Hs.635072	CIDEC	Cell death-inducing DFFA-like effector c
CCTCCTGGGG	Hs.252739	QRICH2	Glutamine rich 2
ACCCCGTCAA	Hs.0	-	no unigene cluster for this sequence
ATCAATAAAA	Hs.0	-	no unigene cluster for this sequence
ATTATCATAC	Hs.0	-	no unigene cluster for this sequence
TGCTGTGGTG	Hs.362854	C1QTNF9	C1q and tumor necrosis factor related protein 9
ATGATCTTGA	Hs.510635	IGHG1	Immunoglobulin heavy constant gamma 1 (G1m marker)
TGGACCTGTG	Hs.0	-	no unigene cluster for this sequence
GATCCTGAAA	Hs.405667	CD8B	CD8b molecule
GACAAACGGT	Hs.0	-	no unigene cluster for this sequence
ATCTCCAGTG	Hs.0	-	no unigene cluster for this sequence
GCAAGGTTGG	Hs.440899	TTYH3	Tweety homolog 3 (Drosophila)
CAGATCCTTT	Hs.0	-	no unigene cluster for this sequence
GGGGCTGAGT	Hs.551182	-	CDNA clone IMAGE:4156718
GCCCTCAATA	Hs.0	-	no unigene cluster for this sequence
CTCAAGGCTG	Hs.128065	CTSC	Cathepsin C
CAGGATTAAT	Hs.0	-	no unigene cluster for this sequence
AAACTGCAAA	Hs.439199	NLGN4Y	Neuroligin 4, Y-linked
GTACCTCTCC	Hs.0	-	no unigene cluster for this sequence
GTATTTCTTT	Hs.618634	-	Transcribed locus
CAGTTCCTCT	Hs.465411	FBXO15	F-box protein 15
GTACTGGAGG	Hs.445045	SLAMF9	SLAM family member 9
TCAGTGCGCG	Hs.0	-	no unigene cluster for this sequence
GGCATTGGGG	Hs.288284	PQLC1	PQ loop repeat containing 1
TCTGGTTCCT	Hs.0	-	no unigene cluster for this sequence
CAACTATTCA	Hs.553669	OR4C12	Olfactory receptor, family 4, subfamily C, member 12
ACGCAGAATG	Hs.0	-	no unigene cluster for this sequence
GTTTTCAGAA	Hs.473425	D21S2089E	D21S2089E
GCTGTCTTTG	Hs.0	-	no unigene cluster for this sequence
CAGGTTTCGT	Hs.0	-	no unigene cluster for this sequence
TAGGTTGTGC	Hs.0	-	no unigene cluster for this sequence
TCCGACGTGC	Hs.0	-	no unigene cluster for this sequence
GTACCATCAC	Hs.607739	-	Transcribed locus
GCTGCAGTAC	Hs.133512	ZC3HAV1	Zinc finger CCCH-type, antiviral 1
CCCAGCTGTT	Hs.0	-	no unigene cluster for this sequence
CTGGTGGTCA	Hs.6651	VAMP4	Vesicle-associated membrane protein 4
CCTTGATAGC	Hs.110445	SBDS	Shwachman-Bodian-Diamond syndrome
TGGCTCCCCT	Hs.530749	PPFIA1	Protein tyrosine phosphatase, receptor type, f polypeptide (PTPRF), interacting protein (liprin), alpha 1
CTGGCTGGGG	Hs.645243	ARVCF	Armadillo repeat gene deletes in velocardiofacial syndrome
AAATGTTGTG	Hs.0	-	no unigene cluster for this sequence
GACGGCAAAG	Hs.645356	DDB2	Damage-specific DNA binding protein 2, 48kDa
ACAAAGATGC	Hs.0	-	no unigene cluster for this sequence
CAGAAATAAC	Hs.572491	-	Transcribed locus
AATGGGATAG	Hs.0	-	no unigene cluster for this sequence
CAAACTGAAC	Hs.0	-	no unigene cluster for this sequence
GTCCAGCAGA	Hs.587663	C10orf90	Chromosome 10 open reading frame 90
CCTTTCTCCT	Hs.595975	-	Transcribed locus
CCTAGCCGGA	Hs.0	-	no unigene cluster for this sequence
GCCTGTATGG	Hs.0	-	no unigene cluster for this sequence
TTTCCTCCTT	Hs.158560	TAF1	TAF1 RNA polymerase II, TATA box binding protein (TBP)-associated factor, 250kDa
GTCCTCTTGG	Hs.0	-	no unigene cluster for this sequence
TGTAGGGAAT	Hs.524828	ZNF664	Zinc finger protein 664
GTCCAGGACA	Hs.399873	ARMCX4	Armadillo repeat containing, X-linked 4
TTGCTGCTCC	Hs.0	-	no unigene cluster for this sequence
GGAAAATATC	Hs.0	-	no unigene cluster for this sequence
TCAATCATCA	Hs.0	-	no unigene cluster for this sequence
ATGGAGAGGC	Hs.600435	-	Transcribed locus
CTCGTTAAAA	Hs.0	-	no unigene cluster for this sequence
AAATGCTTGG	Hs.0	-	no unigene cluster for this sequence
AGGGTCTGGG	Hs.522823	EMD	Emerin (Emery-Dreifuss muscular dystrophy)
GCACACTGCT	Hs.0	-	no unigene cluster for this sequence
CAAAGTTACG	Hs.0	-	no unigene cluster for this sequence
CATAAAAGGG	Hs.592166	HOXA10	Homeobox A10
TGACTGCTGC	Hs.563396	-	Clone 29B03 mRNA sequence
AAGTTGGTGG	Hs.638652	LOC92755	Hypothetical gene LOC92755
AAGGCCAAGA	Hs.529038	FSTL3	Follistatin-like 3 (secreted glycoprotein)
AGGGTGGAGG	Hs.436405	IDH3B	Isocitrate dehydrogenase 3 (NAD+) beta
TGAAAAAAGA	Hs.0	-	no unigene cluster for this sequence
TTGTTACATC	Hs.77498	PRPSAP1	Phosphoribosyl pyrophosphate synthetase-associated protein 1
TTGCTTTGGT	Hs.596806	-	Transcribed locus
TCCAGATCCT	Hs.0	-	no unigene cluster for this sequence
ATAGGAGGGA	Hs.0	-	no unigene cluster for this sequence
TCAATAATGT	Hs.159014	PRPF4B	PRP4 pre-mRNA processing factor 4 homolog B (yeast)
GCCACAGTTT	Hs.268887	STK17A	Serine/threonine kinase 17a (apoptosis-inducing)
TCAGTCCTTT	Hs.572803	-	Transcribed locus
CTGGGTTGAA	Hs.0	-	no unigene cluster for this sequence
TGTCCTGGTG	Hs.6906	RALA	V-ral simian leukemia viral oncogene homolog A (ras related)
GCTCCCAGAT	Hs.566538	-	Transcribed locus
GTCCTCACGT	Hs.0	-	no unigene cluster for this sequence
ATGGTGCCAG	Hs.650493	-	CDNA clone IMAGE:4801089
ATTATTGAAG	Hs.591856	EDD1	E3 ubiquitin protein ligase, HECT domain containing, 1
ATAATTCTCT	Hs.0	-	no unigene cluster for this sequence
GGGCAGGAAA	Hs.591019	B4GALNT1	Beta-1,4-N-acetyl-galactosaminyl transferase 1
TTCAAGAAAA	Hs.632430	RNPC3	RNA-binding region (RNP1, RRM) containing 3
CGGCTGATTC	Hs.0	-	no unigene cluster for this sequence
CCCTGCGGGG	Hs.62209	SFI1	Sfi1 homolog, spindle assembly associated (yeast)
CTGCAGGACC	Hs.523848	MYEOV	Myeloma overexpressed gene (in a subset of t(11;14) positive multiple myelomas)
TACTGTGTGT	Hs.0	-	no unigene cluster for this sequence
GTGCGCTAAG	Hs.0	-	no unigene cluster for this sequence
ATTATTCAAC	Hs.0	-	no unigene cluster for this sequence
GGGGCGGGGC	Hs.436100	NOTCH4	Notch homolog 4 (Drosophila)
CCAACAAGGA	Hs.0	-	no unigene cluster for this sequence
TGCGCGTTTT	Hs.0	-	no unigene cluster for this sequence
GTGGCAGCAA	Hs.306322	NAV3	Neuron navigator 3
TTATCCTGTC	Hs.0	-	no unigene cluster for this sequence
TTGGAACTCA	Hs.645235	TRA16	TR4 orphan receptor associated protein TRA16
CATTAAAAGG	Hs.0	-	no unigene cluster for this sequence
GGCCAGTAAC	Hs.494614	BAT2D1	BAT2 domain containing 1
TGGATCCTCA	Hs.0	-	no unigene cluster for this sequence
GAGATCCTGC	Hs.435039	CENTG2	Centaurin, gamma 2
AGTAAGTATA	Hs.306307	ROCK1	Rho-associated, coiled-coil containing protein kinase 1
GCAACGACCT	Hs.0	-	no unigene cluster for this sequence
CAGGTCTCAT	Hs.0	-	no unigene cluster for this sequence
TTGCATATCC	Hs.512841	HS6ST1	Heparan sulfate 6-O-sulfotransferase 1
GACATAATCC	Hs.314413	DOCK9	Dedicator of cytokinesis 9
CGGTTCATAC	Hs.0	-	no unigene cluster for this sequence
CAAATTAGTG	Hs.0	-	no unigene cluster for this sequence
TTCTTGTCAT	Hs.79081	PPP1CC	Protein phosphatase 1, catalytic subunit, gamma isoform
GTTCAAAGAC	Hs.509343	-	Transcribed locus, strongly similar to NP_001011915.1 homology domain containing, family C (with FERM domain) member 1 (predicted) [Rattus norvegicus]
TCCCCGTAAA	Hs.0	-	no unigene cluster for this sequence
CTGCTTTTTT	Hs.371416	CARM1	Coactivator-associated arginine methyltransferase 1
GACAGTGGGG	Hs.0	-	no unigene cluster for this sequence
CCTGGCTATT	Hs.192316	MMP23B	Matrix metallopeptidase 23B
TGAGTAAGAT	Hs.190520	LSM6	LSM6 homolog, U6 small nuclear RNA associated (S. cerevisiae)
TGACTGGGAA	Hs.285671	BMP6	Bone morphogenetic protein 6
CCTGGAAAAG	Hs.588803	LOC646255	Similar to ribosomal protein L19
CGCGTGGAGT	Hs.46689	-	Full length insert cDNA clone YY74A01
CCAACTGCAC	Hs.0	-	no unigene cluster for this sequence
AAGATGGTGG	Hs.33104	PRPF40B	PRP40 pre-mRNA processing factor 40 homolog B (S. cerevisiae)
GTGCCAGGGA	Hs.499891	RUFY2	RUN and FYVE domain containing 2
TGTTGGAAAC	Hs.460923	CNOT1	CCR4-NOT transcription complex, subunit 1
TTGGAGTCCT	Hs.647637	RAD54L	RAD54-like (S. cerevisiae)
GCAATTCTTT	Hs.0	-	no unigene cluster for this sequence
GTAAGTTTGA	Hs.0	-	no unigene cluster for this sequence
GATGGATGGA	Hs.137516	FIGNL1	Fidgetin-like 1
GCGGACCGTC	Hs.520136	CUL7	Cullin 7
TATTGTGTTC	Hs.620639	-	CDNA clone IMAGE:2988896
TGCGGCTGGT	Hs.516111	DCTN1	Dynactin 1 (p150, glued homolog, Drosophila)
ATCACACCCC	Hs.369232	EPB41L5	Erythrocyte membrane protein band 4.1 like 5
GCCGACCTCG	Hs.0	-	no unigene cluster for this sequence
GTCTCGCAAA	Hs.0	-	no unigene cluster for this sequence
GTAATTTTGA	Hs.130413	TM9SF2	Transmembrane 9 superfamily member 2
GGTTAAGTGA	Hs.0	-	no unigene cluster for this sequence
GACTCTTGGG	Hs.478655	-	Clone 60f01 anti-tetanus toxoid immunoglobulin heavy chain variable region (IGH@)
ACAAGAATGT	Hs.0	-	no unigene cluster for this sequence
GGAAGTACGT	Hs.0	-	no unigene cluster for this sequence
GCTTTAAATC	Hs.0	-	no unigene cluster for this sequence
AGTGTTGGAG	Hs.592131	CNTD1	Cyclin N-terminal domain containing 1
TTTGTGCCAT	Hs.446255	TRPV3	Transient receptor potential cation channel, subfamily V, member 3
GCCTAATAGG	Hs.0	-	no unigene cluster for this sequence
GACTGCGCGT	Hs.355899	TNFRSF12A	Tumor necrosis factor receptor superfamily, member 12A
AGCACCAGAA	Hs.434251	RRP12	Ribosomal RNA processing 12 homolog (S. cerevisiae)
AAAATTCTTT	Hs.594846	-	Transcribed locus
ACTGCAGACA	Hs.153408	TEAD1	TEA domain family member 1 (SV40 transcriptional enhancer factor)
CAGTCTTTGT	Hs.240	MPHOSPH1	M-phase phosphoprotein 1
CAATTAAAAA	Hs.50123	ZNF189	Zinc finger protein 189
CCAGGAACAG	Hs.647578	LOC390470	Similar to Keratin, type II cytoskeletal 8 (Cytokeratin-8) (CK-8) (Keratin-8) (K8)
CTCCATCCAG	Hs.524517	CSF3R	Colony stimulating factor 3 receptor (granulocyte)
CCCAGCCTAG	Hs.596584	CBY1	PKD2 interactor, golgi and endoplasmic reticulum associated 1
TGACAACAGA	Hs.728	RNASE2	Ribonuclease, RNase A family, 2 (liver, eosinophil-derived neurotoxin)
TTGGGAAAAA	Hs.267659	VAV3	Vav 3 oncogene
TGGAATCAAT	Hs.72325	HINT3	Histidine triad nucleotide binding protein 3
TTCACAGAGC	Hs.490510	ZNF282	Zinc finger protein 282
CAGCTACTCA	Hs.596013	-	Transcribed locus
GACCAAAAAC	Hs.0	-	no unigene cluster for this sequence
GCTCACACCA	Hs.306764	ANKRD15	Ankyrin repeat domain 15
ATGTATGGGA	Hs.12013	ABCE1	ATP-binding cassette, sub-family E (OABP), member 1
AATCTAGTTC	Hs.23783	FLG	Filaggrin
TGCAAACCAC	Hs.0	-	no unigene cluster for this sequence
GATGAGTCCT	Hs.603450	-	Transcribed locus
CAGACAGTTC	Hs.458438	BC37295_3	Hypothetical BC37295_3
CTTAACAAAA	Hs.12144	KIAA1033	KIAA1033
GAAAAAAAGG	Hs.605870	-	Transcribed locus
TTCAAAAGAA	Hs.470553	METTL5	Methyltransferase like 5
GGTGTGGAAT	Hs.0	-	no unigene cluster for this sequence
AAGGCTCCTG	Hs.75782	GTF3C2	General transcription factor IIIC, polypeptide 2, beta 110kDa
TACCAGCTGC	Hs.533963	ARPC1B	Actin related protein 2/3 complex, subunit 1B, 41kDa
TGTTTGTGGG	Hs.333179	WWC2	WW and C2 domain containing 2
TGTGGATGTG	Hs.180878	LPL	Lipoprotein lipase
TAGACAAGCA	Hs.5719	NCAPD2	Non-SMC condensin I complex, subunit D2
TCTTTAGAGA	Hs.502338	SLC1A2	Solute carrier family 1 (glial high affinity glutamate transporter), member 2
TTACTGTGGA	Hs.0	-	no unigene cluster for this sequence
GTAGGGTTCT	Hs.640147	-	CDNA FLJ45201 fis, clone BRCAN2006955
GTTTTCAGGA	Hs.311187	SLCO3A1	Solute carrier organic anion transporter family, member 3A1
GTGCCCTTGG	Hs.449914	RXFP4	Relaxin/insulin-like family peptide receptor 4
GAAGCAGGGA	Hs.0	-	no unigene cluster for this sequence
AAGTGTGGAG	Hs.0	-	no unigene cluster for this sequence
AAGGACAGAG	Hs.504416	B4GALNT3	Beta-1,4-N-acetyl-galactosaminyl transferase 3
AGAACTTTCC	Hs.0	-	no unigene cluster for this sequence
TTGAATTTAT	Hs.617340	PNPLA8	Patatin-like phospholipase domain containing 8
CCCCCTCAAA	Hs.0	-	no unigene cluster for this sequence
TTCTATGTTG	Hs.0	-	no unigene cluster for this sequence
TTTTCTTGAA	Hs.270437	COL4A3BP	Collagen, type IV, alpha 3 (Goodpasture antigen) binding protein
AGGTATATAT	Hs.567725	SH3D19	SH3 domain protein D19
GGCCACGTTA	Hs.0	-	no unigene cluster for this sequence
CTTATCCTGA	Hs.0	-	no unigene cluster for this sequence
GTACTGTCAG	Hs.0	-	no unigene cluster for this sequence
ATATTGGGAA	Hs.594154	-	Transcribed locus
GGAATTCTTT	Hs.621504	-	Murine retrovirus readthrough RNA sequence
CAATTAAATG	Hs.0	-	no unigene cluster for this sequence
CTCAAGGGTG	Hs.0	-	no unigene cluster for this sequence
CAGGATCGAA	Hs.0	-	no unigene cluster for this sequence
ACAAAATGTA	Hs.24258	GUCY1A3	Guanylate cyclase 1, soluble, alpha 3
AACAAGGCGA	Hs.0	-	no unigene cluster for this sequence
GATGCGTGCA	Hs.0	-	no unigene cluster for this sequence
AGCAAATCAG	Hs.432424	TPP2	Tripeptidyl peptidase II
TGGCTCCTGG	Hs.563274	MGC23985	Similar to AVLV472
GCGACGGCCG	Hs.0	-	no unigene cluster for this sequence
TATACAGATT	Hs.410889	TANC2	Tetratricopeptide repeat, ankyrin repeat and coiled-coil containing 2
CATTTAGTTT	Hs.510409	CCNK	Cyclin K
TTGATTCCTA	Hs.370549	BCL11A	B-cell CLL/lymphoma 11A (zinc finger protein)
AATGAATCCA	Hs.645406	BAZ1A	Bromodomain adjacent to zinc finger domain, 1A
GAGGGAGTTG	Hs.44287	-	Transcribed locus
GAAGCAACTT	Hs.538468	-	Transcribed locus
CCAGGTTTCA	Hs.638441	-	CDNA FLJ38103 fis, clone D3OST2000654
CACCTATTTG	Hs.0	-	no unigene cluster for this sequence
GTACAGAGTT	Hs.144264	-	Transcribed locus
TGGCCCAGGA	Hs.533720	TNFRSF19L	Tumor necrosis factor receptor superfamily, member 19-like
TCCCCTGGAT	Hs.0	-	no unigene cluster for this sequence
GGGGGTGGGG	Hs.435051	CDKN2D	Cyclin-dependent kinase inhibitor 2D (p19, inhibits CDK4)
GGGAAAGAGG	Hs.276694	FAM9C	Family with sequence similarity 9, member C
TGGAAGCACT	Hs.624	IL8	Interleukin 8
CCACTACCAC	Hs.0	-	no unigene cluster for this sequence
AGGGAAGGAG	Hs.435231	-	Transcribed locus
TAAACTTGCT	Hs.374378	CKS1B	CDC28 protein kinase regulatory subunit 1B
GGGGACTGAT	Hs.0	-	no unigene cluster for this sequence
TAAGAAGCTG	Hs.0	-	no unigene cluster for this sequence
CTAAGCACTT	Hs.136885	RNF6	Ring finger protein (C3H2C3 type) 6
ATGCAGGAAT	Hs.21016	COCH	Coagulation factor C homolog, cochlin (Limulus polyphemus)
TATTTTTATA	Hs.259605	PIGV	Phosphatidylinositol glycan anchor biosynthesis, class V
GCAAGACTAC	Hs.520989	FGL2	Fibrinogen-like 2
TATGTTGGGG	Hs.17883	PPM1G	Protein phosphatase 1G (formerly 2C), magnesium-dependent, gamma isoform
CAATAAAGTT	Hs.629672	-	Transcribed locus
ACAGCTAGGG	Hs.502914	DPP3	Dipeptidyl-peptidase 3
AAGCAAGGAA	Hs.567594	CXXC6	CXXC finger 6
TGGATGGAGG	Hs.0	-	no unigene cluster for this sequence
CCCCAGGCTC	Hs.515947	NBPF1	Neuroblastoma breakpoint family, member 1
TTCATTTCAG	Hs.599871	-	Transcribed locus
TTAACAGTCA	Hs.0	-	no unigene cluster for this sequence
GGAGAGTGAG	Hs.0	-	no unigene cluster for this sequence
GCAGGTGAAT	Hs.0	-	no unigene cluster for this sequence
AATTCTGCAC	Hs.0	-	no unigene cluster for this sequence
CTGGCTGGCT	Hs.147170	ST18	Suppression of tumorigenicity 18 (breast carcinoma) (zinc finger protein)
TGTGCCACTT	Hs.0	-	no unigene cluster for this sequence
CTCCAACATC	Hs.0	-	no unigene cluster for this sequence
TTCTTACTTA	Hs.131704	NRP1	Neuropilin 1
GAAACAAGTG	Hs.591696	RASGEF1B	RasGEF domain family, member 1B
AGAAAGAAAA	Hs.591908	PALM2-AKAP2	PALM2-AKAP2 protein
AGCTCCTGGC	Hs.191460	NICN1	Nicolin 1
TCTTTGTTGT	Hs.648541	SEPP1	Selenoprotein P, plasma, 1
TTCATACAAC	Hs.0	-	no unigene cluster for this sequence
CTAAGAACAC	Hs.434914	FRMD6	FERM domain containing 6
TGGTGTATGT	Hs.0	-	no unigene cluster for this sequence
TCACCGTACA	Hs.0	-	no unigene cluster for this sequence
GAGGGCAGTT	Hs.0	-	no unigene cluster for this sequence
GTAAAACCTG	Hs.608752	-	Transcribed locus
[truncated: 8,405 more rows]

## Sheet: Suppl Table 3
Supplementary Table 3. A total of 17,588 tags expressed in the N0 tumor SAGE library.
[truncated: 17,589 more rows]

[truncated: 2 more sheets: Suppl Table 4, Suppl Table 5]
