# Supplementary material for: Searching for molecular markers in head and neck squamous cell carcinomas (HNSCC) by statistical and bioinformatic analysis of larynx-derived SAGE libraries
Source: BMC Med Genomics. 2008 Nov 11;1:56. doi: 10.1186/1755-8794-1-56 (PMC2629771; doi:10.1186/1755-8794-1-56)
Supplement: Additional file 2 — Supplementary Table 6. Sixty top-up regulated tags in aggressive versus non-aggressive larynx library. Supplementary Table 7. Sixty top-down regulated tags in aggressive versus non-aggressive larynx library. Supplementary Table 8. Sixty top-up regulated tags in aggressive versus normal larynx library. Supplementary Table 9. Sixty top-down regulated tags in aggressive versus normal larynx library. Supplementary Table 10. Sixty top-up regulated tags in non-aggressive versus normal larynx library. Supplementary Table 11. Sixty top-down regulated tags in non-aggressive versus normal larynx library. [file 1755-8794-1-56-S2.xls]

## Sheet: Suppl Table 6
Supplementary Table 6. Sixty top up regulated tags in aggressive versus non-aggressive larynx library. Absolute and normalized frequencies of each tag in tumor and control libraries, and the corresponding Unigene ID, gene symbol and description according to SAGEmap and SAGE Genie databases. A: aggressive library, NA: non-aggressive library, N: normal control library.
	Absolute frequency			Normalized frequency			SAGEmap Annotation			SAGE Genie Annotation
Tag	A	NA	N	A	NA	A / NA	Unigene ID	Gene symbol	Description	Unigene ID	Gene symbol	Description
GTCTCTTGGG	72	1	1	72	0.47443	151.761	594095	CMIP	C-Maf-inducing protein	Hs.594095	CMIP	C-Maf-inducing protein
ATATTCTTTG	154	7	4	154	3.32101	46.3715	515947	NBPF10	Neuroblastoma breakpoint family, member 10	Hs.44102	INCA	Inhibitory caspase recruitment domain (CARD) protein
ATAATCTTTG	15	1	0	15	0.47443	31.6169	[* TAG NOT FOUNDED IN MAP *]			[* TAG NOT FOUNDED IN MAP *]
CCTAGCTGGT	14	1	0	14	0.47443	29.5091	[* TAG NOT FOUNDED IN MAP *]			[* TAG NOT FOUNDED IN MAP *]
CACCTAATGG	67	5	1	67	2.37215	28.2444	[* TAG NOT FOUNDED IN MAP *]			[* TAG NOT FOUNDED IN MAP *]
GACTCTTCAG	24	2	1	24	0.948859	25.2935	534293	SERPINA3	Serpin peptidase inhibitor, clade A (alpha-1 antiproteinase, antitrypsin), m...	Hs.534293	SERPINA3	Serpin peptidase inhibitor, clade A (alpha-1 antiproteinase, antitrypsin), member 3
GACCACCTTT	12	1	2	12	0.47443	25.2935	389137	MFAP2	Microfibrillar-associated protein 2	Hs.389137	MFAP2	Microfibrillar-associated protein 2
GGTGGTGTCT	34	3	19	34	1.42329	23.8883	2704	GPX2	Glutathione peroxidase 2 (gastrointestinal)	Hs.2704	GPX2	Glutathione peroxidase 2 (gastrointestinal)
TGGGTTAATA	11	1	0	11	0.47443	23.1857	[* TAG NOT FOUNDED IN MAP *]			[* TAG NOT FOUNDED IN MAP *]
GCATAAATAG	11	1	2	11	0.47443	23.1857	381123	RPL21	Ribosomal protein L21	[* TAG NOT FOUNDED IN MAP *]
CCACTACACT	11	1	11	11	0.47443	23.1857	478275	TNFSF10	Tumor necrosis factor (ligand) superfamily, member 10	Hs.478275	TNFSF10	Tumor necrosis factor (ligand) superfamily, member 10
GCATTAATAG	10	1	1	10	0.47443	21.0779	[* TAG NOT FOUNDED IN MAP *]			[* TAG NOT FOUNDED IN MAP *]
GCTTTCTCAC	48	5	48	48	2.37215	20.2348	546269	RPL10A	Ribosomal protein L10a	[* TAG NOT FOUNDED IN MAP *]
GATTTTATAA	9	1	0	9	0.47443	18.9702	659345		Transcribed locus	Hs.624887		Transcribed locus
GACATCAAGT	9	1	55	9	0.47443	18.9702	654568	KRT19	Keratin 19	Hs.654568	KRT19	Keratin 19
ATGTGAAGAA	8	1	3	8	0.47443	16.8624	13662	TMEM109	Transmembrane protein 109	Hs.13662	TMEM109	Transmembrane protein 109
GGCACAATCA	8	1	3	8	0.47443	16.8624	464416	USP14	Ubiquitin specific peptidase 14 (tRNA-guanine transglycosylase)	Hs.464416	USP14	Ubiquitin specific peptidase 14 (tRNA-guanine transglycosylase)
CTGGGTTAAA	8	1	4	8	0.47443	16.8624	[* TAG NOT FOUNDED IN MAP *]			[* TAG NOT FOUNDED IN MAP *]
GGAACTTTTA	8	1	9	8	0.47443	16.8624	162016	SULF2	Sulfatase 2	Hs.162016	SULF2	Sulfatase 2
TTGGGTCCTC	7	1	0	7	0.47443	14.7546	484195	LOC153222	Adult retina protein	Hs.634654		Transcribed locus, moderately similar to XP_001111983.1 similar to Very hypothetical protein [Macaca mulatta]
TAGGGCATCT	7	1	0	7	0.47443	14.7546	546298	SUMO2	SMT3 suppressor of mif two 3 homolog 2 (S. cerevisiae)	[* TAG NOT FOUNDED IN MAP *]
TGAGGTTCCC	7	1	1	7	0.47443	14.7546	483444	CXCL14	Chemokine (C-X-C motif) ligand 14	Hs.483444	CXCL14	Chemokine (C-X-C motif) ligand 14
CCCATCGTGC	7	1	3	7	0.47443	14.7546	[* TAG NOT FOUNDED IN MAP *]			Hs.567859		Transcribed locus, strongly similar to XP_001089347.1
CAGAAATGAA	7	1	3	7	0.47443	14.7546	81424	SUMO1	SMT3 suppressor of mif two 3 homolog 1 (S. cerevisiae)	Hs.81424	SUMO1	SMT3 suppressor of mif two 3 homolog 1 (S. cerevisiae)
CGGTTTCCAA	7	1	3	7	0.47443	14.7546	496255	PRKCZ	Protein kinase C, zeta	Hs.496255	PRKCZ	Protein kinase C, zeta
TTAATTCTTT	7	1	3	7	0.47443	14.7546	77578	USP9X	Ubiquitin specific peptidase 9, X-linked	Hs.77578	USP9X	Ubiquitin specific peptidase 9, X-linked
AGCGAGAGAG	7	1	4	7	0.47443	14.7546	449278	BRD9	Bromodomain containing 9	Hs.449278	BRD9	Bromodomain containing 9
AAAGAACAGA	7	1	5	7	0.47443	14.7546	636798		Transcribed locus	Hs.613965		Transcribed locus
AAAGTCTAGA	20	3	13	20	1.42329	14.052	523852	CCND1	Cyclin D1	Hs.523852	CCND1	Cyclin D1
CCCCCTGCAG	18	3	2	18	1.42329	12.6468	408488	MSLN	Mesothelin	Hs.408488	MSLN	Mesothelin
GACTCCAAAA	6	1	0	6	0.47443	12.6468	595011		Transcribed locus	Hs.595011		Transcribed locus
CGCCCTTTCC	6	1	0	6	0.47443	12.6468	483444	CXCL14	Chemokine (C-X-C motif) ligand 14	Hs.592188	ZC3H7B	Zinc finger CCCH-type containing 7B
GCCACAGTAC	6	1	0	6	0.47443	12.6468	55044	DKFZP586H2123	Regeneration associated muscle protease	Hs.55044	DKFZP586H2123	Regeneration associated muscle protease
TTGGAGACTC	6	1	0	6	0.47443	12.6468	546271	PCBP2	Poly(rC) binding protein 2	Hs.546271	PCBP2	Poly(rC) binding protein 2
ACCCTGGGCA	6	1	1	6	0.47443	12.6468	654792	NADK	NAD kinase	Hs.654792	NADK	NAD kinase
CGGCTGCCCA	6	1	1	6	0.47443	12.6468	349470	SNCG	Synuclein, gamma (breast cancer-specific protein 1)	Hs.349470	SNCG	Synuclein, gamma (breast cancer-specific protein 1)
TTGGGCCTCT	6	1	1	6	0.47443	12.6468	632703	RPL41	Ribosomal protein L41	[* TAG NOT FOUNDED IN MAP *]
GAGGGAGGTT	6	1	2	6	0.47443	12.6468	169047	NCAN	Neurocan	[* TAG NOT FOUNDED IN MAP *]
GGGAGGGCGC	6	1	4	6	0.47443	12.6468	483444	CXCL14	Chemokine (C-X-C motif) ligand 14	Hs.631696	LOC283731	Hypothetical protein LOC283731
GCCCCCTTCC	6	1	4	6	0.47443	12.6468	212680	TNFRSF18	Tumor necrosis factor receptor superfamily, member 18	Hs.212680	TNFRSF18	Tumor necrosis factor receptor superfamily, member 18
GCAAGAAAGT	6	1	5	6	0.47443	12.6468	523443	HBB	Hemoglobin, beta	Hs.523443	HBB	Hemoglobin, beta
TTGTTATTGC	6	1	6	6	0.47443	12.6468	631827	ANXA7	Annexin A7	Hs.631827	ANXA7	Annexin A7
AGGCTCCTGG	31	6	5	31	2.84658	10.8903	483444	CXCL14	Chemokine (C-X-C motif) ligand 14	Hs.483444	CXCL14	Chemokine (C-X-C motif) ligand 14
TAGAAAGGCA	10	2	21	10	0.948859	10.539	503093	ZFP36L2	Zinc finger protein 36, C3H type-like 2	[* TAG NOT FOUNDED IN MAP *]
TGTCTGAGGG	5	1	0	5	0.47443	10.539	663639	C6orf148	Chromosome 6 open reading frame 148	Hs.663639	C6orf148	Chromosome 6 open reading frame 148
CTGCCGAGCT	5	1	0	5	0.47443	10.539	93002	UBE2C	Ubiquitin-conjugating enzyme E2C	Hs.93002	UBE2C	Ubiquitin-conjugating enzyme E2C
TCCTGCTGGC	5	1	0	5	0.47443	10.539	645835	PSAP	Prosaposin (variant Gaucher disease and variant metachromatic leukodystrophy...	Hs.149957	RPS6KA1	Ribosomal protein S6 kinase, 90kDa, polypeptide 1
CCTTCCAATT	5	1	1	5	0.47443	10.539	659997	FHAD1	Forkhead-associated (FHA) phosphopeptide binding domain 1	[* TAG NOT FOUNDED IN MAP *]
TAAGGAGTGA	5	1	1	5	0.47443	10.539	[* TAG NOT FOUNDED IN MAP *]			Hs.660109	RRP15	Ribosomal RNA processing 15 homolog (S. cerevisiae)
CCTAGCTGGG	5	1	1	5	0.47443	10.539	356331	PPIA	Peptidylprolyl isomerase A (cyclophilin A)	Hs.586811	LOC283516	Hypothetical protein LOC283516
AGGAAGCTGC	5	1	1	5	0.47443	10.539	408018	RPL36	Ribosomal protein L36	Hs.132989	POMT2	Protein-O-mannosyltransferase 2
GAAAAATGGC	5	1	1	5	0.47443	10.539	654675	CSNK2A1P	Casein kinase 2, alpha 1 polypeptide pseudogene	Hs.298863	FLJ23577	KPL2 protein
CGACGAGGAG	5	1	1	5	0.47443	10.539	9999	EMP3	Epithelial membrane protein 3	Hs.9999	EMP3	Epithelial membrane protein 3
TTGGGGGTTT	5	1	1	5	0.47443	10.539	524910	FTH1	Ferritin, heavy polypeptide 1	[* TAG NOT FOUNDED IN MAP *]
CCTGGAATGA	5	1	1	5	0.47443	10.539	400876	LOC388796	Hypothetical LOC388796	Hs.400876	LOC388796	Hypothetical LOC388796
GCTGTTGCAT	5	1	1	5	0.47443	10.539	498548	RBM17	RNA binding motif protein 17	Hs.498548	RBM17	RNA binding motif protein 17
CAATAAAATG	5	1	1	5	0.47443	10.539	222510	DAZAP1	DAZ associated protein 1	Hs.553621	OR4S2	Olfactory receptor, family 4, subfamily S, member 2
CTAAGGCACT	5	1	1	5	0.47443	10.539	695299		Transcribed locus	[* TAG NOT FOUNDED IN MAP *]
CTCGAGCGGC	18	4	1	18	1.89772	9.48508	476052	SNRK	SNF related kinase	Hs.453951	NRG1	Neuregulin 1
CCGTGCTCAT	18	4	17	18	1.89772	9.48508	9857	DCXR	Dicarbonyl/L-xylulose reductase	Hs.9857	DCXR	Dicarbonyl/L-xylulose reductase
GCATTTTGTG	9	2	4	9	0.948859	9.48508	368527	TOLLIP	Toll interacting protein	Hs.368527	TOLLIP	Toll interacting protein

## Sheet: Suppl Table 7
Supplementary Table 7. Sixty top down regulated tags in aggressive versus non-aggressive larynx library. Absolute and normalized frequencies of each tag in tumor and control libraries, and the corresponding Unigene ID, gene symbol and description according to SAGEmap and SAGE Genie databases. A: aggressive library, NA: non-aggressive library, N: normal control library.
	Absolute frequency			Normalized frequency			SAGEmap Annotation			SAGE Genie Annotation
Tag	A	NA	N	A	NA	NA / N	Unigene ID	Gene symbol	Description	Unigene ID	Gene symbol	Description
TAAACCAAAT	10	1063	0	10	504.319	50.4319	382696		Clone IMAGE:274150, mRNA sequence	Hs.105924	DEFB4	Defensin, beta 4
CTCCCCCAAA	2	133	138	2	63.0991	31.5496	648398	IGHA1	Immunoglobulin heavy constant alpha 1	Hs.648398	IGHA1	Immunoglobulin heavy constant alpha 1
CTCCCCCAAG	4	221	341	4	104.849	26.2122	648398	IGHA1	Immunoglobulin heavy constant alpha 1	Hs.648398	IGHA1	Immunoglobulin heavy constant alpha 1
GTGCCCGTGC	2	94	63	2	44.5964	22.2982	524219	TPI1	Triosephosphate isomerase 1	Hs.524219	TPI1	Triosephosphate isomerase 1
GTCTGTGCAG	1	42	5	1	19.926	19.926	104570	KLK8	Kallikrein-related peptidase 8	Hs.104570	KLK8	Kallikrein-related peptidase 8
GGAGTGTGCG	1	41	16	1	19.4516	19.4516	4944	C9orf58	Chromosome 9 open reading frame 58	Hs.4944	C9orf58	Chromosome 9 open reading frame 58
TACATAATTA	2	80	23	2	37.9544	18.9772	523789	TncRNA	Trophoblast-derived noncoding RNA	Hs.523789	TncRNA	Trophoblast-derived noncoding RNA
GTGCGCCGGA	1	39	2	1	18.5028	18.5028	2785	KRT17	Keratin 17	Hs.444316		Transcribed locus, weakly similar to XP_001087998.1 similar to IQ motif containing F4 [Macaca mulatta]
TACCTGCAAA	1	39	46	1	18.5028	18.5028	647047	NCF1	Neutrophil cytosolic factor 1, (chronic granulomatous disease, autosomal 1)	Hs.647047	NCF1	Neutrophil cytosolic factor 1, (chronic granulomatous disease, autosomal 1)
ACTGAGGAAA	1	37	0	1	17.5539	17.5539	450230	IGFBP3	Insulin-like growth factor binding protein 3	Hs.450230	IGFBP3	Insulin-like growth factor binding protein 3
GCTTTTTTTG	1	37	63	1	17.5539	17.5539	654435	AKR1A1	Aldo-keto reductase family 1, member A1 (aldehyde reductase)	Hs.661446		HC6 (HC6)
GGCTTCTAAC	6	210	26	6	99.6302	16.605	568518	SPRR2E	Small proline-rich protein 2E	Hs.568518	SPRR2E	Small proline-rich protein 2E
CCTGGGAAGT	1	35	18	1	16.605	16.605	89603	MUC1	Mucin 1, cell surface associated	Hs.89603	MUC1	Mucin 1, cell surface associated
GCCCTATGCG	1	35	156	1	16.605	16.605	441280	LYPD2	LY6/PLAUR domain containing 2	Hs.441280	LYPD2	LY6/PLAUR domain containing 2
AGCTTCCACC	1	32	3	1	15.1817	15.1817	490252	SPRR2F	Small proline-rich protein 2F	Hs.490252	SPRR2F	Small proline-rich protein 2F
GCGGAGGTGG	1	30	66	1	14.2329	14.2329	648398	IGHA1	Immunoglobulin heavy constant alpha 1	Hs.648398	IGHA1	Immunoglobulin heavy constant alpha 1
CTTCTACTAA	2	55	46	2	26.0936	13.0468	522401	FAM129B	Family with sequence similarity 129, member B	Hs.522401	FAM129B	Family with sequence similarity 129, member B
TCCAGGGGCC	1	27	40	1	12.8096	12.8096	170835	UCHL5IP	UCHL5 interacting protein	[* TAG NOT FOUNDED IN MAP *]
AGTCTGCTGG	1	26	13	1	12.3352	12.3352	298713	C10orf99	Chromosome 10 open reading frame 99	Hs.298713	C10orf99	Chromosome 10 open reading frame 99
TTTCCTGCTC	28	706	1845	28	334.947	11.9624	139322	SPRR3	Small proline-rich protein 3	Hs.139322	SPRR3	Small proline-rich protein 3
TGGCTAAAAA	1	23	11	1	10.9119	10.9119	535762	SNHG8	Small nucleolar RNA host gene (non-protein coding) 8	Hs.535762	SNHG8	Small nucleolar RNA host gene (non-protein coding) 8
GGGTTGGCTT	1	22	21	1	10.4375	10.4375	523084	SFTPA2B	Surfactant, pulmonary-associated protein A2B	Hs.656888	GPRASP2	G protein-coupled receptor associated sorting protein 2
GAATAAATGT	1	21	2	1	9.96302	9.96302	103934	FKBP9	FK506 binding protein 9, 63 kDa	Hs.446691	FKBP9L	FK506 binding protein 9-like
TAAGGCTTAA	5	103	55	5	48.8662	9.77325	275464	KLK10	Kallikrein-related peptidase 10	Hs.275464	KLK10	Kallikrein-related peptidase 10
AGAACCTTCC	6	121	27	6	57.406	9.56766	181244	HLA-A	Major histocompatibility complex, class I, A	Hs.181244	HLA-A	Major histocompatibility complex, class I, A
TACCTGCAGA	194	3907	3948	194	1853.6	9.55462	416073	S100A8	S100 calcium binding protein A8	Hs.416073	S100A8	S100 calcium binding protein A8
TATTGACAAC	1	20	14	1	9.48859	9.48859	50382	TJP2	Tight junction protein 2 (zona occludens 2)	Hs.50382	TJP2	Tight junction protein 2 (zona occludens 2)
GAAGCACAAG	4	79	24	4	37.4799	9.36998	433845	KRT6A	Keratin 6A	Hs.654613	KRT6C	Keratin 6C
GGGTCTGAGG	3	57	218	3	27.0425	9.01416	657412		CDNA FLJ39287 fis, clone OCBBF2011897	Hs.657412		CDNA FLJ39287 fis, clone OCBBF2011897
CTTAAATCTG	1	19	4	1	9.01416	9.01416	445203	DNAJA1	DnaJ (Hsp40) homolog, subfamily A, member 1	[* TAG NOT FOUNDED IN MAP *]
AGTGCAGGGA	2	37	9	2	17.5539	8.77695	449585	IGL@	Immunoglobulin lambda locus	Hs.646763	LOC645960	Similar to ribosomal protein L10
TAGAGATTTG	4	72	24	4	34.1589	8.53973	181300	SEL1L	Sel-1 suppressor of lin-12-like (C. elegans)	[* TAG NOT FOUNDED IN MAP *]
GTGCTGGTGC	1	18	2	1	8.53973	8.53973	9613	ANGPTL4	Angiopoietin-like 4	Hs.9613	ANGPTL4	Angiopoietin-like 4
TGCCCCTGAA	1	18	2	1	8.53973	8.53973	441975	XAF1	XIAP associated factor-1	Hs.441975	XAF1	XIAP associated factor-1
TAATTCTTCT	1	18	4	1	8.53973	8.53973	491494	CCT3	Chaperonin containing TCP1, subunit 3 (gamma)	Hs.491494	CCT3	Chaperonin containing TCP1, subunit 3 (gamma)
TGGCTTAAAT	1	18	7	1	8.53973	8.53973	433213	HIG2	Hypoxia-inducible protein 2	Hs.433213	HIG2	Hypoxia-inducible protein 2
TACTGCAGAA	3	54	19	3	25.6192	8.53973	534221		CDNA FLJ26557 fis, clone LNF01992	Hs.534221		CDNA FLJ26557 fis, clone LNF01992
CTTGTAATCC	3	52	3	3	24.6703	8.22345	493709	NOL6	Nucleolar protein family 6 (RNA-associated)	Hs.493709	NOL6	Nucleolar protein family 6 (RNA-associated)
GAAATCCAAA	2	34	0	2	16.1306	8.0653	500645	ALDH18A1	Aldehyde dehydrogenase 18 family, member A1	[* TAG NOT FOUNDED IN MAP *]
TGGGTGAAAA	1	17	1	1	8.0653	8.0653	359698	DDC	Dopa decarboxylase (aromatic L-amino acid decarboxylase)	Hs.668060	PLA2G4E	Phospholipase A2, group IVE
TGCCTGCAGA	1	17	20	1	8.0653	8.0653	661757		FLJ00387 protein	Hs.661757		FLJ00387 protein
GTGGCTCACA	4	66	14	4	31.3124	7.82809	433381	C6orf89	Chromosome 6 open reading frame 89	Hs.462833	SLFN13	Schlafen family member 13
TAAATAATTT	2	33	3	2	15.6562	7.82809	1197	HSPE1	Heat shock 10kDa protein 1 (chaperonin 10)	Hs.1197	HSPE1	Heat shock 10kDa protein 1 (chaperonin 10)
CTGCAGGAAA	1	16	3	1	7.59087	7.59087	689169		MRNA; cDNA DKFZp686B07124 (from clone DKFZp686B07124)	Hs.568012		Transcribed locus, moderately similar to NP_068778.1 phosphatase 1, regulatory (inhibitor) subunit 11 isoform 1 [Homo sapiens]
CTTCTTGCCC	1	16	3	1	7.59087	7.59087	449630	HBA1	Hemoglobin, alpha 1	Hs.654744	HBA2	Hemoglobin, alpha 2
TGAGTGGTAG	1	16	4	1	7.59087	7.59087	594444	LMNA	Lamin A/C	Hs.594444	LMNA	Lamin A/C
TTATGGATCT	1	16	5	1	7.59087	7.59087	302963	SPON2	Spondin 2, extracellular matrix protein	Hs.302963	SPON2	Spondin 2, extracellular matrix protein
CGGCTGAATT	2	30	85	2	14.2329	7.11644	464071	PGD	Phosphogluconate dehydrogenase	Hs.464071	PGD	Phosphogluconate dehydrogenase
GGCTCCTCGA	1	15	5	1	7.11644	7.11644	370937	TAPBP	TAP binding protein (tapasin)	Hs.370937	TAPBP	TAP binding protein (tapasin)
TGCTGCCTTT	1	15	22	1	7.11644	7.11644	660027	CAPNS2	Calpain, small subunit 2	Hs.660027	CAPNS2	Calpain, small subunit 2
TTGAATCCCC	4	59	17	4	27.9913	6.99784	112341	PI3	Peptidase inhibitor 3, skin-derived (SKALP)	Hs.112341	PI3	Peptidase inhibitor 3, skin-derived (SKALP)
GTGCTGGACC	3	44	16	3	20.8749	6.9583	434081	PSME2	Proteasome (prosome, macropain) activator subunit 2 (PA28 beta)	Hs.512410	PSME2	Proteasome (prosome, macropain) activator subunit 2 (PA28 beta)
GCCCACACAG	5	73	36	5	34.6334	6.92667	1690	FGFBP1	Fibroblast growth factor binding protein 1	Hs.1690	FGFBP1	Fibroblast growth factor binding protein 1
GTGCGGAGGA	3	43	1	3	20.4005	6.80016	632144	SAA1	Serum amyloid A1	Hs.632144	SAA1	Serum amyloid A1
GTGGCCACGG	107	1515	3758	107	718.761	6.71739	112405	S100A9	S100 calcium binding protein A9	Hs.112405	S100A9	S100 calcium binding protein A9
TAGGTGTCTA	2	28	4	2	13.284	6.64201	374596	TPT1	Tumor protein, translationally-controlled 1	Hs.18166		Transcribed locus, strongly similar to XP_531158.1 hypothetical protein XP_531158 [Pan troglodytes]
TTGCTCACAA	2	28	13	2	13.284	6.64201	572830		CDNA clone IMAGE:5272822	Hs.596857		CDNA clone IMAGE:4795773
CTGCTAAAAG	1	14	32	1	6.64201	6.64201	518198	CSTA	Cystatin A (stefin A)	[* TAG NOT FOUNDED IN MAP *]
TGTGCCAGTG	1	14	104	1	6.64201	6.64201	331555	SPINK5	Serine peptidase inhibitor, Kazal type 5	[* TAG NOT FOUNDED IN MAP *]
TGTATGTAAA	2	27	25	2	12.8096	6.4048	275464	KLK10	Kallikrein-related peptidase 10	Hs.275464	KLK10	Kallikrein-related peptidase 10
GGCCCAGGCC	3	40	216	3	18.9772	6.32573	531682	ALDH3A1	Aldehyde dehydrogenase 3 family, memberA1	Hs.531682	ALDH3A1	Aldehyde dehydrogenase 3 family, memberA1

## Sheet: Suppl Table 8
Supplementary Table 8. Sixty top up regulated tags in aggressive versus normal larynx library. Absolute and normalized frequencies of each tag in tumor and control libraries, and the corresponding Unigene ID, gene symbol and description according to SAGEmap and SAGE Genie databases. A: aggressive library, NA: non-aggressive library, N: normal control library.
	Absolute frequency			Normalized frequency			SAGEmap Annotation			SAGE Genie Annotation
Tag	A	NA	N	A	N	A / N	Unigene ID	Gene symbol	Description	Unigene ID	Gene symbol	Description
GTCTCTTGGG	72	1	1	72	0.443888	162.203	594095	CMIP	C-Maf-inducing protein	Hs.594095	CMIP	C-Maf-inducing protein
CACCTAATGG	67	5	1	67	0.443888	150.939	[* TAG NOT FOUNDED IN MAP *]			[* TAG NOT FOUNDED IN MAP *]
ATATTCTTTG	154	7	4	154	1.77555	86.7337	515947	NBPF10	Neuroblastoma breakpoint family, member 10	Hs.44102	INCA	Inhibitory caspase recruitment domain (CARD) protein
GGTTGAAAAA	36	0	1	36	0.443888	81.1016	446545		Transcribed locus, weakly similar to XP_224295.4 similar to RIKEN cDNA 3110...	Hs.483238	ARHGAP29	Rho GTPase activating protein 29
GACTCTTCAG	24	2	1	24	0.443888	54.0677	534293	SERPINA3	Serpin peptidase inhibitor, clade A (alpha-1 antiproteinase, antitrypsin), m...	Hs.534293	SERPINA3	Serpin peptidase inhibitor, clade A (alpha-1 antiproteinase, antitrypsin), member 3
CTCGAGCGGC	18	4	1	18	0.443888	40.5508	476052	SNRK	SNF related kinase	Hs.453951	NRG1	Neuregulin 1
TTCGGTTGGT	17	6	1	17	0.443888	38.298	172928	COL1A1	Collagen, type I, alpha 1	[* TAG NOT FOUNDED IN MAP *]
GTCATAGCTG	14	9	1	14	0.443888	31.5395	459790	VPS13A	Vacuolar protein sorting 13 homolog A (S. cerevisiae)	Hs.25924	AJAP1	Adherens junction associated protein 1
TGGCCCCAGG	13	15	1	13	0.443888	29.2867	110675	APOC1	Apolipoprotein C-I	Hs.110675	APOC1	Apolipoprotein C-I
GATCTCTTGT	12	0	1	12	0.443888	27.0339	[* TAG NOT FOUNDED IN MAP *]			Hs.144725	GRAMD1B	GRAM domain containing 1B
CTGGGTTATA	12	3	1	12	0.443888	27.0339	[* TAG NOT FOUNDED IN MAP *]			[* TAG NOT FOUNDED IN MAP *]
CTCCTTAAGA	11	4	1	11	0.443888	24.781	699303	GOSR1	Golgi SNAP receptor complex member 1	Hs.556827		CDNA FLJ31789 fis, clone NT2RI2008656
CCTTGACCAA	11	16	1	11	0.443888	24.781	369052	SELT	Selenoprotein T	Hs.369052	SELT	Selenoprotein T
CCAGGGGAGA	51	186	5	51	2.21944	22.9788	532634	IFI27	Interferon, alpha-inducible protein 27	Hs.532634	IFI27	Interferon, alpha-inducible protein 27
GTTATAATAC	20	7	2	20	0.887775	22.5282	510078	SGK	Serum/glucocorticoid regulated kinase	Hs.510078	SGK	Serum/glucocorticoid regulated kinase
CAGCCTGGGG	10	0	1	10	0.443888	22.5282	72026	PRSS21	Protease, serine, 21 (testisin)	Hs.72026	PRSS21	Protease, serine, 21 (testisin)
CCTAGACTGG	10	0	1	10	0.443888	22.5282	522746	CLDN2	Claudin 2	[* TAG NOT FOUNDED IN MAP *]
GCATTAATAG	10	1	1	10	0.443888	22.5282	[* TAG NOT FOUNDED IN MAP *]			[* TAG NOT FOUNDED IN MAP *]
GATAATTCTT	19	0	2	19	0.887775	21.4018	[* TAG NOT FOUNDED IN MAP *]			[* TAG NOT FOUNDED IN MAP *]
CCCCCTGCAG	18	3	2	18	0.887775	20.2754	408488	MSLN	Mesothelin	Hs.408488	MSLN	Mesothelin
CCTATCAGTA	9	0	1	9	0.443888	20.2754	255462	MSMB	Microseminoprotein, beta-	Hs.255462	MSMB	Microseminoprotein, beta-
TTCGGGTGTG	9	4	1	9	0.443888	20.2754	592049	PLK1	Polo-like kinase 1 (Drosophila)	Hs.592049	PLK1	Polo-like kinase 1 (Drosophila)
GGATTGGCCT	52	30	6	52	2.66333	19.5245	437594	RPLP2	Ribosomal protein, large, P2	[* TAG NOT FOUNDED IN MAP *]
CAGGTTTCAT	326	95	40	326	17.7555	18.3605	483444	CXCL14	Chemokine (C-X-C motif) ligand 14	Hs.483444	CXCL14	Chemokine (C-X-C motif) ligand 14
TGGAAATGAC	40	28	5	40	2.21944	18.0226	172928	COL1A1	Collagen, type I, alpha 1	Hs.699170	COL1A1	Collagen, type I, alpha 1
ACCCTGCCAA	16	16	2	16	0.887775	18.0226	193832	GPATCH4	G patch domain containing 4	Hs.231895		CDNA FLJ38271 fis, clone FCBBF3002782, moderately similar to Leptin receptor
AATTTCCAGT	8	0	1	8	0.443888	18.0226	98785	FGFBP2	Fibroblast growth factor binding protein 2	Hs.98785	FGFBP2	Fibroblast growth factor binding protein 2
CCCATCGCCC	8	2	1	8	0.443888	18.0226	[* TAG NOT FOUNDED IN MAP *]			[* TAG NOT FOUNDED IN MAP *]
CTGGGACTGA	8	12	1	8	0.443888	18.0226	515255	LSM4	LSM4 homolog, U6 small nuclear RNA associated (S. cerevisiae)	Hs.515255	LSM4	LSM4 homolog, U6 small nuclear RNA associated (S. cerevisiae)
CCAATAAAGT	31	0	4	31	1.77555	17.4594	529571	RBP1	Retinol binding protein 1, cellular	Hs.529571	RBP1	Retinol binding protein 1, cellular
TGCTGCCTGT	28	91	4	28	1.77555	15.7698	118110	BST2	Bone marrow stromal cell antigen 2	Hs.118110	BST2	Bone marrow stromal cell antigen 2
ATCAAAGGTT	14	7	2	14	0.887775	15.7698	357004	OLFML2A	Olfactomedin-like 2A	Hs.357004	OLFML2A	Olfactomedin-like 2A
GGAATGAGAA	7	0	1	7	0.443888	15.7698	373550	TGIF1	TGFB-induced factor homeobox 1	Hs.594154		Transcribed locus
TGAGGTTCCC	7	1	1	7	0.443888	15.7698	483444	CXCL14	Chemokine (C-X-C motif) ligand 14	Hs.483444	CXCL14	Chemokine (C-X-C motif) ligand 14
ATAAAGCTAC	7	3	1	7	0.443888	15.7698	533543	F8A1	Coagulation factor VIII-associated (intronic transcript) 1	Hs.533543	F8A1	Coagulation factor VIII-associated (intronic transcript) 1
ATGTGAAGAG	73	44	11	73	4.88276	14.9505	111779	SPARC	Secreted protein, acidic, cysteine-rich (osteonectin)	Hs.111779	SPARC	Secreted protein, acidic, cysteine-rich (osteonectin)
GCAACTTAGA	13	19	2	13	0.887775	14.6433	591484	LAMC2	Laminin, gamma 2	Hs.591484	LAMC2	Laminin, gamma 2
CGCCGACGAT	45	552	7	45	3.10721	14.4824	523847	IFI6	Interferon, alpha-inducible protein 6	Hs.523847	IFI6	Interferon, alpha-inducible protein 6
AGGCTCCTGG	31	6	5	31	2.21944	13.9675	483444	CXCL14	Chemokine (C-X-C motif) ligand 14	Hs.483444	CXCL14	Chemokine (C-X-C motif) ligand 14
GCCAGGTTGC	12	0	2	12	0.887775	13.5169	374191	LEPREL1	Leprecan-like 1	Hs.374191	LEPREL1	Leprecan-like 1
GACCACCTTT	12	1	2	12	0.887775	13.5169	389137	MFAP2	Microfibrillar-associated protein 2	Hs.389137	MFAP2	Microfibrillar-associated protein 2
ACCAAAAACC	12	5	2	12	0.887775	13.5169	172928	COL1A1	Collagen, type I, alpha 1	Hs.699170	COL1A1	Collagen, type I, alpha 1
ACCCTGGGCA	6	1	1	6	0.443888	13.5169	654792	NADK	NAD kinase	Hs.654792	NADK	NAD kinase
CGGCTGCCCA	6	1	1	6	0.443888	13.5169	349470	SNCG	Synuclein, gamma (breast cancer-specific protein 1)	Hs.349470	SNCG	Synuclein, gamma (breast cancer-specific protein 1)
TTGGGCCTCT	6	1	1	6	0.443888	13.5169	632703	RPL41	Ribosomal protein L41	[* TAG NOT FOUNDED IN MAP *]
AAAAATAAAA	6	2	1	6	0.443888	13.5169	396358	TMEM106B	Transmembrane protein 106B	Hs.356549	SNRPD3	Small nuclear ribonucleoprotein D3 polypeptide 18kDa
TCAACAGCGT	6	2	1	6	0.443888	13.5169	591054	BID	BH3 interacting domain death agonist	Hs.591054	BID	BH3 interacting domain death agonist
GTCCTGGAGG	6	5	1	6	0.443888	13.5169	476697		Proteasome 26S subunit ATPase 1-like mRNA, partial sequence	Hs.356654	PSMC1	Proteasome (prosome, macropain) 26S subunit, ATPase, 1
GCCCCCTGCT	6	5	1	6	0.443888	13.5169	[* TAG NOT FOUNDED IN MAP *]			Hs.655043	RP13-122B23.3	Cofactor of BRCA1
AGATTCAAAC	6	7	1	6	0.443888	13.5169	108029	SH3BGRL	SH3 domain binding glutamic acid-rich protein like	Hs.108029	SH3BGRL	SH3 domain binding glutamic acid-rich protein like
TTTGTTGTAT	6	9	1	6	0.443888	13.5169	584957	TOR3A	Torsin family 3, member A	Hs.584957	TOR3A	Torsin family 3, member A
CCATAATGTT	6	10	1	6	0.443888	13.5169	170473	PLEK2	Pleckstrin 2	Hs.170473	PLEK2	Pleckstrin 2
TTGAATTCCC	17	8	3	17	1.33166	12.766	269109	SEMA3C	Sema domain, immunoglobulin domain (Ig), short basic domain, secreted, (sema...	Hs.269109	SEMA3C	Sema domain, immunoglobulin domain (Ig), short basic domain, secreted, (semaphorin) 3C
TTATGTTTAA	17	17	3	17	1.33166	12.766	406475	LUM	Lumican	Hs.406475	LUM	Lumican
GCATAAATAG	11	1	2	11	0.887775	12.3905	381123	RPL21	Ribosomal protein L21	[* TAG NOT FOUNDED IN MAP *]
TTTCTGTATG	11	9	2	11	0.887775	12.3905	180877	H3F3B	H3 histone, family 3B (H3.3B)	Hs.180877	H3F3B	H3 histone, family 3B (H3.3B)
CCTTTGAACA	20	7	4	20	1.77555	11.2641	444600	BOLA2	BolA homolog 2 (E. coli)	Hs.444600	BOLA2	BolA homolog 2 (E. coli)
TCAGACTTTG	10	5	2	10	0.887775	11.2641	656473	DTL	Denticleless homolog (Drosophila)	Hs.656473	DTL	Denticleless homolog (Drosophila)
AGCCTTGGTA	5	0	1	5	0.443888	11.2641	533258	CEL	Carboxyl ester lipase (bile salt-stimulated lipase)	Hs.533258	CEL	Carboxyl ester lipase (bile salt-stimulated lipase)
TAATAAAAGG	5	0	1	5	0.443888	11.2641	512675	RPS8	Ribosomal protein S8	Hs.471234	CCNYL1	Cyclin Y-like 1
CCTTCCAATT	5	1	1	5	0.443888	11.2641	659997	FHAD1	Forkhead-associated (FHA) phosphopeptide binding domain 1	[* TAG NOT FOUNDED IN MAP *]

## Sheet: Suppl Table 9
Supplementary Table 9. Sixty top down regulated tags in aggressive versus normal larynx library. Absolute and normalized frequencies of each tag in tumor and control libraries, and the corresponding Unigene ID, gene symbol and description according to SAGEmap and SAGE Genie databases. A: aggressive library, NA: non-aggressive library, N: normal control library.
	Absolute frequency			Normalized frequency			SAGEmap Annotation			SAGE Genie Annotation
Tag	A	NA	N	A	N	N / A	Unigene ID	Gene symbol	Description	Unigene ID	Gene symbol	Description
AAAGCGGGGC	1	6	823	1	365.32	365.32	654550	KRT13	Keratin 13	Hs.654550	KRT13	Keratin 13
GCCCTATGCG	1	35	156	1	69.2465	69.2465	441280	LYPD2	LY6/PLAUR domain containing 2	Hs.441280	LYPD2	LY6/PLAUR domain containing 2
GGAGGTGAGA	1	0	112	1	49.7154	49.7154	697198		Transcribed locus, moderately similar to XP_001110367.1 S100 calcium bindin...	[* TAG NOT FOUNDED IN MAP *]
CTCTAACTTC	1	0	110	1	48.8276	48.8276	408153	PRR4	Proline rich 4 (lacrimal)	Hs.654485	PRH1	Proline-rich protein HaeIII subfamily 1
TGTGCCAGTG	1	14	104	1	46.1643	46.1643	331555	SPINK5	Serine peptidase inhibitor, Kazal type 5	[* TAG NOT FOUNDED IN MAP *]
CTCCCCCAAG	4	221	341	4	151.366	37.8414	648398	IGHA1	Immunoglobulin heavy constant alpha 1	Hs.648398	IGHA1	Immunoglobulin heavy constant alpha 1
GGGTCTGAGG	3	57	218	3	96.7675	32.2558	657412		CDNA FLJ39287 fis, clone OCBBF2011897	Hs.657412		CDNA FLJ39287 fis, clone OCBBF2011897
GGCCCAGGCC	3	40	216	3	95.8797	31.9599	531682	ALDH3A1	Aldehyde dehydrogenase 3 family, memberA1	Hs.531682	ALDH3A1	Aldehyde dehydrogenase 3 family, memberA1
AAAATAAACC	1	8	71	1	31.516	31.516	192233	PPL	Periplakin	Hs.192233	PPL	Periplakin
CTCCCCCAAA	2	133	138	2	61.2565	30.6282	648398	IGHA1	Immunoglobulin heavy constant alpha 1	Hs.648398	IGHA1	Immunoglobulin heavy constant alpha 1
GCGGAGGTGG	1	30	66	1	29.2966	29.2966	648398	IGHA1	Immunoglobulin heavy constant alpha 1	Hs.648398	IGHA1	Immunoglobulin heavy constant alpha 1
TTTCCTGCTC	28	706	1845	28	818.973	29.249	139322	SPRR3	Small proline-rich protein 3	Hs.139322	SPRR3	Small proline-rich protein 3
TAATTTGCGT	3	0	194	3	86.1142	28.7047	696241	EMP1	Epithelial membrane protein 1	[* TAG NOT FOUNDED IN MAP *]
CGTGGGGCTG	1	1	63	1	27.9649	27.9649	298023	AQP5	Aquaporin 5	Hs.298023	AQP5	Aquaporin 5
GCTTTTTTTG	1	37	63	1	27.9649	27.9649	654435	AKR1A1	Aldo-keto reductase family 1, member A1 (aldehyde reductase)	Hs.661446		HC6 (HC6)
GTGGGCCACG	1	3	46	1	20.4188	20.4188	648398	IGHA1	Immunoglobulin heavy constant alpha 1	Hs.648398	IGHA1	Immunoglobulin heavy constant alpha 1
TACCTGCAAA	1	39	46	1	20.4188	20.4188	647047	NCF1	Neutrophil cytosolic factor 1, (chronic granulomatous disease, autosomal 1)	Hs.647047	NCF1	Neutrophil cytosolic factor 1, (chronic granulomatous disease, autosomal 1)
AGGGTGGTGA	2	4	90	2	39.9499	19.9749	451636	LOC342897	Similar to F-box only protein 2	Hs.451636	LOC342897	Similar to F-box only protein 2
CGGGAGCGCT	3	31	131	3	58.1493	19.3831	148590	CNFN	Cornifelin	Hs.148590	CNFN	Cornifelin
CGGCTGAATT	2	30	85	2	37.7304	18.8652	464071	PGD	Phosphogluconate dehydrogenase	Hs.464071	PGD	Phosphogluconate dehydrogenase
TCCAGGGGCC	1	27	40	1	17.7555	17.7555	170835	UCHL5IP	UCHL5 interacting protein	[* TAG NOT FOUNDED IN MAP *]
ATGACAGATG	1	3	37	1	16.4238	16.4238	654864	HOP	Homeodomain-only protein	Hs.654864	HOP	Homeodomain-only protein
GTGGCCACGG	107	1515	3758	107	1668.13	15.59	112405	S100A9	S100 calcium binding protein A9	Hs.112405	S100A9	S100 calcium binding protein A9
GTAAAACCCG	1	5	34	1	15.0922	15.0922	620532	A2ML1	Alpha-2-macroglobulin-like 1	Hs.620532	A2ML1	Alpha-2-macroglobulin-like 1
CTGCTAAAAG	1	14	32	1	14.2044	14.2044	518198	CSTA	Cystatin A (stefin A)	[* TAG NOT FOUNDED IN MAP *]
GTGCCCGTGC	2	94	63	2	27.9649	13.9825	524219	TPI1	Triosephosphate isomerase 1	Hs.524219	TPI1	Triosephosphate isomerase 1
GCTTTTCTGG	1	3	30	1	13.3166	13.3166	139322	SPRR3	Small proline-rich protein 3	Hs.139322	SPRR3	Small proline-rich protein 3
TGTAAGGCAG	1	5	28	1	12.4289	12.4289	331555	SPINK5	Serine peptidase inhibitor, Kazal type 5	Hs.479496		Transcribed locus
TGTGAAGCCT	1	0	26	1	11.5411	11.5411	331555	SPINK5	Serine peptidase inhibitor, Kazal type 5	[* TAG NOT FOUNDED IN MAP *]
AGAAAGATGT	57	237	1337	57	593.478	10.4119	494173	ANXA1	Annexin A1	Hs.494173	ANXA1	Annexin A1
CTTCTACTAA	2	55	46	2	20.4188	10.2094	522401	FAM129B	Family with sequence similarity 129, member B	Hs.522401	FAM129B	Family with sequence similarity 129, member B
CCCTACCCTG	1	0	23	1	10.2094	10.2094	522555	APOD	Apolipoprotein D	Hs.522555	APOD	Apolipoprotein D
CTCACCGCCC	1	6	22	1	9.76553	9.76553	405662	CRABP2	Cellular retinoic acid binding protein 2	Hs.405662	CRABP2	Cellular retinoic acid binding protein 2
GTGGCACGTG	1	8	22	1	9.76553	9.76553	437191	PTRF	Polymerase I and transcript release factor	Hs.437191	PTRF	Polymerase I and transcript release factor
TGCTGCCTTT	1	15	22	1	9.76553	9.76553	660027	CAPNS2	Calpain, small subunit 2	Hs.660027	CAPNS2	Calpain, small subunit 2
GCGGCCACGG	1	2	21	1	9.32164	9.32164	517729	MLC1	Megalencephalic leukoencephalopathy with subcortical cysts 1	[* TAG NOT FOUNDED IN MAP *]
TCAACGGTGT	1	5	21	1	9.32164	9.32164	306242	RANBP9	RAN binding protein 9	Hs.306242	RANBP9	RAN binding protein 9
TGGCGTACGG	1	11	21	1	9.32164	9.32164	586701		Transcribed locus, moderately similar to XP_001059315.1 hypothetical protei...	[* TAG NOT FOUNDED IN MAP *]
GGGTTGGCTT	1	22	21	1	9.32164	9.32164	523084	SFTPA2B	Surfactant, pulmonary-associated protein A2B	Hs.656888	GPRASP2	G protein-coupled receptor associated sorting protein 2
CAACTAATTC	2	5	41	2	18.1994	9.0997	436657	CLU	Clusterin	Hs.436657	CLU	Clusterin
TACCTGCAGA	194	3907	3948	194	1752.47	9.03334	416073	S100A8	S100 calcium binding protein A8	Hs.416073	S100A8	S100 calcium binding protein A8
GTACGTATTC	10	50	200	10	88.7775	8.87775	676758		CDNA: FLJ23125 fis, clone LNG08217	Hs.676758		CDNA: FLJ23125 fis, clone LNG08217
TTCCTCCACG	1	2	20	1	8.87775	8.87775	436500	DBNL	Drebrin-like	Hs.436500	DBNL	Drebrin-like
TACCTTGCAG	1	4	20	1	8.87775	8.87775	[* TAG NOT FOUNDED IN MAP *]			[* TAG NOT FOUNDED IN MAP *]
TGCCTGCAGA	1	17	20	1	8.87775	8.87775	661757		FLJ00387 protein	Hs.661757		FLJ00387 protein
AGGTCTGCCA	1	3	19	1	8.43386	8.43386	567256	AKR1C2	Aldo-keto reductase family 1, member C2 (dihydrodiol dehydrogenase 2; bile a...	Hs.567256	AKR1C2	Aldo-keto reductase family 1, member C2
ACTTTTTCAA	10	125	187	10	83.007	8.3007	[* TAG NOT FOUNDED IN MAP *]			Hs.349570		CDNA clone IMAGE:4328048
AGGATGTGGG	2	12	37	2	16.4238	8.21192	435120	KIF1C	Kinesin family member 1C	Hs.435120	KIF1C	Kinesin family member 1C
ATGAGCTGAC	23	98	414	23	183.769	7.98998	695	CSTB	Cystatin B (stefin B)	Hs.695	CSTB	Cystatin B (stefin B)
ATCCCTTGCT	1	3	18	1	7.98998	7.98998	[* TAG NOT FOUNDED IN MAP *]			Hs.334019	CR1	Complement component (3b/4b) receptor 1 (Knops blood group)
GGGCAGGCGT	1	7	18	1	7.98998	7.98998	501629	IER2	Immediate early response 2	Hs.501629	IER2	Immediate early response 2
CCTGGGAAGT	1	35	18	1	7.98998	7.98998	89603	MUC1	Mucin 1, cell surface associated	Hs.89603	MUC1	Mucin 1, cell surface associated
CTGATGGCGA	4	20	71	4	31.516	7.87901	655453	ZFAND1	Zinc finger, AN1-type domain 1	Hs.655453	ZFAND1	Zinc finger, AN1-type domain 1
TGGTTGGTGG	1	0	17	1	7.54609	7.54609	632215	PLLP	Plasma membrane proteolipid (plasmolipin)	Hs.632215	PLLP	Plasma membrane proteolipid (plasmolipin)
ACTCGTATAT	1	1	17	1	7.54609	7.54609	81134	IL1RN	Interleukin 1 receptor antagonist	Hs.81134	IL1RN	Interleukin 1 receptor antagonist
ACTCAGTAGC	1	2	17	1	7.54609	7.54609	318894	GPR126	G protein-coupled receptor 126	Hs.318894	GPR126	G protein-coupled receptor 126
GGCCCATATG	1	2	17	1	7.54609	7.54609	653859	EHF	Ets homologous factor	Hs.653859	EHF	Ets homologous factor
AGCCACCACG	1	5	17	1	7.54609	7.54609	232054	SLC47A1	Solute carrier family 47, member 1	Hs.654544	PDE6B	Phosphodiesterase 6B, cGMP-specific, rod, beta
ACTGCCCGCT	3	2	50	3	22.1944	7.39813	81071	ECM1	Extracellular matrix protein 1	Hs.81071	ECM1	Extracellular matrix protein 1
GGGCGGGTCC	1	2	16	1	7.1022	7.1022	381282	TYRO3	TYRO3 protein tyrosine kinase	Hs.381282	TYRO3	TYRO3 protein tyrosine kinase
GGAGTGTGCG	1	41	16	1	7.1022	7.1022	4944	C9orf58	Chromosome 9 open reading frame 58	Hs.4944	C9orf58	Chromosome 9 open reading frame 58

## Sheet: Suppl Table 10
Supplementary Table 10. Sixty top up regulated tags in non-aggressive versus normal larynx library. Absolute and normalized frequencies of each tag in tumor and control libraries, and the corresponding Unigene ID, gene symbol and description according to SAGEmap and SAGE Genie databases. A: aggressive library, NA: non-aggressive library, N: normal control library.
	Absolute frequency			Normalized frequency			SAGEmap Annotation			SAGE Genie Annotation
Tag	A	NA	N	NA	N	NA / N	Unigene ID	Gene symbol	Description	Unigene ID	Gene symbol	Description
CGCCGACGAT	45	552	7	261.885	3.10721	84.283	523847	IFI6	Interferon, alpha-inducible protein 6	Hs.523847	IFI6	Interferon, alpha-inducible protein 6
GTGCGGAGGA	3	43	1	20.4005	0.443888	45.9586	632144	SAA1	Serum amyloid A1	Hs.632144	SAA1	Serum amyloid A1
ACCATTGGAT	4	38	1	18.0283	0.443888	40.6146	458414	IFITM2	Interferon induced transmembrane protein 2 (1-8D)	Hs.458414	IFITM2	Interferon induced transmembrane protein 2 (1-8D)
CCAGGGGAGA	51	186	5	88.2439	2.21944	39.7596	532634	IFI27	Interferon, alpha-inducible protein 27	Hs.532634	IFI27	Interferon, alpha-inducible protein 27
TGCTGCCTGT	28	91	4	43.1731	1.77555	24.3153	118110	BST2	Bone marrow stromal cell antigen 2	Hs.118110	BST2	Bone marrow stromal cell antigen 2
GTGAAACTAA	0	22	1	10.4375	0.443888	23.5137	132660	KIAA1467	KIAA1467	Hs.132660	KIAA1467	KIAA1467
CAGCTGGCCC	4	43	2	20.4005	0.887775	22.9793	654380	KRT14	Keratin 14 (epidermolysis bullosa simplex, Dowling-Meara, Koebner)	Hs.654380	KRT14	Keratin 14 (epidermolysis bullosa simplex, Dowling-Meara, Koebner)
AATCTGCGCC	9	85	4	40.3265	1.77555	22.7121	458485	ISG15	ISG15 ubiquitin-like modifier	Hs.458485	ISG15	ISG15 ubiquitin-like modifier
GTGCGCCGGA	1	39	2	18.5028	0.887775	20.8417	2785	KRT17	Keratin 17	Hs.444316		Transcribed locus, weakly similar to XP_001087998.1 similar to IQ motif containing F4 [Macaca mulatta]
CTTGTAATCC	3	52	3	24.6703	1.33166	18.526	493709	NOL6	Nucleolar protein family 6 (RNA-associated)	Hs.493709	NOL6	Nucleolar protein family 6 (RNA-associated)
TGGGTGAAAA	1	17	1	8.0653	0.443888	18.1697	359698	DDC	Dopa decarboxylase (aromatic L-amino acid decarboxylase)	Hs.668060	PLA2G4E	Phospholipase A2, group IVE
GATGTGCACG	40	162	10	76.8576	4.43888	17.3146	654380	KRT14	Keratin 14 (epidermolysis bullosa simplex, Dowling-Meara, Koebner)	Hs.654380	KRT14	Keratin 14 (epidermolysis bullosa simplex, Dowling-Meara, Koebner)
CCTTGACCAA	11	16	1	7.59087	0.443888	17.1009	369052	SELT	Selenoprotein T	Hs.369052	SELT	Selenoprotein T
TGGCCCCAGG	13	15	1	7.11644	0.443888	16.0321	110675	APOC1	Apolipoprotein C-I	Hs.110675	APOC1	Apolipoprotein C-I
CTTCCTGCCT	0	15	1	7.11644	0.443888	16.0321	[* TAG NOT FOUNDED IN MAP *]			[* TAG NOT FOUNDED IN MAP *]
CACTTCAAGG	15	88	6	41.7498	2.66333	15.6758	521903	LY6E	Lymphocyte antigen 6 complex, locus E	Hs.521903	LY6E	Lymphocyte antigen 6 complex, locus E
GAGCAGCGCC	40	239	17	113.389	7.54609	15.0261	112408	S100A7	S100 calcium binding protein A7	Hs.112408	S100A7	S100 calcium binding protein A7
GTACTAGTGT	0	14	1	6.64201	0.443888	14.9633	303649	CCL2	Chemokine (C-C motif) ligand 2	Hs.303649	CCL2	Chemokine (C-C motif) ligand 2
TCATTTTCCA	0	14	1	6.64201	0.443888	14.9633	540696	SLC6A8	Solute carrier family 6 (neurotransmitter transporter, creatine), member 8	Hs.540696	SLC6A8	Solute carrier family 6 (neurotransmitter transporter, creatine), member 8
AGTGTGGAAG	0	14	1	6.64201	0.443888	14.9633	654380	KRT14	Keratin 14 (epidermolysis bullosa simplex, Dowling-Meara, Koebner)	Hs.654380	KRT14	Keratin 14 (epidermolysis bullosa simplex, Dowling-Meara, Koebner)
AGCCCTTCCT	5	13	1	6.16758	0.443888	13.8945	237856	SLC15A3	Solute carrier family 15, member 3	Hs.237856	SLC15A3	Solute carrier family 15, member 3
AAAGCAGTTT	5	26	2	12.3352	0.887775	13.8945	114309	APOL1	Apolipoprotein L, 1	Hs.114309	APOL1	Apolipoprotein L, 1
TCACAGTGCC	4	26	2	12.3352	0.887775	13.8945	476448	FLNB	Filamin B, beta (actin binding protein 278)	Hs.476448	FLNB	Filamin B, beta (actin binding protein 278)
ACCTCCACTG	2	13	1	6.16758	0.443888	13.8945	112457	KRTDAP	Keratinocyte differentiation-associated protein	Hs.112457	KRTDAP	Keratinocyte differentiation-associated protein
GAGATAAAGC	2	13	1	6.16758	0.443888	13.8945	[* TAG NOT FOUNDED IN MAP *]			[* TAG NOT FOUNDED IN MAP *]
TTTTATGGAA	1	13	1	6.16758	0.443888	13.8945	77269	GNAI2	Guanine nucleotide binding protein (G protein), alpha inhibiting activity po...	Hs.77269	GNAI2	Guanine nucleotide binding protein (G protein), alpha inhibiting activity polypeptide 2
GTGCTGATTC	10	38	3	18.0283	1.33166	13.5382	476218	COL7A1	Collagen, type VII, alpha 1 (epidermolysis bullosa, dystrophic, dominant and...	Hs.476218	COL7A1	Collagen, type VII, alpha 1 (epidermolysis bullosa, dystrophic, dominant and recessive)
CTGGGTGCCT	10	88	7	41.7498	3.10721	13.4364	89545	PSMB4	Proteasome (prosome, macropain) subunit, beta type, 4	Hs.18166		Transcribed locus, strongly similar to XP_531158.1 hypothetical protein XP_531158 [Pan troglodytes]
CTGGGACTGA	8	12	1	5.69315	0.443888	12.8257	515255	LSM4	LSM4 homolog, U6 small nuclear RNA associated (S. cerevisiae)	Hs.515255	LSM4	LSM4 homolog, U6 small nuclear RNA associated (S. cerevisiae)
CTATGAGCAG	0	12	1	5.69315	0.443888	12.8257	516301	IL1F5	Interleukin 1 family, member 5 (delta)	Hs.516301	IL1F5	Interleukin 1 family, member 5 (delta)
TGGATCAGTC	0	12	1	5.69315	0.443888	12.8257	53454	TOPBP1	Topoisomerase (DNA) II binding protein 1	Hs.53454	TOPBP1	Topoisomerase (DNA) II binding protein 1
TGGTGACAAA	0	12	1	5.69315	0.443888	12.8257	[* TAG NOT FOUNDED IN MAP *]			Hs.566868		Transcribed locus
CAGCTGGCAA	3	23	2	10.9119	0.887775	12.2913	[* TAG NOT FOUNDED IN MAP *]			Hs.578985		Transcribed locus
TCCTCAAGAT	5	11	1	5.21873	0.443888	11.7569	509791	ERH	Enhancer of rudimentary homolog (Drosophila)	Hs.509791	ERH	Enhancer of rudimentary homolog (Drosophila)
GCAAAAAAAT	0	11	1	5.21873	0.443888	11.7569	522310	NANS	N-acetylneuraminic acid synthase (sialic acid synthase)	Hs.522310	NANS	N-acetylneuraminic acid synthase (sialic acid synthase)
ACTCCCAAAA	0	11	1	5.21873	0.443888	11.7569	406683	RPS15	Ribosomal protein S15	Hs.406683	RPS15	Ribosomal protein S15
AAGCTAATAA	0	11	1	5.21873	0.443888	11.7569	201978	PTGS1	Prostaglandin-endoperoxide synthase 1 (prostaglandin G/H synthase and cycloo...	Hs.201978	PTGS1	Prostaglandin-endoperoxide synthase 1 (prostaglandin G/H synthase and cyclooxygenase)
TAAATAATTT	2	33	3	15.6562	1.33166	11.7569	1197	HSPE1	Heat shock 10kDa protein 1 (chaperonin 10)	Hs.1197	HSPE1	Heat shock 10kDa protein 1 (chaperonin 10)
AGCTTCCACC	1	32	3	15.1817	1.33166	11.4006	490252	SPRR2F	Small proline-rich protein 2F	Hs.490252	SPRR2F	Small proline-rich protein 2F
GAATAAATGT	1	21	2	9.96302	0.887775	11.2225	103934	FKBP9	FK506 binding protein 9, 63 kDa	Hs.446691	FKBP9L	FK506 binding protein 9-like
CCATAATGTT	6	10	1	4.7443	0.443888	10.6881	170473	PLEK2	Pleckstrin 2	Hs.170473	PLEK2	Pleckstrin 2
GGGGGAATTT	1	10	1	4.7443	0.443888	10.6881	522257		Transcribed locus	[* TAG NOT FOUNDED IN MAP *]
GCAGGCCTCA	1	10	1	4.7443	0.443888	10.6881	301350	FXYD3	FXYD domain containing ion transport regulator 3	Hs.607520		Transcribed locus, strongly similar to XP_001110012.1 hypothetical protein isoform 2 [Macaca mulatta]
GAAAAATAGT	1	10	1	4.7443	0.443888	10.6881	521461	NEFL	Neurofilament, light polypeptide 68kDa	Hs.521461	NEFL	Neurofilament, light polypeptide 68kDa
GAGGGAGCAC	0	10	1	4.7443	0.443888	10.6881	[* TAG NOT FOUNDED IN MAP *]			Hs.399810	MZF1	Myeloid zinc finger 1
TGAAATCTTT	0	10	1	4.7443	0.443888	10.6881	527193	RPS23	Ribosomal protein S23	Hs.527193	RPS23	Ribosomal protein S23
CTTCTTGCCT	0	10	1	4.7443	0.443888	10.6881	449630	HBA1	Hemoglobin, alpha 1	Hs.603347		Transcribed locus
TGGAGATCTC	0	10	1	4.7443	0.443888	10.6881	50098	NDUFA4	NADH dehydrogenase (ubiquinone) 1 alpha subcomplex, 4, 9kDa	[* TAG NOT FOUNDED IN MAP *]
TGCTAAAAAA	9	30	3	14.2329	1.33166	10.6881	474751	MYH9	Myosin, heavy chain 9, non-muscle	Hs.474751	MYH9	Myosin, heavy chain 9, non-muscle
GCAACTTAGA	13	19	2	9.01416	0.887775	10.1537	591484	LAMC2	Laminin, gamma 2	Hs.591484	LAMC2	Laminin, gamma 2
GAGATAATGA	5	19	2	9.01416	0.887775	10.1537	415762	LY6D	Lymphocyte antigen 6 complex, locus D	Hs.652324	KIAA1799	KIAA1799 protein
GTCATAGCTG	14	9	1	4.26987	0.443888	9.61925	459790	VPS13A	Vacuolar protein sorting 13 homolog A (S. cerevisiae)	Hs.25924	AJAP1	Adherens junction associated protein 1
TTTGTTGTAT	6	9	1	4.26987	0.443888	9.61925	584957	TOR3A	Torsin family 3, member A	Hs.584957	TOR3A	Torsin family 3, member A
CAGCTCATCT	2	9	1	4.26987	0.443888	9.61925	6396	JTB	Jumping translocation breakpoint	Hs.6396	JTB	Jumping translocation breakpoint
TCCGTGGTTG	2	18	2	8.53973	0.887775	9.61925	201641	BASP1	Brain abundant, membrane attached signal protein 1	Hs.201641	BASP1	Brain abundant, membrane attached signal protein 1
AAGATAAATG	1	9	1	4.26987	0.443888	9.61925	[* TAG NOT FOUNDED IN MAP *]			Hs.581983		Transcribed locus
AAAATAAACA	1	9	1	4.26987	0.443888	9.61925	676357	MEPE	Matrix, extracellular phosphoglycoprotein with ASARM motif (bone)	Hs.676357	MEPE	Matrix, extracellular phosphoglycoprotein with ASARM motif (bone)
GTGCTGGTGC	1	18	2	8.53973	0.887775	9.61925	9613	ANGPTL4	Angiopoietin-like 4	Hs.9613	ANGPTL4	Angiopoietin-like 4
TGCCCCTGAA	1	18	2	8.53973	0.887775	9.61925	441975	XAF1	XIAP associated factor-1	Hs.441975	XAF1	XIAP associated factor-1
ATGTCTCAAA	0	9	1	4.26987	0.443888	9.61925	495961	CXorf38	Chromosome X open reading frame 38	Hs.176980	ZNF452	Zinc finger protein 452
CTGTCACCTG	0	9	1	4.26987	0.443888	9.61925	46320	SPRR1A	Small proline-rich protein 1A	Hs.654792	NADK	NAD kinase

## Sheet: Suppl Table 11
Supplementary Table 11. Sixty top down regulated tags in non-aggressive versus normal larynx library. Absolute and normalized frequencies of each tag in tumor and control libraries, and the corresponding Unigene ID, gene symbol and description according to SAGEmap and SAGE Genie databases. A: aggressive library, NA: non-aggressive library, N: normal control library.
	Absolute frequency			Normalized frequency			SAGEmap Annotation			SAGE Genie Annotation
Tag	A	NA	N	NA	N	N / NA	Unigene ID	Gene symbol	Description	Unigene ID	Gene symbol	Description
GTGGAAGACG	0	1	468	0.47443	207.739	437.872	80395	MAL	Mal, T-cell differentiation protein	Hs.80395	MAL	Mal, T-cell differentiation protein
AAAGCGGGGC	1	6	823	2.84658	365.32	128.336	654550	KRT13	Keratin 13	Hs.654550	KRT13	Keratin 13
GGCAGAGAAG	0	4	531	1.89772	235.704	124.204	697198		Transcribed locus, moderately similar to XP_001110367.1 S100 calcium bindin...	Hs.654610	KRT4	Keratin 4
GCTTCCTCGG	0	1	127	0.47443	56.3737	118.824	459284	RHCG	Rh family, C glycoprotein	Hs.459284	RHCG	Rh family, C glycoprotein
CGTGGGGCTG	1	1	63	0.47443	27.9649	58.9443	298023	AQP5	Aquaporin 5	Hs.298023	AQP5	Aquaporin 5
GACATCAAGT	9	1	55	0.47443	24.4138	51.4593	654568	KRT19	Keratin 19	Hs.654568	KRT19	Keratin 19
GTGGCCCACG	0	1	46	0.47443	20.4188	43.0387	695954	IL6R	Interleukin 6 receptor	Hs.695954	IL6R	Interleukin 6 receptor
TAAAGCCTGA	0	1	35	0.47443	15.5361	32.7468	146239	LOC374569	Similar to Lysophospholipase	[* TAG NOT FOUNDED IN MAP *]
TCTGGAGGAG	0	1	30	0.47443	13.3166	28.0687	665267	KRT78	Keratin 78	Hs.665267	KRT78	Keratin 78
ACTGCCCGCT	3	2	50	0.948859	22.1944	23.3906	81071	ECM1	Extracellular matrix protein 1	Hs.81071	ECM1	Extracellular matrix protein 1
AGGGTGGTGA	2	4	90	1.89772	39.9499	21.0515	451636	LOC342897	Similar to F-box only protein 2	Hs.451636	LOC342897	Similar to F-box only protein 2
CAATGTACTT	0	1	21	0.47443	9.32164	19.6481	201877	TMPRSS11E	Transmembrane protease, serine 11E	Hs.201877	TMPRSS11E	Transmembrane protease, serine 11E
TGTGAGGTCT	0	1	19	0.47443	8.43386	17.7769	331555	SPINK5	Serine peptidase inhibitor, Kazal type 5	[* TAG NOT FOUNDED IN MAP *]
ATGGGGGTGA	4	1	17	0.47443	7.54609	15.9056	654660	MFSD5	Major facilitator superfamily domain containing 5	Hs.654660	MFSD5	Major facilitator superfamily domain containing 5
ATCGTGGCGG	2	1	17	0.47443	7.54609	15.9056	699253	CLDN4	Claudin 4	Hs.699253	CLDN4	Claudin 4
ACTCGTATAT	1	1	17	0.47443	7.54609	15.9056	81134	IL1RN	Interleukin 1 receptor antagonist	Hs.81134	IL1RN	Interleukin 1 receptor antagonist
CCAGCGCCAA	5	2	32	0.948859	14.2044	14.97	631594	LYPD3	LY6/PLAUR domain containing 3	Hs.631594	LYPD3	LY6/PLAUR domain containing 3
TTAGATCGTT	1	1	16	0.47443	7.1022	14.97	43233	TSPAN6	Tetraspanin 6	Hs.43233	TSPAN6	Tetraspanin 6
GTGGGCCACG	1	3	46	1.42329	20.4188	14.3462	648398	IGHA1	Immunoglobulin heavy constant alpha 1	Hs.648398	IGHA1	Immunoglobulin heavy constant alpha 1
GCGGCCATCC	2	1	14	0.47443	6.21443	13.0987	79625	C20orf149	Chromosome 20 open reading frame 149	Hs.79625	C20orf149	Chromosome 20 open reading frame 149
GCTGTGCCTG	0	1	14	0.47443	6.21443	13.0987	654513	PRSS3	Protease, serine, 3 (mesotrypsin)	Hs.654513	PRSS3	Protease, serine, 3 (mesotrypsin)
ATAATTGGAA	0	1	14	0.47443	6.21443	13.0987	643431	IGJ	Immunoglobulin J polypeptide, linker protein for immunoglobulin alpha and mu...	Hs.502302	CAT	Catalase
CCCTTCTATA	1	1	13	0.47443	5.77054	12.1631	632641	TMED4	Transmembrane emp24 protein transport domain containing 4	Hs.594481	SERPINB2	Serpin peptidase inhibitor, clade B (ovalbumin), member 2
GACGTTCACT	0	1	13	0.47443	5.77054	12.1631	464071	PGD	Phosphogluconate dehydrogenase	[* TAG NOT FOUNDED IN MAP *]
GGTGGGCCAC	0	1	13	0.47443	5.77054	12.1631	644326	PACS1	Phosphofurin acidic cluster sorting protein 1	Hs.593991		Transcribed locus
ATGTAAAAAA	9	8	103	3.79544	45.7204	12.0462	695929	LYZ	Lysozyme (renal amyloidosis)	Hs.695929	LYZ	Lysozyme (renal amyloidosis)
CGTGGGACAC	0	12	149	5.69315	66.1393	11.6173	110196	CRCT1	Cysteine-rich C-terminal 1	Hs.110196	CRCT1	Cysteine-rich C-terminal 1
ATGACAGATG	1	3	37	1.42329	16.4238	11.5394	654864	HOP	Homeodomain-only protein	Hs.654864	HOP	Homeodomain-only protein
AGACATAAAT	0	3	36	1.42329	15.98	11.2275	[* TAG NOT FOUNDED IN MAP *]			[* TAG NOT FOUNDED IN MAP *]
GGCTGCCTGC	2	1	12	0.47443	5.32665	11.2275	569809	ARHGAP27	Rho GTPase activating protein 27	Hs.569809	ARHGAP27	Rho GTPase activating protein 27
ACACACTCCA	2	2	24	0.948859	10.6533	11.2275	408061	FABP5	Fatty acid binding protein 5 (psoriasis-associated)	Hs.512994		Transcribed locus, strongly similar to XP_001087630.1 similar to Fatty acid-binding protein, epidermal (E-FABP) (Psoriasis-associated fatty acid-binding protein homolog) (PA-FABP) [Macaca mulatta]
TCCTTCAACG	0	1	12	0.47443	5.32665	11.2275	139322	SPRR3	Small proline-rich protein 3	Hs.139322	SPRR3	Small proline-rich protein 3
GTCTGGGGGA	0	1	12	0.47443	5.32665	11.2275	277035	MGLL	Monoglyceride lipase	Hs.277035	MGLL	Monoglyceride lipase
GCTAACCCCT	0	1	12	0.47443	5.32665	11.2275	534458	TPPP3	Tubulin polymerization-promoting protein family member 3	Hs.534458	TPPP3	Tubulin polymerization-promoting protein family member 3
TACCCTGCAG	0	2	24	0.948859	10.6533	11.2275	468415	PIGF	Phosphatidylinositol glycan anchor biosynthesis, class F	Hs.468415	PIGF	Phosphatidylinositol glycan anchor biosynthesis, class F
GACCTCCGGG	0	3	35	1.42329	15.5361	10.9156	2022	TGM3	Transglutaminase 3 (E polypeptide, protein-glutamine-gamma-glutamyltransfera...	Hs.2022	TGM3	Transglutaminase 3 (E polypeptide, protein-glutamine-gamma-glutamyltransferase)
GTGGCGTGCA	0	3	35	1.42329	15.5361	10.9156	445387	RPS6KA3	Ribosomal protein S6 kinase, 90kDa, polypeptide 3	Hs.632708	TSPAN31	Tetraspanin 31
GGCGTCTGCC	0	9	101	4.26987	44.8326	10.4998	512469	MGC59937	Similar to RIKEN cDNA 2310002J15 gene	Hs.512469	MGC59937	Similar to RIKEN cDNA 2310002J15 gene
CCACTACACT	11	1	11	0.47443	4.88276	10.2919	478275	TNFSF10	Tumor necrosis factor (ligand) superfamily, member 10	Hs.478275	TNFSF10	Tumor necrosis factor (ligand) superfamily, member 10
CCTATGGCTT	4	1	11	0.47443	4.88276	10.2919	22242	ECHDC3	Enoyl Coenzyme A hydratase domain containing 3	Hs.22242	ECHDC3	Enoyl Coenzyme A hydratase domain containing 3
GGAGCGTGGG	3	1	11	0.47443	4.88276	10.2919	286226	MYO1C	Myosin IC	[* TAG NOT FOUNDED IN MAP *]
GCTTTCATTG	1	1	11	0.47443	4.88276	10.2919	643846	NUCKS1	Nuclear casein kinase and cyclin-dependent kinase substrate 1	Hs.643846	NUCKS1	Nuclear casein kinase and cyclin-dependent kinase substrate 1
CAAAGCCCTG	0	1	11	0.47443	4.88276	10.2919	75264	ZNF510	Zinc finger protein 510	[* TAG NOT FOUNDED IN MAP *]
GAGATGAGCG	0	1	11	0.47443	4.88276	10.2919	448277	C6orf205	Chromosome 6 open reading frame 205	Hs.448277	C6orf205	Chromosome 6 open reading frame 205
CACACACCAG	0	1	11	0.47443	4.88276	10.2919	567664	SPNS2	Spinster homolog 2 (Drosophila)	Hs.567664	SPNS2	Spinster homolog 2 (Drosophila)
ATTTCCTTGA	0	1	11	0.47443	4.88276	10.2919	694721	CD24	CD24 molecule	Hs.694721	CD24	CD24 molecule
AGTGTGAAGC	0	1	11	0.47443	4.88276	10.2919	654610	KRT4	Keratin 4	Hs.654610	KRT4	Keratin 4
TAGAAAGGCA	10	2	21	0.948859	9.32164	9.82405	503093	ZFP36L2	Zinc finger protein 36, C3H type-like 2	[* TAG NOT FOUNDED IN MAP *]
GCGGCCACGG	1	2	21	0.948859	9.32164	9.82405	517729	MLC1	Megalencephalic leukoencephalopathy with subcortical cysts 1	[* TAG NOT FOUNDED IN MAP *]
GAGCAGGAGC	4	1	10	0.47443	4.43888	9.35624	438782	HDAC5	Histone deacetylase 5	Hs.471637	DIS3L2	DIS3 mitotic control homolog (S. cerevisiae)-like 2
AAGAAGCAGG	4	1	10	0.47443	4.43888	9.35624	523262	TMEM59	Transmembrane protein 59	Hs.523262	TMEM59	Transmembrane protein 59
TGTGCCCTGA	2	1	10	0.47443	4.43888	9.35624	580427	HPCAL1	Hippocalcin-like 1	Hs.580427	HPCAL1	Hippocalcin-like 1
CTTCTGTGTA	2	1	10	0.47443	4.43888	9.35624	136778	USP10	Ubiquitin specific peptidase 10	Hs.136778	USP10	Ubiquitin specific peptidase 10
AGTTGTCCCG	1	1	10	0.47443	4.43888	9.35624	148078	UBR4	Ubiquitin protein ligase E3 component n-recognin 4	Hs.148078	UBR4	Ubiquitin protein ligase E3 component n-recognin 4
TTCCTCCACG	1	2	20	0.948859	8.87775	9.35624	436500	DBNL	Drebrin-like	Hs.436500	DBNL	Drebrin-like
GCTTTTCTGG	1	3	30	1.42329	13.3166	9.35624	139322	SPRR3	Small proline-rich protein 3	Hs.139322	SPRR3	Small proline-rich protein 3
TCAGTATTCT	0	1	10	0.47443	4.43888	9.35624	528605	LOC643008	PP12104	Hs.528605	LOC643008	PP12104
GCTTGATGAA	0	1	10	0.47443	4.43888	9.35624	494173	ANXA1	Annexin A1	[* TAG NOT FOUNDED IN MAP *]
GCTTTCTCAC	48	5	48	2.37215	21.3066	8.98199	546269	RPL10A	Ribosomal protein L10a	[* TAG NOT FOUNDED IN MAP *]
GAATCTGGAG	0	2	19	0.948859	8.43386	8.88843	584864	LTB4DH	Leukotriene B4 12-hydroxydehydrogenase	Hs.584864	LTB4DH	Leukotriene B4 12-hydroxydehydrogenase
TATCACAGTC	0	2	19	0.948859	8.43386	8.88843	254338	GBP6	Guanylate binding protein family, member 6	Hs.254338	GBP6	Guanylate binding protein family, member 6
