# Supplementary material for: Searching for molecular markers in head and neck squamous cell carcinomas (HNSCC) by statistical and bioinformatic analysis of larynx-derived SAGE libraries
Source: BMC Med Genomics. 2008 Nov 11;1:56. doi: 10.1186/1755-8794-1-56 (PMC2629771; doi:10.1186/1755-8794-1-56)
Supplement: Additional file 3 — Supplementary Table 12. Discrepancies between Kemp and chi-square analysis of SAGE data set. [file 1755-8794-1-56-S3.xls]

## Sheet: Sheet1
Supplementary Table 12. Disagreements between Kemp and chi-square analysis of SAGE data set. A: aggressive library, NA: non-aggressive library, N: normal control library.
					Kemp analysis				Chi-square analysis
Tag	A	NA	A+NA	N	AxNAxN							ID	Gene symbol	Description
					p-value	n	cut-off	category	chi-square	p-value	category
CCCTGGGTTC	26	27	53	27	0.012839	80	0.00782624	Equal	10.1601	0.00621971	Diff	632988		Transcribed locus, strongly similar to XP_001086974.1 hypothetical protein ...
GCTGGGGTGG	5	3	8	1	0.025637	9	0.0233333	Equal	8.69864	0.0129156	Diff	574492	NUP62	Nucleoporin 62kDa
CTTCTGGTGC	4	1	5	1	0.04447	6	0.0285774	Equal	9.11573	0.0104844	Diff	658389		Transcribed locus
GAAAGTGGAG	3	0	3	1	0.035154	4	0.035	Equal	8.65645	0.0131909	Diff	656835		Transcribed locus
CCGGTTGGCA	3	0	3	1	0.035468	4	0.035	Equal	8.65645	0.0131909	Diff	353163	TMEM99	Transmembrane protein 99
GAGAACATCA	5	1	6	2	0.045939	8	0.0247487	Equal	10.26	0.00591649	Diff	655526		Transcribed locus, strongly similar to XP_001111420.1 similar to basic tran...
TTGGGGTTCC	6	2	8	3	0.033532	11	0.0211058	Equal	9.41607	0.00902247	Diff	524910	FTH1	Ferritin, heavy polypeptide 1
CTTTTCCTCT	4	1	5	1	0.044185	6	0.0285774	Equal	9.11573	0.0104844	Diff	488307	ECOP	EGFR-coamplified and overexpressed protein
CTGCAGACCC	3	0	3	1	0.035597	4	0.035	Equal	8.65645	0.0131909	Diff	567482	ACAD9	Acyl-Coenzyme A dehydrogenase family, member 9
CAAAAGTGTT	3	0	3	1	0.035551	4	0.035	Equal	8.65645	0.0131909	Diff	[* TAG NOT FOUNDED IN MAP *]
CCCTGCCTTG	4	1	5	1	0.044278	6	0.0285774	Equal	9.11573	0.0104844	Diff	82045	MDK	Midkine (neurite growth-promoting factor 2)
TGTACCTGTA	47	54	101	63	0.007668	164	0.00546608	Equal	11.0215	0.00404297	Diff	524390		Transcribed locus, moderately similar to XP_001118645.1 similar to tubulin,...
GTGAAATATA	4	1	5	1	0.044688	6	0.0285774	Equal	9.11573	0.0104844	Diff	500512	PCGF5	Polycomb group ring finger 5
TTGGTGAAAG	3	0	3	1	0.035415	4	0.035	Equal	8.65645	0.0131909	Diff	522584	TMSB4X	Thymosin, beta 4, X-linked
GAGTAGAGAA	1	13	14	4	0.021602	18	0.0164992	Equal	8.29188	0.0158286	Diff	436687	SET	SET translocation (myeloid leukemia-associated)
GAAAAGGAAT	5	2	7	2	0.054143	9	0.0233333	Equal	8.07888	0.0176074	Diff	693701		Transcribed locus
GACACAGCAA	3	0	3	1	0.035252	4	0.035	Equal	8.65645	0.0131909	Diff	[* TAG NOT FOUNDED IN MAP *]
AGCCTCACTA	3	0	3	1	0.03507	4	0.035	Equal	8.65645	0.0131909	Diff	647334	SRCAP	Snf2-related CBP activator protein
TATAATTCTT	5	1	6	2	0.045918	8	0.0247487	Equal	10.26	0.00591649	Diff	[* TAG NOT FOUNDED IN MAP *]
TTTTATCTGG	4	1	5	1	0.044618	6	0.0285774	Equal	9.11573	0.0104844	Diff	602585		Transcribed locus
CAGGCCTCTG	3	0	3	1	0.035557	4	0.035	Equal	8.65645	0.0131909	Diff	699418		Transcribed locus
CAAGAGTGCT	3	0	3	1	0.035314	4	0.035	Equal	8.65645	0.0131909	Diff	531064	NEDD8	Neural precursor cell expressed, developmentally down-regulated 8
TGTTGTATTT	4	1	5	1	0.044282	6	0.0285774	Equal	9.11573	0.0104844	Diff	111286	MRPS11	Mitochondrial ribosomal protein S11
TTGGTCCTCC	5	2	7	2	0.054227	9	0.0233333	Equal	8.07888	0.0176074	Diff	658436	RPL41	Ribosomal protein L41
AAAATAAATG	5	2	7	1	0.043591	8	0.0247487	Equal	10.3214	0.00573761	Diff	431850	MAPK1	Mitogen-activated protein kinase 1
CAAGGATCTA	2	13	15	3	0.023835	18	0.0164992	Equal	8.25995	0.0160833	Diff	287471	C1orf43	Chromosome 1 open reading frame 43
GAGAAACCTT	3	0	3	1	0.035518	4	0.035	Equal	8.65645	0.0131909	Diff	460179	SMG1	PI-3-kinase-related kinase SMG-1
TGTGAACAAC	4	1	5	1	0.044315	6	0.0285774	Equal	9.11573	0.0104844	Diff	594383		MRNA; cDNA DKFZp761E1721 (from clone DKFZp761E1721)
TCTGGCATAG	4	1	5	1	0.044476	6	0.0285774	Equal	9.11573	0.0104844	Diff	514297	UBE2Z	Ubiquitin-conjugating enzyme E2Z
CAGCCCCAAA	5	1	6	2	0.046026	8	0.0247487	Equal	10.26	0.00591649	Diff	[* TAG NOT FOUNDED IN MAP *]
TTAACCCTCT	6	2	8	3	0.033523	11	0.0211058	Equal	9.41607	0.00902247	Diff	699316		Transcribed locus
GAGCAGATCA	3	0	3	1	0.035214	4	0.035	Equal	8.65645	0.0131909	Diff	103503	DNASE1L2	Deoxyribonuclease I-like 2
AAGGGGCCTT	1	12	13	3	0.018602	16	0.0175	Equal	8.56336	0.0138194	Diff	368921	COL16A1	Collagen, type XVI, alpha 1
CCAGGCAGGG	3	0	3	1	0.035264	4	0.035	Equal	8.65645	0.0131909	Diff	125898	GNAS	GNAS complex locus
AGAAAGCATT	7	2	9	7	0.021861	16	0.0175	Equal	8.34066	0.0154471	Diff	444915	SLC1A1	Solute carrier family 1 (neuronal/epithelial high affinity glutamate transpo...
TATGGCTGGT	3	0	3	1	0.035342	4	0.035	Equal	8.65645	0.0131909	Diff	316931	SKAP1	Src kinase associated phosphoprotein 1
TTCTGCAATA	3	0	3	1	0.035149	4	0.035	Equal	8.65645	0.0131909	Diff	655268		Full-length cDNA clone CS0DF012YG01 of Fetal brain of Homo sapiens (human)
GTCGCTGAGA	3	0	3	1	0.035106	4	0.035	Equal	8.65645	0.0131909	Diff	675737		Sec1 mRNA for 5'UTR, partial sequence
CGCATTAAAG	7	2	9	6	0.023491	15	0.0180739	Equal	8.90108	0.0116723	Diff	107101	C1orf86	Chromosome 1 open reading frame 86
TGGTGGCCGC	3	0	3	1	0.035243	4	0.035	Equal	8.65645	0.0131909	Diff	513484	QPRT	Quinolinate phosphoribosyltransferase (nicotinate-nucleotide pyrophosphoryla...
AAGTGGAGGA	4	1	5	1	0.044187	6	0.0285774	Equal	9.11573	0.0104844	Diff	337766	RPL18A	Ribosomal protein L18a
TCAGATGAAA	3	0	3	1	0.035163	4	0.035	Equal	8.65645	0.0131909	Diff	462035	UBE2G1	Ubiquitin-conjugating enzyme E2G 1 (UBC7 homolog, yeast)
CCCCCTGCCC	21	20	41	20	0.015131	61	0.00896258	Equal	10.0382	0.00661052	Diff	592213	TRABD	TraB domain containing
TTCTCTCTGT	4	1	5	1	0.044386	6	0.0285774	Equal	9.11573	0.0104844	Diff	653202	FSCN3	Fascin homolog 3, actin-bundling protein, testicular (Strongylocentrotus pur...
AGCCCCTCCA	3	0	3	1	0.035321	4	0.035	Equal	8.65645	0.0131909	Diff	515070	EEF2	Eukaryotic translation elongation factor 2
TTGCTGACTT	12	13	25	7	0.014876	32	0.0123744	Equal	9.19943	0.0100547	Diff	631856	COMMD5	COMM domain containing 5
CCAGCAACAG	3	0	3	1	0.035047	4	0.035	Equal	8.65645	0.0131909	Diff	[* TAG NOT FOUNDED IN MAP *]
CAGCATCTAA	16	12	28	14	0.013579	42	0.0108012	Equal	10.5006	0.00524586	Diff	541894	ANKRD36	Ankyrin repeat domain 36
GGTGTGGTTA	4	1	5	1	0.044223	6	0.0285774	Equal	9.11573	0.0104844	Diff	699250	B2M	Beta-2-microglobulin
CGGGCACCTT	9	4	13	7	0.03048	20	0.0156525	Equal	9.57591	0.00832948	Diff	97358	H1FOO	H1 histone family, member O, oocyte-specific
AAAGCAAACC	8	5	13	4	0.039021	17	0.0169775	Equal	9.16157	0.0102469	Diff	443072	C8orf59	Chromosome 8 open reading frame 59
GGGGCGGGGT	6	4	10	2	0.040187	12	0.0202073	Equal	8.26653	0.0160305	Diff	592188	ZC3H7B	Zinc finger CCCH-type containing 7B
CCCATCCGAA	20	19	39	19	0.017879	58	0.00919145	Equal	9.61259	0.0081781	Diff	694762	RPL26	Ribosomal protein L26
CGGCTGGTGA	11	10	21	6	0.017989	27	0.0134715	Equal	9.61696	0.00816026	Diff	437497	CCDC97	Coiled-coil domain containing 97
TTAAATAAAG	4	1	5	1	0.044448	6	0.0285774	Equal	9.11573	0.0104844	Diff	520133	RPL7L1	Ribosomal protein L7-like 1
TTGCAATGCA	3	0	3	1	0.035364	4	0.035	Equal	8.65645	0.0131909	Diff	355952	LOC150223	LOC150223 protein
GCTGGGAGGG	11	6	17	8	0.016193	25	0.014	Equal	10.7006	0.00474669	Diff	671340		Transcribed locus, strongly similar to XP_001169733.1 EH-domain containing ...
GAAACCCTCA	5	1	6	2	0.046266	8	0.0247487	Equal	10.26	0.00591649	Diff	321535	SYVN1	Synovial apoptosis inhibitor 1, synoviolin
GGCAGCCTGG	3	0	3	1	0.035536	4	0.035	Equal	8.65645	0.0131909	Diff	190722	C19orf62	Chromosome 19 open reading frame 62
GCCCCTGAAG	5	4	9	1	0.0325	10	0.0221359	Equal	7.70908	0.0211833	Diff	158287	SDC3	Syndecan 3
GCAGTGTTAA	3	0	3	1	0.035292	4	0.035	Equal	8.65645	0.0131909	Diff	[* TAG NOT FOUNDED IN MAP *]
TGTACTTATT	4	1	5	1	0.044508	6	0.0285774	Equal	9.11573	0.0104844	Diff	50749	TRIM4	Tripartite motif-containing 4
TGACTGAAGC	3	0	3	1	0.035144	4	0.035	Equal	8.65645	0.0131909	Diff	286194	SLC24A6	Solute carrier family 24 (sodium/potassium/calcium exchanger), member 6
GGCCTGCTGC	14	8	22	17	0.011448	39	0.011209	Equal	9.74886	0.00763944	Diff	280792	KLC2	Kinesin light chain 2
CCGCTGATCC	3	0	3	1	0.035387	4	0.035	Equal	8.65645	0.0131909	Diff	492618	EXT1	Exostoses (multiple) 1
AGCAGGATCA	3	0	3	1	0.035559	4	0.035	Equal	8.65645	0.0131909	Diff	[* TAG NOT FOUNDED IN MAP *]
CTTCTGTTTT	5	4	9	1	0.032687	10	0.0221359	Equal	7.70908	0.0211833	Diff	517461	BCR	Breakpoint cluster region
TGTGAGGGAA	3	0	3	1	0.035415	4	0.035	Equal	8.65645	0.0131909	Diff	665831		Transcribed locus
TTGGTGCTGG	3	0	3	1	0.035292	4	0.035	Equal	8.65645	0.0131909	Diff	694962	FLJ42258	FLJ42258 protein
GGAACTGTGA	5	1	6	3	0.037613	9	0.0233333	Equal	8.55311	0.0138905	Diff	572587		Transcribed locus
TTTCCACACC	3	0	3	1	0.035533	4	0.035	Equal	8.65645	0.0131909	Diff	658514	SLC12A8	Solute carrier family 12 (potassium/chloride transporters), member 8
GCTGCGGCCG	3	0	3	1	0.03519	4	0.035	Equal	8.65645	0.0131909	Diff	396393	UBE2S	Ubiquitin-conjugating enzyme E2S
GTGAAACTCC	1	12	13	3	0.018706	16	0.0175	Equal	8.56336	0.0138194	Diff	409578	STK38	Serine/threonine kinase 38
TTAGGCAAGT	3	17	20	5	0.017258	25	0.014	Equal	8.71029	0.0128406	Diff	594673		Transcribed locus
GGCAGAGGAC	14	12	26	10	0.0191	36	0.0116667	Equal	9.97018	0.00683915	Diff	271014	KIAA0528	KIAA0528
GCGTGCTCTC	19	19	38	17	0.019749	55	0.0094388	Equal	9.38401	0.0091683	Diff	337766	RPL18A	Ribosomal protein L18a
ATGTCTTTTC	8	4	12	4	0.0208	16	0.0175	Equal	10.3661	0.00561088	Diff	462998	IGFBP4	Insulin-like growth factor binding protein 4
TGAATAAAGC	3	0	3	1	0.035387	4	0.035	Equal	8.65645	0.0131909	Diff	[* TAG NOT FOUNDED IN MAP *]
GGAAACTGAT	3	0	3	1	0.035471	4	0.035	Equal	8.65645	0.0131909	Diff	657913		Transcribed locus, moderately similar to XP_001083200.1 NADH dehydrogenase ...
TACCAGTGTA	6	3	9	2	0.021966	11	0.0211058	Equal	9.4905	0.00869289	Diff	595053	HSPD1	Heat shock 60kDa protein 1 (chaperonin)
GGAGGTGGAG	5	1	6	2	0.046014	8	0.0247487	Equal	10.26	0.00591649	Diff	406423	SF3B2	Splicing factor 3b, subunit 2, 145kDa
CAGAGATGAA	9	8	17	4	0.027306	21	0.0152753	Equal	9.24147	0.00984556	Diff	109929	GRIPAP1	GRIP1 associated protein 1
CAACGAAACC	5	2	7	1	0.043695	8	0.0247487	Equal	10.3214	0.00573761	Diff	356190	UBB	Ubiquitin B
GCTCACATTA	4	1	5	1	0.044268	6	0.0285774	Equal	9.11573	0.0104844	Diff	[* TAG NOT FOUNDED IN MAP *]
ACCAAGCTGG	3	0	3	1	0.035651	4	0.035	Equal	8.65645	0.0131909	Diff	213264		Transcribed locus, strongly similar to XP_001106675.1 similar to NADH dehyd...
AAGTGAAACA	9	4	13	7	0.030632	20	0.0156525	Equal	9.57591	0.00832948	Diff	93659	PDIA4	Protein disulfide isomerase family A, member 4
CTGGGTGCCC	2	15	17	4	0.018378	21	0.0152753	Equal	9.08399	0.0106521	Diff	528111	IL27	Interleukin 27
TACTTAAACC	3	0	3	1	0.035209	4	0.035	Equal	8.65645	0.0131909	Diff	642676		Full-length cDNA clone CS0DJ012YG05 of T cells (Jurkat cell line) Cot 10-nor...
GTGCAATATA	6	2	8	3	0.033332	11	0.0211058	Equal	9.41607	0.00902247	Diff	594569		CDNA FLJ12853 fis, clone NT2RP2003456
GCTGCACCGG	8	3	11	6	0.024768	17	0.0169775	Equal	9.56739	0.00836501	Diff	506861	DDX54	DEAD (Asp-Glu-Ala-Asp) box polypeptide 54
GGGTTTGGCC	4	1	5	1	0.044012	6	0.0285774	Equal	9.11573	0.0104844	Diff	417959	MYO18B	Myosin XVIIIB
TGGAGGGGCC	6	3	9	2	0.021834	11	0.0211058	Equal	9.4905	0.00869289	Diff	515092	CLPP	ClpP caseinolytic peptidase, ATP-dependent, proteolytic subunit homolog (E. ...
ACGTGAAAAT	4	1	5	1	0.04443	6	0.0285774	Equal	9.11573	0.0104844	Diff	656685	HIBCH	3-hydroxyisobutyryl-Coenzyme A hydrolase
GGGCATCTCT	52	61	113	73	0.006985	186	0.00513265	Equal	10.9942	0.00409859	Diff	601001		Transcribed locus, weakly similar to XP_001115365.1 similar to HLA class II...
GTGTGGTGGT	11	8	19	6	0.015699	25	0.014	Equal	10.884	0.00433079	Diff	596074		Transcribed locus
GTCAGATGTC	3	0	3	1	0.035564	4	0.035	Equal	8.65645	0.0131909	Diff	133534	KSR1	Kinase suppressor of ras 1
CCTGGGGTAA	3	0	3	1	0.035092	4	0.035	Equal	8.65645	0.0131909	Diff	387679	HLA-DQA1	Major histocompatibility complex, class II, DQ alpha 1
ATGACTGTAC	11	7	18	8	0.023966	26	0.0137281	Equal	9.59909	0.00823348	Diff	436242		Transcribed locus
CAGAGTGCTG	4	1	5	1	0.044436	6	0.0285774	Equal	9.11573	0.0104844	Diff	374458	ALKBH2	AlkB, alkylation repair homolog 2 (E. coli)
GCAGCCAGCC	3	0	3	1	0.035416	4	0.035	Equal	8.65645	0.0131909	Diff	517717	SATB1	SATB homeobox 1
					Average	15.37
					Max	186
TTTTATTTGG	2	6	8	0	0.014312	8	0.0247487	Diff	6.12513	0.0467677	Equal	655602	AHSA2	AHA1, activator of heat shock 90kDa protein ATPase homolog 2 (yeast)
ACTGTGGTAG	0	11	11	16	0.003756	27	0.0134715	Diff	6.95975	0.0308112	Equal	75782	GTF3C2	General transcription factor IIIC, polypeptide 2, beta 110kDa
ACATTGGAAG	0	0	0	5	0.014535	5	0.031305	Diff	6.89774	0.0317815	Equal	73031	PRB3	Proline-rich protein BstNI subfamily 3
CCTTTGTAAG	0	9	9	3	0.014302	12	0.0202073	Diff	6.95191	0.0309322	Equal	525704	JUN	Jun oncogene
TGAATGGCCT	0	9	9	3	0.014486	12	0.0202073	Diff	6.95191	0.0309322	Equal	662018		Full-length cDNA clone CS0DI011YB08 of Placenta Cot 25-normalized of Homo sa...
GTGCCCTGTT	9	5	14	20	0.007754	34	0.0120049	Diff	8.63672	0.0133217	Equal	603732	NCKAP1	NCK-associated protein 1
GCCTCCAAGG	0	12	12	9	0.013548	21	0.0152753	Diff	5.61807	0.0602631	Equal	479728	GAPDH	Glyceraldehyde-3-phosphate dehydrogenase
CTGGCCGCAA	0	0	0	5	0.014312	5	0.031305	Diff	6.89774	0.0317815	Equal	178551	RPL8	Ribosomal protein L8
AGCTGGTCCG	0	0	0	5	0.014268	5	0.031305	Diff	6.89774	0.0317815	Equal	440497	KCNAB2	Potassium voltage-gated channel, shaker-related subfamily, beta member 2
TAGGTTTCAT	3	3	6	0	0.01616	6	0.0285774	Diff	5.85597	0.0535049	Equal	655213	PPP2R2B	Protein phosphatase 2 (formerly 2A), regulatory subunit B, beta isoform
GAATGAGATC	1	0	1	6	0.017854	7	0.0264575	Diff	6.00351	0.0496997	Equal	[* TAG NOT FOUNDED IN MAP *]
GTGCGGCTGG	0	0	0	5	0.014518	5	0.031305	Diff	6.89774	0.0317815	Equal	693688	GJB1	Gap junction protein, beta 1, 32kDa
GCTCACTGCA	3	0	3	7	0.012182	10	0.0221359	Diff	6.48451	0.0390757	Equal	380094	PLCD3	Phospholipase C, delta 3
ACTTTTTAAA	0	8	8	2	0.016075	10	0.0221359	Diff	7.22889	0.0269318	Equal	126357	OCRL	Oculocerebrorenal syndrome of Lowe
CACTCAATAA	0	12	12	11	0.012389	23	0.014596	Diff	5.44183	0.0658145	Equal	79361	KLK6	Kallikrein-related peptidase 6
TGTCAAAAAA	2	7	9	0	0.009712	9	0.0233333	Diff	7.22935	0.0269257	Equal	[* TAG NOT FOUNDED IN MAP *]
TGATCGAGCT	0	3	3	9	0.020082	12	0.0202073	Diff	5.96951	0.0505519	Equal	434241	FAM45A	Family with sequence similarity 45, member A
TGCTGCCTTT	1	15	16	22	0.006337	38	0.0113555	Diff	7.50868	0.0234159	Equal	14691	SLFN5	Schlafen family member 5
ACCCTAAAAT	0	9	9	14	0.007506	23	0.014596	Diff	6.23495	0.0442688	Equal	376071	CCND2	Cyclin D2
TAAGTAGCAA	6	43	49	33	0.005152	82	0.00773021	Diff	9.30542	0.00953571	Equal	643683		Transcribed locus, strongly similar to NP_001035834.1 membrane protein 2B [...
CGAGGGGCCA	9	6	15	22	0.010262	37	0.0115079	Diff	8.33813	0.0154667	Equal	653110	CAPN12	Calpain 12
ACTTTCAAAA	0	0	0	5	0.014549	5	0.031305	Diff	6.89774	0.0317815	Equal	268742	POMP	Proteasome maturation protein
CTTCCCTGCC	1	5	6	0	0.024373	6	0.0285774	Diff	5.49042	0.0642347	Equal	[* TAG NOT FOUNDED IN MAP *]
TACCATCATA	3	3	6	0	0.016251	6	0.0285774	Diff	5.85597	0.0535049	Equal	479728	GAPDH	Glyceraldehyde-3-phosphate dehydrogenase
ACAAACAACA	0	0	0	5	0.014295	5	0.031305	Diff	6.89774	0.0317815	Equal	656261		CDNA FLJ43417 fis, clone OCBBF2026025
CTCCACCCGA	4	0	4	5	0.014281	9	0.0233333	Diff	7.14008	0.0281547	Equal	82961	TFF3	Trefoil factor 3 (intestinal)
ATTAAACTTG	0	0	0	5	0.014276	5	0.031305	Diff	6.89774	0.0317815	Equal	438236	ABLIM1	Actin binding LIM protein 1
CCGTAGGTGG	0	8	8	2	0.015996	10	0.0221359	Diff	7.22889	0.0269318	Equal	653746		Transcribed locus, strongly similar to XP_001086177.1 adaptor-related prote...
GGAAGTGACG	1	0	1	6	0.017882	7	0.0264575	Diff	6.00351	0.0496997	Equal	846	IL8RB	Interleukin 8 receptor, beta
TGGGGACAGG	0	0	0	5	0.014485	5	0.031305	Diff	6.89774	0.0317815	Equal	400740	PPP2R4	Protein phosphatase 2A activator, regulatory subunit 4
TTTCCCTGGC	0	0	0	5	0.014831	5	0.031305	Diff	6.89774	0.0317815	Equal	[* TAG NOT FOUNDED IN MAP *]
TGCGCGCCCT	0	0	0	5	0.014513	5	0.031305	Diff	6.89774	0.0317815	Equal	189119	CXXC5	CXXC finger 5
GAGCAGGAGC	4	1	5	10	0.017681	15	0.0180739	Diff	6.75149	0.0341927	Equal	471637	DIS3L2	DIS3 mitotic control homolog (S. cerevisiae)-like 2
GAGGGAGTCT	3	2	5	0	0.027726	5	0.031305	Diff	6.68388	0.0353683	Equal	523463	RPL27A	Ribosomal protein L27a
CAGCTTGACG	0	9	9	17	0.002122	26	0.0137281	Diff	8.3735	0.0151956	Equal	667992	CALM1	Calmodulin 1 (phosphorylase kinase, delta)
GGCTCTGTCA	3	0	3	6	0.022689	9	0.0233333	Diff	5.87894	0.0528936	Equal	592633		Transcribed locus
GTGGCTGAAA	3	3	6	0	0.016268	6	0.0285774	Diff	5.85597	0.0535049	Equal	534603		Transcribed locus, strongly similar to XP_001109783.1 similar to ribosomal ...
TAAGCGGGGC	0	0	0	5	0.014551	5	0.031305	Diff	6.89774	0.0317815	Equal	[* TAG NOT FOUNDED IN MAP *]
CTGCTAAGGT	2	6	8	0	0.014445	8	0.0247487	Diff	6.12513	0.0467677	Equal	479384	KIAA0746	KIAA0746 protein
TTGCGTGCTG	3	2	5	0	0.02745	5	0.031305	Diff	6.68388	0.0353683	Equal	657010		CDNA FLJ35102 fis, clone PLACE6006474, weakly similar to ADHESIVE PLAQUE MAT...
GCCCCCATAA	3	2	5	0	0.027546	5	0.031305	Diff	6.68388	0.0353683	Equal	[* TAG NOT FOUNDED IN MAP *]
GCCCTCTGGT	3	2	5	0	0.027661	5	0.031305	Diff	6.68388	0.0353683	Equal	10846	2007-10-02	Spermidine/spermine N1-acetyltransferase 2
TAAATAATAC	1	5	6	0	0.024397	6	0.0285774	Diff	5.49042	0.0642347	Equal	696433	RASSF8	Ras association (RalGDS/AF-6) domain family 8
CTGCTAAGAT	0	0	0	5	0.014313	5	0.031305	Diff	6.89774	0.0317815	Equal	98370	CYP2S1	Cytochrome P450, family 2, subfamily S, polypeptide 1
GTGGCCACGC	0	16	16	20	0.000829	36	0.0116667	Diff	8.52588	0.0140809	Equal	23363	PGM2	Phosphoglucomutase 2
CCACTCCTCA	0	11	11	7	0.015364	18	0.0164992	Diff	5.57428	0.061597	Equal	162397	RC74	Integrator complex subunit 9
GAGAGCTTTG	3	0	3	6	0.022318	9	0.0233333	Diff	5.87894	0.0528936	Equal	78183	AKR1C3	Aldo-keto reductase family 1, member C3 (3-alpha hydroxysteroid dehydrogenas...
TTTCTGCTCT	0	10	10	4	0.013876	14	0.0187083	Diff	6.88592	0.0319699	Equal	[* TAG NOT FOUNDED IN MAP *]
CCTCTGTCTC	0	4	4	12	0.006897	16	0.0175	Diff	7.95952	0.0186902	Equal	356604	WNK1	WNK lysine deficient protein kinase 1
GTCCTGCTCC	0	2	2	8	0.021939	10	0.0221359	Diff	6.2465	0.0440139	Equal	446852	EIF3S6IP	Eukaryotic translation initiation factor 3, subunit E interacting protein
GGGATGGCAG	0	12	12	11	0.012427	23	0.014596	Diff	5.44183	0.0658145	Equal	520026	VARS	Valyl-tRNA synthetase
TTCATTAAAA	3	2	5	0	0.027653	5	0.031305	Diff	6.68388	0.0353683	Equal	356502	RPLP1	Ribosomal protein, large, P1
CAATAAATTA	3	2	5	0	0.027497	5	0.031305	Diff	6.68388	0.0353683	Equal	163484	FOXA1	Forkhead box A1
TTCTGTGTTT	4	0	4	5	0.014129	9	0.0233333	Diff	7.14008	0.0281547	Equal	599259	MUC20	Mucin 20, cell surface associated
ACCACTTATC	0	0	0	5	0.01452	5	0.031305	Diff	6.89774	0.0317815	Equal	520898	CTSB	Cathepsin B
GGTCCAAATT	0	0	0	5	0.014645	5	0.031305	Diff	6.89774	0.0317815	Equal	699190	HNRPA1	Heterogeneous nuclear ribonucleoprotein A1
TCTGCAATGA	0	12	12	7	0.009285	19	0.0160591	Diff	6.41233	0.0405117	Equal	482526	TINP1	TGF beta-inducible nuclear protein 1
ACGTTTAAGG	1	6	7	0	0.012824	7	0.0264575	Diff	6.84555	0.0326218	Equal	444356	GRB2	Growth factor receptor-bound protein 2
CGGTCCCTGG	0	0	0	5	0.014393	5	0.031305	Diff	6.89774	0.0317815	Equal	[* TAG NOT FOUNDED IN MAP *]
TTATTTTGAA	3	3	6	0	0.01649	6	0.0285774	Diff	5.85597	0.0535049	Equal	687871		Transcribed locus
GTTTACTCCA	0	0	0	5	0.014491	5	0.031305	Diff	6.89774	0.0317815	Equal	227656	XPR1	Xenotropic and polytropic retrovirus receptor
GGAAAGATGT	0	8	8	15	0.004208	23	0.014596	Diff	7.35556	0.0252791	Equal	[* TAG NOT FOUNDED IN MAP *]
GACATTGCTG	3	4	7	0	0.024808	7	0.0264575	Diff	5.70554	0.0576842	Equal	645937		CDNA clone IMAGE:3919352
GTGAAGGCAC	1	5	6	0	0.024408	6	0.0285774	Diff	5.49042	0.0642347	Equal	136295	GNAL	Guanine nucleotide binding protein (G protein), alpha activating activity po...
AGAGGGAGTG	0	9	9	3	0.014368	12	0.0202073	Diff	6.95191	0.0309322	Equal	567256	AKR1C2	Aldo-keto reductase family 1, member C2 (dihydrodiol dehydrogenase 2; bile a...
CTTTCCTGCT	0	0	0	5	0.014666	5	0.031305	Diff	6.89774	0.0317815	Equal	[* TAG NOT FOUNDED IN MAP *]
ACGTAACAGA	0	12	12	5	0.005986	17	0.0169775	Diff	8.04271	0.0179287	Equal	523789	TncRNA	Trophoblast-derived noncoding RNA
GGATGCATTA	0	4	4	12	0.006846	16	0.0175	Diff	7.95952	0.0186902	Equal	344400	MPHOSPH6	M-phase phosphoprotein 6
AGCAAGATGT	0	0	0	5	0.014723	5	0.031305	Diff	6.89774	0.0317815	Equal	[* TAG NOT FOUNDED IN MAP *]
CAGCTCATCT	2	9	11	1	0.017901	12	0.0202073	Diff	7.15246	0.027981	Equal	90107	ADRM1	Adhesion regulating molecule 1
GCAACTGTGA	3	3	6	0	0.016321	6	0.0285774	Diff	5.85597	0.0535049	Equal	648900	GAPDH	Glyceraldehyde-3-phosphate dehydrogenase
GGGGGTTGGT	0	3	3	9	0.019976	12	0.0202073	Diff	5.96951	0.0505519	Equal	497399	ARL8A	ADP-ribosylation factor-like 8A
AGCCACTGTG	0	5	5	13	0.005238	18	0.0164992	Diff	7.87399	0.0195067	Equal	635280		Transcribed locus
AGGAATGTTA	0	8	8	2	0.015855	10	0.0221359	Diff	7.22889	0.0269318	Equal	192374	HSP90B1	Heat shock protein 90kDa beta (Grp94), member 1
TTACACTGGA	3	5	8	0	0.018217	8	0.0247487	Diff	5.97856	0.0503237	Equal	663835		Homo sapiens, clone IMAGE:5744974, mRNA
CCCACCGGTG	0	0	0	5	0.014696	5	0.031305	Diff	6.89774	0.0317815	Equal	510635	IGHG1	Immunoglobulin heavy constant gamma 1 (G1m marker)
TTTTACCAGT	3	3	6	0	0.016452	6	0.0285774	Diff	5.85597	0.0535049	Equal	651858		Transcribed locus
TGTGCCCTGA	2	1	3	10	0.01938	13	0.0194145	Diff	7.14948	0.0280227	Equal	387623	ZNF169	Zinc finger protein 169
TAATTTTAAC	1	5	6	0	0.024259	6	0.0285774	Diff	5.49042	0.0642347	Equal	529272	2007-03-07	Membrane-associated ring finger (C3HC4) 7
ACCTTGCTGG	1	0	1	6	0.017693	7	0.0264575	Diff	6.00351	0.0496997	Equal	557646	CDK9	Cyclin-dependent kinase 9 (CDC2-related kinase)
CTAGAAAAGT	1	6	7	0	0.012963	7	0.0264575	Diff	6.84555	0.0326218	Equal	137007		Transcribed locus
AAGCATAAAA	3	2	5	0	0.027742	5	0.031305	Diff	6.68388	0.0353683	Equal	[* TAG NOT FOUNDED IN MAP *]
ATTTCAAAAG	0	0	0	5	0.014506	5	0.031305	Diff	6.89774	0.0317815	Equal	644778		Transcribed locus, strongly similar to XP_001096675.1 hypothetical protein ...
TTCATAGCTG	1	0	1	6	0.01762	7	0.0264575	Diff	6.00351	0.0496997	Equal	672938		Transcribed locus, strongly similar to XP_001099429.1 cartilage associated ...
GAATTTAAAA	3	2	5	0	0.027562	5	0.031305	Diff	6.68388	0.0353683	Equal	270084	NEDD1	Neural precursor cell expressed, developmentally down-regulated 1
GCACCTTCTG	1	0	1	6	0.017428	7	0.0264575	Diff	6.00351	0.0496997	Equal	631861	2007-03-02	Membrane-associated ring finger (C3HC4) 2
TATTGACAAC	1	20	21	14	0.008163	35	0.0118322	Diff	7.54537	0.0229902	Equal	599659		Transcribed locus, weakly similar to XP_001058262.1 hypothetical protein [R...
CCTCCTTGCC	1	6	7	0	0.012949	7	0.0264575	Diff	6.84555	0.0326218	Equal	[* TAG NOT FOUNDED IN MAP *]
AGGCACTGCT	1	5	6	0	0.024293	6	0.0285774	Diff	5.49042	0.0642347	Equal	173524	KIAA0430	KIAA0430
TGGCGTACGG	1	11	12	21	0.006983	33	0.0121854	Diff	8.28802	0.0158591	Equal	586701		Transcribed locus, moderately similar to XP_001059315.1 hypothetical protei...
CAGTTATTTC	0	0	0	5	0.014607	5	0.031305	Diff	6.89774	0.0317815	Equal	[* TAG NOT FOUNDED IN MAP *]
GAAATTCCCC	2	15	17	25	0.01061	42	0.0108012	Diff	7.54609	0.022982	Equal	416073	S100A8	S100 calcium binding protein A8
TGTATGTAAA	2	27	29	25	0.003982	54	0.00952579	Diff	8.27378	0.0159725	Equal	666071		Transcribed locus
GGGGCACCCG	0	0	0	5	0.014328	5	0.031305	Diff	6.89774	0.0317815	Equal	636619	SNHG7	Small nucleolar RNA host gene (non-protein coding) 7
TACCTTCAGA	0	0	0	5	0.014602	5	0.031305	Diff	6.89774	0.0317815	Equal	657919	C5orf5	Chromosome 5 open reading frame 5
TGCAAAAAAA	3	12	15	2	0.015897	17	0.0169775	Diff	7.94127	0.0188614	Equal	328801		Transcribed locus
ACAAAAGACA	0	0	0	5	0.014641	5	0.031305	Diff	6.89774	0.0317815	Equal	697455		Transcribed locus
AGATCTGTGC	0	0	0	5	0.014238	5	0.031305	Diff	6.89774	0.0317815	Equal	[* TAG NOT FOUNDED IN MAP *]
TACCTTTGCT	0	9	9	3	0.01438	12	0.0202073	Diff	6.95191	0.0309322	Equal	523789	TncRNA	Trophoblast-derived noncoding RNA
GAATTTCCCA	1	5	6	0	0.024495	6	0.0285774	Diff	5.49042	0.0642347	Equal	593658		Transcribed locus
GTAGGCAGCC	3	4	7	0	0.02478	7	0.0264575	Diff	5.70554	0.0576842	Equal	517168	TAGLN2	Transgelin 2
GTTACTAACG	1	0	1	6	0.017752	7	0.0264575	Diff	6.00351	0.0496997	Equal	508148	ABI1	Abl-interactor 1
AGGGTCACAG	0	0	0	5	0.014581	5	0.031305	Diff	6.89774	0.0317815	Equal	587567		Transcribed locus
GGATGGGTGT	3	4	7	0	0.025068	7	0.0264575	Diff	5.70554	0.0576842	Equal	513330	TMEM186	Transmembrane protein 186
GTGGCACGCA	3	0	3	7	0.012119	10	0.0221359	Diff	6.48451	0.0390757	Equal	665164		Transcribed locus
GGGTTGGCTT	1	22	23	21	0.003486	44	0.0105529	Diff	7.94847	0.0187936	Equal	557644		Transcribed locus
GACTTCTGTC	0	2	2	9	0.011844	11	0.0211058	Diff	7.44711	0.024148	Equal	263812	NUDC	Nuclear distribution gene C homolog (A. nidulans)
GGTGCTGGGT	0	0	0	5	0.014394	5	0.031305	Diff	6.89774	0.0317815	Equal	368171	SFXN5	Sideroflexin 5
GTCCCTGCTG	1	5	6	0	0.024571	6	0.0285774	Diff	5.49042	0.0642347	Equal	[* TAG NOT FOUNDED IN MAP *]
GATCCCAACA	3	0	3	7	0.01221	10	0.0221359	Diff	6.48451	0.0390757	Equal	406510	ATP5B	ATP synthase, H+ transporting, mitochondrial F1 complex, beta polypeptide
TTTGCACTTG	3	0	3	6	0.022396	9	0.0233333	Diff	5.87894	0.0528936	Equal	249441	WEE1	WEE1 homolog (S. pombe)
AGTTAGCAGT	0	0	0	5	0.014469	5	0.031305	Diff	6.89774	0.0317815	Equal	656402		Transcribed locus
CTCCCCCCAA	0	11	11	6	0.013664	17	0.0169775	Diff	6.14137	0.0463893	Equal	648398	IGHA1	Immunoglobulin heavy constant alpha 1
ACTTTTAAAA	2	7	9	0	0.009677	9	0.0233333	Diff	7.22935	0.0269257	Equal	200022	LOC647087	Hypothetical LOC647087
GAAGGAGCTG	2	7	9	0	0.009735	9	0.0233333	Diff	7.22935	0.0269257	Equal	144700	EFNB1	Ephrin-B1
TACACTGCAG	1	5	6	0	0.024167	6	0.0285774	Diff	5.49042	0.0642347	Equal	655161	PLSCR3	Phospholipid scramblase 3
GGGGCACTTG	3	6	9	0	0.012352	9	0.0233333	Diff	6.53387	0.0381231	Equal	591484	LAMC2	Laminin, gamma 2
ATACTTTAAT	1	5	6	0	0.024023	6	0.0285774	Diff	5.49042	0.0642347	Equal	480653	ANXA5	Annexin A5
ATTAGAAATT	2	6	8	0	0.01447	8	0.0247487	Diff	6.12513	0.0467677	Equal	143929	CLEC7A	C-type lectin domain family 7, member A
ACAGCCTGCA	1	6	7	0	0.013036	7	0.0264575	Diff	6.84555	0.0326218	Equal	450230	IGFBP3	Insulin-like growth factor binding protein 3
TAGATAAATG	0	8	8	2	0.015918	10	0.0221359	Diff	7.22889	0.0269318	Equal	[* TAG NOT FOUNDED IN MAP *]
GAGAGGACAT	0	0	0	5	0.014379	5	0.031305	Diff	6.89774	0.0317815	Equal	403933	FBXO32	F-box protein 32
AAAGTTCGTA	0	0	0	5	0.014469	5	0.031305	Diff	6.89774	0.0317815	Equal	304192	DSTN	Destrin (actin depolymerizing factor)
TAACAAGTTC	3	6	9	0	0.01238	9	0.0233333	Diff	6.53387	0.0381231	Equal	388654	ATP6V1G1	ATPase, H+ transporting, lysosomal 13kDa, V1 subunit G1
GGGCAACACG	1	5	6	0	0.024412	6	0.0285774	Diff	5.49042	0.0642347	Equal	118110	BST2	Bone marrow stromal cell antigen 2
GGTGCAGAGC	2	0	2	7	0.019495	9	0.0233333	Diff	6.33792	0.0420473	Equal	356545	LOC284184	Chromosome 17 open reading frame 89
AACATTGACA	1	0	1	7	0.008237	8	0.0247487	Diff	7.24489	0.0267172	Equal	694999	RP11-217H1.1	Implantation-associated protein
GAAATACAGC	3	6	9	0	0.012706	9	0.0233333	Diff	6.53387	0.0381231	Equal	[* TAG NOT FOUNDED IN MAP *]
TTCTGCTCTT	0	4	4	11	0.011252	15	0.0180739	Diff	6.90806	0.0316179	Equal	440848	VWF	Von Willebrand factor
GAAAAGAGAT	5	7	12	1	0.016286	13	0.0194145	Diff	7.07845	0.0290359	Equal	654802	EPB41L5	Erythrocyte membrane protein band 4.1 like 5
GGGTGGGGTT	2	0	2	7	0.01986	9	0.0233333	Diff	6.33792	0.0420473	Equal	632184	CARHSP1	Calcium regulated heat stable protein 1, 24kDa
TAGCTATTTC	0	9	9	3	0.014404	12	0.0202073	Diff	6.95191	0.0309322	Equal	[* TAG NOT FOUNDED IN MAP *]
ACACAGAAAA	3	2	5	0	0.027616	5	0.031305	Diff	6.68388	0.0353683	Equal	173524	KIAA0430	KIAA0430
TTCCCCCTTC	2	6	8	0	0.014357	8	0.0247487	Diff	6.12513	0.0467677	Equal	694923		Transcribed locus, strongly similar to XP_001101589.1 similar to adaptor-re...
GAGCTGTCTT	0	0	0	5	0.014502	5	0.031305	Diff	6.89774	0.0317815	Equal	527980	DUT	DUTP pyrophosphatase
CAGATTAAAA	0	0	0	5	0.014467	5	0.031305	Diff	6.89774	0.0317815	Equal	520122	TBN	TAF8 RNA polymerase II, TATA box binding protein (TBP)-associated factor, 43...
GGTCAAATCG	1	5	6	0	0.024293	6	0.0285774	Diff	5.49042	0.0642347	Equal	655625		Transcribed locus
GCACAAGTTC	0	0	0	5	0.014496	5	0.031305	Diff	6.89774	0.0317815	Equal	514193	RAMP2	Receptor (G protein-coupled) activity modifying protein 2
GTATCTTCAC	0	8	8	13	0.010688	21	0.0152753	Diff	5.90087	0.0523169	Equal	250899	HSBP1	Heat shock factor binding protein 1
TCTAAAAAGG	1	1	2	9	0.018635	11	0.0211058	Diff	7.24081	0.0267718	Equal	600088		Transcribed locus
AGCAGGAGCG	0	0	0	5	0.01465	5	0.031305	Diff	6.89774	0.0317815	Equal	26225	GABRP	Gamma-aminobutyric acid (GABA) A receptor, pi
TTGGTTTACT	0	0	0	5	0.014479	5	0.031305	Diff	6.89774	0.0317815	Equal	656822		CDNA FLJ43397 fis, clone OCBBF2009788
CTTCTCCCCA	0	0	0	5	0.014549	5	0.031305	Diff	6.89774	0.0317815	Equal	532326	CA5BL	Carbonic anhydrase VB-like
TGCCAGGCCT	3	2	5	0	0.027754	5	0.031305	Diff	6.68388	0.0353683	Equal	655046		Transcribed locus
CTTCTGTGTA	2	1	3	10	0.019409	13	0.0194145	Diff	7.14948	0.0280227	Equal	412433	AIP	Aryl hydrocarbon receptor interacting protein
GCCTCTGTCT	3	3	6	0	0.016574	6	0.0285774	Diff	5.85597	0.0535049	Equal	568273		Transcribed locus, strongly similar to XP_001108613.1 similar to 60S acidic...
GACTGGAAAA	3	6	9	0	0.012386	9	0.0233333	Diff	6.53387	0.0381231	Equal	525105	SLITRK6	SLIT and NTRK-like family, member 6
GCATCTCCAG	1	5	6	0	0.02409	6	0.0285774	Diff	5.49042	0.0642347	Equal	586313	C7orf10	Chromosome 7 open reading frame 10
GGCATTGTTC	1	0	1	7	0.008177	8	0.0247487	Diff	7.24489	0.0267172	Equal	432574	POLR2H	Polymerase (RNA) II (DNA directed) polypeptide H
CTGTAAAACA	4	0	4	5	0.014492	9	0.0233333	Diff	7.14008	0.0281547	Equal	654383	UBE3A	Ubiquitin protein ligase E3A (human papilloma virus E6-associated protein, A...
GTGAGAATGA	1	5	6	0	0.024385	6	0.0285774	Diff	5.49042	0.0642347	Equal	[* TAG NOT FOUNDED IN MAP *]
GAAATAAAGA	2	7	9	0	0.009751	9	0.0233333	Diff	7.22935	0.0269257	Equal	632618	ZC3H12D	Zinc finger CCCH-type containing 12D
GTGGACCCTG	0	3	3	10	0.010308	13	0.0194145	Diff	7.06512	0.0292299	Equal	512464	SURF1	Surfeit 1
CTTTTGGTTT	1	5	6	0	0.024199	6	0.0285774	Diff	5.49042	0.0642347	Equal	171189	AHR	Aryl hydrocarbon receptor
GAGCCCCTTG	2	0	2	7	0.019798	9	0.0233333	Diff	6.33792	0.0420473	Equal	617755		Transcribed locus, strongly similar to XP_001106271.1 similar to endosulfin...
GGATGAATTT	0	0	0	5	0.014606	5	0.031305	Diff	6.89774	0.0317815	Equal	[* TAG NOT FOUNDED IN MAP *]
CAGGCTGCTG	3	2	5	0	0.027752	5	0.031305	Diff	6.68388	0.0353683	Equal	468048	LYCAT	Lysocardiolipin acyltransferase
CCTGCCCCCC	4	0	4	6	0.010779	10	0.0221359	Diff	7.14361	0.0281051	Equal	861	MAPK3	Mitogen-activated protein kinase 3
ATACTGACAT	0	8	8	2	0.016042	10	0.0221359	Diff	7.22889	0.0269318	Equal	[* TAG NOT FOUNDED IN MAP *]
ATGGCCCATA	0	3	3	10	0.010542	13	0.0194145	Diff	7.06512	0.0292299	Equal	282975	CES2	Carboxylesterase 2 (intestine, liver)
TTCAAATAAA	1	5	6	0	0.02437	6	0.0285774	Diff	5.49042	0.0642347	Equal	356502	RPLP1	Ribosomal protein, large, P1
CCACTGCAGT	3	2	5	0	0.027554	5	0.031305	Diff	6.68388	0.0353683	Equal	658479		MRNA; cDNA DKFZp686M08112 (from clone DKFZp686M08112)
TCCCCGTGGC	3	3	6	0	0.016363	6	0.0285774	Diff	5.85597	0.0535049	Equal	467634	MBOAT2	Membrane bound O-acyltransferase domain containing 2
AACAGTGTGC	0	2	2	9	0.012065	11	0.0211058	Diff	7.44711	0.024148	Equal	522401	FAM129B	Family with sequence similarity 129, member B
TTTCCTGGCT	0	2	2	9	0.01194	11	0.0211058	Diff	7.44711	0.024148	Equal	284491	PDXK	Pyridoxal (pyridoxine, vitamin B6) kinase
GAGCAAATGT	3	2	5	0	0.027729	5	0.031305	Diff	6.68388	0.0353683	Equal	626273		Transcribed locus
TTGGTGCTTT	0	3	3	10	0.010254	13	0.0194145	Diff	7.06512	0.0292299	Equal	695	CSTB	Cystatin B (stefin B)
GAGGCCAACA	2	0	2	8	0.009327	10	0.0221359	Diff	7.37351	0.0250531	Equal	50649	TP53I3	Tumor protein p53 inducible protein 3
GGATCCAGGG	0	14	14	8	0.004514	22	0.0149241	Diff	7.58101	0.0225841	Equal	599238		CDNA FLJ30141 fis, clone BRACE2000148
TGCAGCAAAA	1	5	6	0	0.024384	6	0.0285774	Diff	5.49042	0.0642347	Equal	293653	RPL17	Ribosomal protein L17
CTGCAGAATA	3	2	5	0	0.027599	5	0.031305	Diff	6.68388	0.0353683	Equal	77274	PLAU	Plasminogen activator, urokinase
TAACCCAGCA	0	3	3	9	0.020195	12	0.0202073	Diff	5.96951	0.0505519	Equal	113940	KIAA1505	KIAA1505 protein
CCCTCATAAT	0	0	0	5	0.014775	5	0.031305	Diff	6.89774	0.0317815	Equal	[* TAG NOT FOUNDED IN MAP *]
TGATTTGGCC	0	10	10	4	0.013577	14	0.0187083	Diff	6.88592	0.0319699	Equal	[* TAG NOT FOUNDED IN MAP *]
GTAGTGCCTG	0	0	0	5	0.014457	5	0.031305	Diff	6.89774	0.0317815	Equal	217409	C10orf83	Chromosome 10 open reading frame 83
TTCTCTCAAC	3	7	10	0	0.00831	10	0.0221359	Diff	7.28679	0.0261633	Equal	461722	TRAPPC2L	Trafficking protein particle complex 2-like
TGAAATGAAG	3	2	5	0	0.027832	5	0.031305	Diff	6.68388	0.0353683	Equal	509410		Transcribed locus
TAACAGGAAA	2	0	2	8	0.009313	10	0.0221359	Diff	7.37351	0.0250531	Equal	287412	ARMC10	Armadillo repeat containing 10
GTTTGGCGTC	1	5	6	0	0.024068	6	0.0285774	Diff	5.49042	0.0642347	Equal	697519		Transcribed locus
TTTTCTGAAA	3	33	36	32	0.002205	68	0.00848875	Diff	9.27465	0.00968355	Equal	615540		Transcribed locus, strongly similar to XP_001113950.1 thioredoxin [Macaca m...
GAGTTTATAG	1	5	6	0	0.024093	6	0.0285774	Diff	5.49042	0.0642347	Equal	655152	GALNTL4	UDP-N-acetyl-alpha-D-galactosamine:polypeptide N-acetylgalactosaminyltransfe...
TAATTTTGGA	0	10	10	18	0.001556	28	0.0132288	Diff	8.61861	0.0134429	Equal	292457	SNHG5	Small nucleolar RNA host gene (non-protein coding) 5
GAAAACTCAA	2	0	2	7	0.019531	9	0.0233333	Diff	6.33792	0.0420473	Equal	438236	ABLIM1	Actin binding LIM protein 1
AGAGCCCTAG	3	0	3	6	0.022567	9	0.0233333	Diff	5.87894	0.0528936	Equal	572255		Transcribed locus, strongly similar to XP_001149835.1 similar to COX17 [Pan...
CTAAAAGGAG	3	4	7	0	0.024661	7	0.0264575	Diff	5.70554	0.0576842	Equal	654418	SNRPE	Small nuclear ribonucleoprotein polypeptide E
ATTGATGACG	0	0	0	5	0.014438	5	0.031305	Diff	6.89774	0.0317815	Equal	519718	TTC1	Tetratricopeptide repeat domain 1
AAAGGAGAGA	0	0	0	5	0.014535	5	0.031305	Diff	6.89774	0.0317815	Equal	530272	C9orf30	Chromosome 9 open reading frame 30
TACCCAAAGT	0	0	0	5	0.014539	5	0.031305	Diff	6.89774	0.0317815	Equal	533628	KIAA0133	KIAA0133
AAGAAGCAGG	4	1	5	10	0.017811	15	0.0180739	Diff	6.75149	0.0341927	Equal	370504	RPS15A	Ribosomal protein S15a
CGGCCTCACC	1	6	7	0	0.012846	7	0.0264575	Diff	6.84555	0.0326218	Equal	27935	TTYH2	Tweety homolog 2 (Drosophila)
TGGCCATCTG	0	6	6	12	0.011906	18	0.0164992	Diff	6.12315	0.0468139	Equal	669529		Transcribed locus
GCAGTTCCCT	0	0	0	5	0.014609	5	0.031305	Diff	6.89774	0.0317815	Equal	[* TAG NOT FOUNDED IN MAP *]
GACCACACCG	1	0	1	6	0.017582	7	0.0264575	Diff	6.00351	0.0496997	Equal	696180	SARS2	Seryl-tRNA synthetase 2, mitochondrial
TTGACAGGCC	1	0	1	6	0.017691	7	0.0264575	Diff	6.00351	0.0496997	Equal	666313		Transcribed locus
AAAACAAGCC	0	0	0	5	0.014521	5	0.031305	Diff	6.89774	0.0317815	Equal	661754		CDNA FLJ44958 fis, clone BRAWH2011958
GAGTGGAGAG	0	4	4	11	0.011361	15	0.0180739	Diff	6.90806	0.0316179	Equal	77578	USP9X	Ubiquitin specific peptidase 9, X-linked
ATTAAAATGG	0	0	0	5	0.014537	5	0.031305	Diff	6.89774	0.0317815	Equal	604626		Transcribed locus
CCTGGCCTAA	0	0	0	5	0.014858	5	0.031305	Diff	6.89774	0.0317815	Equal	628573		MRNA; cDNA DKFZp686H12277 (from clone DKFZp686H12277)
GCCACACCCC	0	12	12	9	0.013412	21	0.0152753	Diff	5.61807	0.0602631	Equal	414740	BCL9L	B-cell CLL/lymphoma 9-like
GGAGCGTGGG	3	1	4	11	0.013726	15	0.0180739	Diff	7.58125	0.0225815	Equal	286226	MYO1C	Myosin IC
TGCCTGCAGA	1	17	18	20	0.009878	38	0.0113555	Diff	6.53185	0.0381616	Equal	655056	MTM1	Myotubularin 1
AAAAAGATGT	0	0	0	5	0.014596	5	0.031305	Diff	6.89774	0.0317815	Equal	[* TAG NOT FOUNDED IN MAP *]
CACAAAATAA	3	5	8	0	0.017797	8	0.0247487	Diff	5.97856	0.0503237	Equal	162649		Transcribed locus
CCTGTAATTC	3	2	5	0	0.027519	5	0.031305	Diff	6.68388	0.0353683	Equal	684751		Full length insert cDNA YU78B07
TTGTTGATTG	0	0	0	5	0.01447	5	0.031305	Diff	6.89774	0.0317815	Equal	699190	HNRPA1	Heterogeneous nuclear ribonucleoprotein A1
AGAGCCAAGT	0	4	4	11	0.011396	15	0.0180739	Diff	6.90806	0.0316179	Equal	356799	RPL41	Ribosomal protein L41
TGCCGTTTTG	2	0	2	7	0.019862	9	0.0233333	Diff	6.33792	0.0420473	Equal	2006	GSTM3	Glutathione S-transferase M3 (brain)
GTTCCTGCTC	0	0	0	5	0.014464	5	0.031305	Diff	6.89774	0.0317815	Equal	[* TAG NOT FOUNDED IN MAP *]
TGTGGCCTCC	13	10	23	29	0.008705	52	0.00970725	Diff	8.7993	0.0122817	Equal	553158		Transcribed locus
TGATGTTTGC	3	2	5	0	0.02799	5	0.031305	Diff	6.68388	0.0353683	Equal	179309	UBQLN2	Ubiquilin 2
GGACAGAGAA	0	0	0	5	0.014667	5	0.031305	Diff	6.89774	0.0317815	Equal	591319	USP13	Ubiquitin specific peptidase 13 (isopeptidase T-3)
ACCGAGCGGA	0	0	0	5	0.014557	5	0.031305	Diff	6.89774	0.0317815	Equal	511605	ANXA2	Annexin A2
TCTGAATAGC	0	0	0	5	0.014538	5	0.031305	Diff	6.89774	0.0317815	Equal	435136	TXN	Thioredoxin
GCCGTGAACT	0	8	8	2	0.016021	10	0.0221359	Diff	7.22889	0.0269318	Equal	433615	TUBB2C	Tubulin, beta 2C
AATGTGAGCA	3	4	7	0	0.024941	7	0.0264575	Diff	5.70554	0.0576842	Equal	144835	EEF1G	Eukaryotic translation elongation factor 1 gamma
GGCCTCCCAG	0	0	0	5	0.014565	5	0.031305	Diff	6.89774	0.0317815	Equal	644153	PIGQ	Phosphatidylinositol glycan anchor biosynthesis, class Q
CATTTAAAAA	1	5	6	0	0.024427	6	0.0285774	Diff	5.49042	0.0642347	Equal	678494		Transcribed locus
GGCGTCCTGG	1	0	1	6	0.017441	7	0.0264575	Diff	6.00351	0.0496997	Equal	497636	LAMB3	Laminin, beta 3
AGTCCCCAAC	0	0	0	5	0.014464	5	0.031305	Diff	6.89774	0.0317815	Equal	370549	BCL11A	B-cell CLL/lymphoma 11A (zinc finger protein)
GACCTGCAGA	0	11	11	6	0.013688	17	0.0169775	Diff	6.14137	0.0463893	Equal	592097	RAB37	RAB37, member RAS oncogene family
AAGGCCTTCC	0	0	0	5	0.014473	5	0.031305	Diff	6.89774	0.0317815	Equal	697098		Transcribed locus, weakly similar to XP_001109181.1 similar to Ig kappa cha...
GGGGTGCTGT	0	0	0	5	0.014595	5	0.031305	Diff	6.89774	0.0317815	Equal	535820	TXLNB	Taxilin beta
GGGCAGGACC	0	0	0	5	0.014465	5	0.031305	Diff	6.89774	0.0317815	Equal	514477	LLGL2	Lethal giant larvae homolog 2 (Drosophila)
ACAAAGAAAA	0	8	8	2	0.015949	10	0.0221359	Diff	7.22889	0.0269318	Equal	464585	ANKRD12	Ankyrin repeat domain 12
CCAGCAAATC	0	0	0	5	0.014429	5	0.031305	Diff	6.89774	0.0317815	Equal	[* TAG NOT FOUNDED IN MAP *]
ACATCCGAGG	0	0	0	5	0.014634	5	0.031305	Diff	6.89774	0.0317815	Equal	3346	FAM63A	Family with sequence similarity 63, member A
ATGGTCTACG	1	0	1	6	0.017676	7	0.0264575	Diff	6.00351	0.0496997	Equal	524804	RHOF	Ras homolog gene family, member F (in filopodia)
TAAATAGAAT	1	0	1	6	0.017791	7	0.0264575	Diff	6.00351	0.0496997	Equal	635072	CICE	Cell death-inducing DFFA-like effector c pseudogene
GGGGCCAGAG	0	0	0	5	0.014549	5	0.031305	Diff	6.89774	0.0317815	Equal	376018	C1orf177	Chromosome 1 open reading frame 177
AATGGGTAAA	0	0	0	5	0.014663	5	0.031305	Diff	6.89774	0.0317815	Equal	191539	GOPC	Golgi associated PDZ and coiled-coil motif containing
ATAAAGATGT	1	1	2	9	0.018546	11	0.0211058	Diff	7.24081	0.0267718	Equal	[* TAG NOT FOUNDED IN MAP *]
CCTATGGCTT	4	1	5	11	0.009641	16	0.0175	Diff	7.51526	0.0233389	Equal	656677		CDNA: FLJ22073 fis, clone HEP11868
GCCCTGATGG	0	0	0	5	0.014608	5	0.031305	Diff	6.89774	0.0317815	Equal	459284	RHCG	Rh family, C glycoprotein
GGGATAAATG	0	8	8	2	0.015767	10	0.0221359	Diff	7.22889	0.0269318	Equal	517543	PES1	Pescadillo homolog 1, containing BRCT domain (zebrafish)
CAGAGTGACT	0	0	0	5	0.014721	5	0.031305	Diff	6.89774	0.0317815	Equal	207538	JAK1	Janus kinase 1 (a protein tyrosine kinase)
TATGTAAAAA	0	0	0	5	0.014751	5	0.031305	Diff	6.89774	0.0317815	Equal	214043	CCDC90A	Coiled-coil domain containing 90A
TGTTTATCCT	0	5	5	12	0.010054	17	0.0169775	Diff	6.89654	0.0318006	Equal	651201	LOC653319	Hypothetical protein LOC653319
ATGACCCCCG	0	0	0	5	0.014484	5	0.031305	Diff	6.89774	0.0317815	Equal	699208	CCNI	Cyclin I
CAGAAAAATA	0	0	0	5	0.0147	5	0.031305	Diff	6.89774	0.0317815	Equal	658329		Transcribed locus
TGGCAAACAC	0	0	0	5	0.014774	5	0.031305	Diff	6.89774	0.0317815	Equal	433499	CEMP1	Cementum protein 1
GATACGCTTT	0	0	0	5	0.01465	5	0.031305	Diff	6.89774	0.0317815	Equal	[* TAG NOT FOUNDED IN MAP *]
					Average	10.5975
					Max	82
